# Supplementary material for: Molecular Evolutionary Landscape of the Immune Microenvironment of Head and Neck Cancer
Source: Biomolecules. 2023 Jul 14;13(7):1120. doi: 10.3390/biom13071120 (PMC10377423; doi:10.3390/biom13071120)
Supplement: Supplementary file 1 [file biomolecules-13-01120-s001.zip]

Archive with 3 entries (3 files):
- File S1.xlsx
- File S2.pdf
- Supporting information.pdf
