# Supplementary material for: Molecular Evolutionary Landscape of the Immune Microenvironment of Head and Neck Cancer
Source: Biomolecules. 2023 Jul 14;13(7):1120. doi: 10.3390/biom13071120 (PMC10377423; doi:10.3390/biom13071120)
Supplement: Supplementary file 1 [file biomolecules-13-01120-s001.zip › File S1.xlsx]

## Sheet: Fraction Genome Altered
Study ID	Patient ID	Sample ID	Fraction Genome Altered
hnsc_tcga	TCGA-CN-6010	TCGA-CN-6010-01	0.3306
hnsc_tcga	TCGA-CN-6011	TCGA-CN-6011-01	0.442
hnsc_tcga	TCGA-CN-6012	TCGA-CN-6012-01	0.4471
hnsc_tcga	TCGA-CN-6013	TCGA-CN-6013-01	0.2763
hnsc_tcga	TCGA-CN-6016	TCGA-CN-6016-01	0.1403
hnsc_tcga	TCGA-CN-6017	TCGA-CN-6017-01	0.0001
hnsc_tcga	TCGA-CN-6018	TCGA-CN-6018-01	0.1026
hnsc_tcga	TCGA-CN-6019	TCGA-CN-6019-01	0.0392
hnsc_tcga	TCGA-CN-6020	TCGA-CN-6020-01	0.1576
hnsc_tcga	TCGA-CN-6021	TCGA-CN-6021-01	0.3948
hnsc_tcga	TCGA-CN-6022	TCGA-CN-6022-01	0.0999
hnsc_tcga	TCGA-CN-6023	TCGA-CN-6023-01	0.1986
hnsc_tcga	TCGA-CN-6024	TCGA-CN-6024-01	0.5433
hnsc_tcga	TCGA-CQ-5323	TCGA-CQ-5323-01	0.2439
hnsc_tcga	TCGA-CQ-5324	TCGA-CQ-5324-01	0.011
hnsc_tcga	TCGA-CQ-5325	TCGA-CQ-5325-01	0.005
hnsc_tcga	TCGA-CQ-5327	TCGA-CQ-5327-01	0.0138
hnsc_tcga	TCGA-CQ-5329	TCGA-CQ-5329-01	0.1229
hnsc_tcga	TCGA-CQ-5330	TCGA-CQ-5330-01	0.1885
hnsc_tcga	TCGA-CQ-5332	TCGA-CQ-5332-01	0.3611
hnsc_tcga	TCGA-CQ-5334	TCGA-CQ-5334-01	0.0981
hnsc_tcga	TCGA-CV-5430	TCGA-CV-5430-01	0.4336
hnsc_tcga	TCGA-CV-5432	TCGA-CV-5432-01	0.4216
hnsc_tcga	TCGA-CV-5434	TCGA-CV-5434-01	0.7048
hnsc_tcga	TCGA-CV-5435	TCGA-CV-5435-01	0.3332
hnsc_tcga	TCGA-CV-5439	TCGA-CV-5439-01	0.2599
hnsc_tcga	TCGA-CV-5966	TCGA-CV-5966-01	0.2279
hnsc_tcga	TCGA-CV-5970	TCGA-CV-5970-01	0.2467
hnsc_tcga	TCGA-CV-5971	TCGA-CV-5971-01	0.0007
hnsc_tcga	TCGA-CV-5973	TCGA-CV-5973-01	0.5004
hnsc_tcga	TCGA-CV-5976	TCGA-CV-5976-01	0.2357
hnsc_tcga	TCGA-CV-5977	TCGA-CV-5977-01	0.3094
hnsc_tcga	TCGA-CV-5978	TCGA-CV-5978-01	0.348
hnsc_tcga	TCGA-CV-5979	TCGA-CV-5979-01	0.2397
hnsc_tcga	TCGA-CV-6003	TCGA-CV-6003-01	0.331
hnsc_tcga	TCGA-CV-6433	TCGA-CV-6433-01	0.2456
hnsc_tcga	TCGA-CV-6436	TCGA-CV-6436-01	0.0485
hnsc_tcga	TCGA-CV-6441	TCGA-CV-6441-01	0.2755
hnsc_tcga	TCGA-BA-5152	TCGA-BA-5152-01	0.1818
hnsc_tcga	TCGA-BA-6869	TCGA-BA-6869-01	0.1887
hnsc_tcga	TCGA-BA-6870	TCGA-BA-6870-01	0.3398
hnsc_tcga	TCGA-BA-6871	TCGA-BA-6871-01	0.6156
hnsc_tcga	TCGA-BA-6872	TCGA-BA-6872-01	0.374
hnsc_tcga	TCGA-BA-6873	TCGA-BA-6873-01	0.1428
hnsc_tcga	TCGA-BB-4227	TCGA-BB-4227-01	0.3874
hnsc_tcga	TCGA-CN-4733	TCGA-CN-4733-01	0
hnsc_tcga	TCGA-CQ-5326	TCGA-CQ-5326-01	0.1624
hnsc_tcga	TCGA-CQ-5331	TCGA-CQ-5331-01	0.0265
hnsc_tcga	TCGA-CR-6467	TCGA-CR-6467-01	0.451
hnsc_tcga	TCGA-CR-6470	TCGA-CR-6470-01	0.1775
hnsc_tcga	TCGA-CR-6471	TCGA-CR-6471-01	0.1235
hnsc_tcga	TCGA-CR-6472	TCGA-CR-6472-01	0.3447
hnsc_tcga	TCGA-CR-6473	TCGA-CR-6473-01	0.3095
hnsc_tcga	TCGA-CR-6474	TCGA-CR-6474-01	0.287
hnsc_tcga	TCGA-CR-6477	TCGA-CR-6477-01	0.2852
hnsc_tcga	TCGA-CR-6478	TCGA-CR-6478-01	0.1351
hnsc_tcga	TCGA-CR-6480	TCGA-CR-6480-01	0.1315
hnsc_tcga	TCGA-CR-6481	TCGA-CR-6481-01	0.0501
hnsc_tcga	TCGA-CR-6482	TCGA-CR-6482-01	0.1223
hnsc_tcga	TCGA-CR-6484	TCGA-CR-6484-01	0.1514
hnsc_tcga	TCGA-CR-6487	TCGA-CR-6487-01	0.2285
hnsc_tcga	TCGA-CR-6491	TCGA-CR-6491-01	0.283
hnsc_tcga	TCGA-CR-6493	TCGA-CR-6493-01	0.2889
hnsc_tcga	TCGA-D6-6515	TCGA-D6-6515-01	0.0001
hnsc_tcga	TCGA-D6-6516	TCGA-D6-6516-01	0.2259
hnsc_tcga	TCGA-D6-6517	TCGA-D6-6517-01	0.2155
hnsc_tcga	TCGA-DQ-5624	TCGA-DQ-5624-01	0.2012
hnsc_tcga	TCGA-DQ-5625	TCGA-DQ-5625-01	0.0713
hnsc_tcga	TCGA-DQ-5629	TCGA-DQ-5629-01	0.5949
hnsc_tcga	TCGA-DQ-5630	TCGA-DQ-5630-01	0.0154
hnsc_tcga	TCGA-DQ-5631	TCGA-DQ-5631-01	0.4958
hnsc_tcga	TCGA-BA-6868	TCGA-BA-6868-01	0.3255
hnsc_tcga	TCGA-CN-6988	TCGA-CN-6988-01	0.5143
hnsc_tcga	TCGA-CN-6989	TCGA-CN-6989-01	0.3249
hnsc_tcga	TCGA-CN-6992	TCGA-CN-6992-01	0.4104
hnsc_tcga	TCGA-CN-6994	TCGA-CN-6994-01	0.3253
hnsc_tcga	TCGA-CN-6996	TCGA-CN-6996-01	0.1769
hnsc_tcga	TCGA-CQ-6218	TCGA-CQ-6218-01	0.1608
hnsc_tcga	TCGA-CQ-6220	TCGA-CQ-6220-01	0.3463
hnsc_tcga	TCGA-CQ-6223	TCGA-CQ-6223-01	0.1507
hnsc_tcga	TCGA-CQ-6224	TCGA-CQ-6224-01	0.245
hnsc_tcga	TCGA-CQ-6225	TCGA-CQ-6225-01	0.6841
hnsc_tcga	TCGA-CQ-6227	TCGA-CQ-6227-01	0.1945
hnsc_tcga	TCGA-CQ-6228	TCGA-CQ-6228-01	0.3456
hnsc_tcga	TCGA-CQ-6229	TCGA-CQ-6229-01	0.0253
hnsc_tcga	TCGA-CV-6933	TCGA-CV-6933-01	0.4379
hnsc_tcga	TCGA-CV-6934	TCGA-CV-6934-01	0.1792
hnsc_tcga	TCGA-CV-6935	TCGA-CV-6935-01	0.4128
hnsc_tcga	TCGA-CV-6936	TCGA-CV-6936-01	0.3578
hnsc_tcga	TCGA-CV-6938	TCGA-CV-6938-01	0.005
hnsc_tcga	TCGA-CV-6939	TCGA-CV-6939-01	0.0938
hnsc_tcga	TCGA-CV-6940	TCGA-CV-6940-01	0.4675
hnsc_tcga	TCGA-CV-6941	TCGA-CV-6941-01	0.3856
hnsc_tcga	TCGA-CV-6943	TCGA-CV-6943-01	0
hnsc_tcga	TCGA-CV-6945	TCGA-CV-6945-01	0.3319
hnsc_tcga	TCGA-CV-6948	TCGA-CV-6948-01	0.4042
hnsc_tcga	TCGA-CV-6950	TCGA-CV-6950-01	0.4599
hnsc_tcga	TCGA-CV-6951	TCGA-CV-6951-01	0.4094
hnsc_tcga	TCGA-CV-6952	TCGA-CV-6952-01	0.1629
hnsc_tcga	TCGA-CV-6953	TCGA-CV-6953-01	0.0915
hnsc_tcga	TCGA-CV-6954	TCGA-CV-6954-01	0.3989
hnsc_tcga	TCGA-CV-6959	TCGA-CV-6959-01	0.1605
hnsc_tcga	TCGA-CV-6961	TCGA-CV-6961-01	0.2411
hnsc_tcga	TCGA-CV-6962	TCGA-CV-6962-01	0.8305
hnsc_tcga	TCGA-D6-6823	TCGA-D6-6823-01	0.2858
hnsc_tcga	TCGA-D6-6824	TCGA-D6-6824-01	0
hnsc_tcga	TCGA-D6-6825	TCGA-D6-6825-01	0.223
hnsc_tcga	TCGA-D6-6826	TCGA-D6-6826-01	0.17
hnsc_tcga	TCGA-D6-6827	TCGA-D6-6827-01	0.2221
hnsc_tcga	TCGA-BA-7269	TCGA-BA-7269-01	0.5872
hnsc_tcga	TCGA-CN-5370	TCGA-CN-5370-01	0.1292
hnsc_tcga	TCGA-CN-6995	TCGA-CN-6995-01	0.2863
hnsc_tcga	TCGA-CN-6997	TCGA-CN-6997-01	0.7999
hnsc_tcga	TCGA-CN-6998	TCGA-CN-6998-01	0.1345
hnsc_tcga	TCGA-CR-5247	TCGA-CR-5247-01	0.5693
hnsc_tcga	TCGA-CR-5248	TCGA-CR-5248-01	0.2291
hnsc_tcga	TCGA-CR-7364	TCGA-CR-7364-01	0.2932
hnsc_tcga	TCGA-CR-7365	TCGA-CR-7365-01	0.2677
hnsc_tcga	TCGA-CR-7367	TCGA-CR-7367-01	0.2035
hnsc_tcga	TCGA-CR-7371	TCGA-CR-7371-01	0.1991
hnsc_tcga	TCGA-CR-7372	TCGA-CR-7372-01	0.1459
hnsc_tcga	TCGA-CR-7373	TCGA-CR-7373-01	0.1516
hnsc_tcga	TCGA-CR-7374	TCGA-CR-7374-01	0.479
hnsc_tcga	TCGA-CR-7377	TCGA-CR-7377-01	0.0092
hnsc_tcga	TCGA-CR-7379	TCGA-CR-7379-01	0.1619
hnsc_tcga	TCGA-CR-7380	TCGA-CR-7380-01	0.2324
hnsc_tcga	TCGA-CR-7385	TCGA-CR-7385-01	0.131
hnsc_tcga	TCGA-CR-7386	TCGA-CR-7386-01	0.0991
hnsc_tcga	TCGA-CR-7388	TCGA-CR-7388-01	0.1637
hnsc_tcga	TCGA-CR-7389	TCGA-CR-7389-01	0.1658
hnsc_tcga	TCGA-CR-7390	TCGA-CR-7390-01	0.3645
hnsc_tcga	TCGA-CR-7391	TCGA-CR-7391-01	0.0001
hnsc_tcga	TCGA-CR-7392	TCGA-CR-7392-01	0.0238
hnsc_tcga	TCGA-CR-7393	TCGA-CR-7393-01	0
hnsc_tcga	TCGA-CR-7394	TCGA-CR-7394-01	0.0001
hnsc_tcga	TCGA-CR-7395	TCGA-CR-7395-01	0.0136
hnsc_tcga	TCGA-CR-7397	TCGA-CR-7397-01	0.0552
hnsc_tcga	TCGA-CR-7398	TCGA-CR-7398-01	0.4782
hnsc_tcga	TCGA-CR-7399	TCGA-CR-7399-01	0.5968
hnsc_tcga	TCGA-CR-7401	TCGA-CR-7401-01	0.1246
hnsc_tcga	TCGA-CR-7402	TCGA-CR-7402-01	0.2517
hnsc_tcga	TCGA-CV-6937	TCGA-CV-6937-01	0.3247
hnsc_tcga	TCGA-CV-6942	TCGA-CV-6942-01	0.1333
hnsc_tcga	TCGA-CV-6955	TCGA-CV-6955-01	0.0066
hnsc_tcga	TCGA-CV-6956	TCGA-CV-6956-01	0.2451
hnsc_tcga	TCGA-CV-6960	TCGA-CV-6960-01	0.3291
hnsc_tcga	TCGA-CV-7089	TCGA-CV-7089-01	0.1511
hnsc_tcga	TCGA-CV-7090	TCGA-CV-7090-01	0.2892
hnsc_tcga	TCGA-CV-7091	TCGA-CV-7091-01	0.563
hnsc_tcga	TCGA-CV-7095	TCGA-CV-7095-01	0.3012
hnsc_tcga	TCGA-CV-7097	TCGA-CV-7097-01	0.1773
hnsc_tcga	TCGA-CV-7099	TCGA-CV-7099-01	0.1744
hnsc_tcga	TCGA-CV-7100	TCGA-CV-7100-01	0.1957
hnsc_tcga	TCGA-CV-7101	TCGA-CV-7101-01	0.3809
hnsc_tcga	TCGA-CV-7102	TCGA-CV-7102-01	0.4787
hnsc_tcga	TCGA-CV-7103	TCGA-CV-7103-01	0.348
hnsc_tcga	TCGA-CV-7104	TCGA-CV-7104-01	0.2764
hnsc_tcga	TCGA-CV-7177	TCGA-CV-7177-01	0.3302
hnsc_tcga	TCGA-CV-7178	TCGA-CV-7178-01	0.2657
hnsc_tcga	TCGA-CV-7180	TCGA-CV-7180-01	0.2127
hnsc_tcga	TCGA-CV-7183	TCGA-CV-7183-01	0.0005
hnsc_tcga	TCGA-CV-7235	TCGA-CV-7235-01	0.525
hnsc_tcga	TCGA-CV-7236	TCGA-CV-7236-01	0.048
hnsc_tcga	TCGA-CV-7238	TCGA-CV-7238-01	0.0359
hnsc_tcga	TCGA-CV-7242	TCGA-CV-7242-01	0.2875
hnsc_tcga	TCGA-CV-7243	TCGA-CV-7243-01	0.4589
hnsc_tcga	TCGA-CV-7245	TCGA-CV-7245-01	0.5777
hnsc_tcga	TCGA-CV-7247	TCGA-CV-7247-01	0.3738
hnsc_tcga	TCGA-CV-7248	TCGA-CV-7248-01	0.113
hnsc_tcga	TCGA-CV-7250	TCGA-CV-7250-01	0.2094
hnsc_tcga	TCGA-CV-7252	TCGA-CV-7252-01	0.1167
hnsc_tcga	TCGA-CV-7253	TCGA-CV-7253-01	0.2475
hnsc_tcga	TCGA-CV-7254	TCGA-CV-7254-01	0.4541
hnsc_tcga	TCGA-CV-7255	TCGA-CV-7255-01	0.3032
hnsc_tcga	TCGA-CV-7261	TCGA-CV-7261-01	0.4758
hnsc_tcga	TCGA-CV-7263	TCGA-CV-7263-01	0.2066
hnsc_tcga	TCGA-CX-7082	TCGA-CX-7082-01	0.373
hnsc_tcga	TCGA-CX-7085	TCGA-CX-7085-01	0.0001
hnsc_tcga	TCGA-CX-7219	TCGA-CX-7219-01	0.3261
hnsc_tcga	TCGA-HD-7229	TCGA-HD-7229-01	0.2621
hnsc_tcga	TCGA-BB-4217	TCGA-BB-4217-01	0.0018
hnsc_tcga	TCGA-CQ-6221	TCGA-CQ-6221-01	0.3053
hnsc_tcga	TCGA-CQ-7065	TCGA-CQ-7065-01	0.2876
hnsc_tcga	TCGA-CQ-7068	TCGA-CQ-7068-01	0.1123
hnsc_tcga	TCGA-CR-6488	TCGA-CR-6488-01	0.2558
hnsc_tcga	TCGA-CR-6492	TCGA-CR-6492-01	0.0001
hnsc_tcga	TCGA-CV-7406	TCGA-CV-7406-01	0.2822
hnsc_tcga	TCGA-CV-7407	TCGA-CV-7407-01	0.3592
hnsc_tcga	TCGA-CV-7410	TCGA-CV-7410-01	0
hnsc_tcga	TCGA-CV-7411	TCGA-CV-7411-01	0.0002
hnsc_tcga	TCGA-CV-7413	TCGA-CV-7413-01	0.2974
hnsc_tcga	TCGA-CV-7414	TCGA-CV-7414-01	0.3305
hnsc_tcga	TCGA-CV-7415	TCGA-CV-7415-01	0.3208
hnsc_tcga	TCGA-CV-7416	TCGA-CV-7416-01	0.4904
hnsc_tcga	TCGA-CV-7418	TCGA-CV-7418-01	0.4307
hnsc_tcga	TCGA-CV-7421	TCGA-CV-7421-01	0.3867
hnsc_tcga	TCGA-CV-7422	TCGA-CV-7422-01	0.0506
hnsc_tcga	TCGA-CV-7423	TCGA-CV-7423-01	0.4833
hnsc_tcga	TCGA-CV-7424	TCGA-CV-7424-01	0.411
hnsc_tcga	TCGA-CV-7425	TCGA-CV-7425-01	0.0456
hnsc_tcga	TCGA-CV-7427	TCGA-CV-7427-01	0.0895
hnsc_tcga	TCGA-CX-7086	TCGA-CX-7086-01	0.528
hnsc_tcga	TCGA-DQ-7588	TCGA-DQ-7588-01	0.2885
hnsc_tcga	TCGA-DQ-7591	TCGA-DQ-7591-01	0.199
hnsc_tcga	TCGA-DQ-7592	TCGA-DQ-7592-01	0.5117
hnsc_tcga	TCGA-H7-7774	TCGA-H7-7774-01	0.094
hnsc_tcga	TCGA-HD-7753	TCGA-HD-7753-01	0.6883
hnsc_tcga	TCGA-HD-7754	TCGA-HD-7754-01	0.1182
hnsc_tcga	TCGA-IQ-7630	TCGA-IQ-7630-01	0.2336
hnsc_tcga	TCGA-IQ-7631	TCGA-IQ-7631-01	0.1334
hnsc_tcga	TCGA-IQ-7632	TCGA-IQ-7632-01	0.0083
hnsc_tcga	TCGA-CR-7368	TCGA-CR-7368-01	0.2544
hnsc_tcga	TCGA-CR-7369	TCGA-CR-7369-01	0.2924
hnsc_tcga	TCGA-CR-7370	TCGA-CR-7370-01	0.6178
hnsc_tcga	TCGA-CR-7376	TCGA-CR-7376-01	0.0129
hnsc_tcga	TCGA-CR-7382	TCGA-CR-7382-01	0.0377
hnsc_tcga	TCGA-CR-7383	TCGA-CR-7383-01	0.3844
hnsc_tcga	TCGA-CR-7404	TCGA-CR-7404-01	0.1882
hnsc_tcga	TCGA-CV-7428	TCGA-CV-7428-01	0.1694
hnsc_tcga	TCGA-CV-7429	TCGA-CV-7429-01	0.1421
hnsc_tcga	TCGA-CV-7430	TCGA-CV-7430-01	0.3328
hnsc_tcga	TCGA-CV-7432	TCGA-CV-7432-01	0.1877
hnsc_tcga	TCGA-CV-7433	TCGA-CV-7433-01	0.0344
hnsc_tcga	TCGA-CV-7434	TCGA-CV-7434-01	0.2889
hnsc_tcga	TCGA-CV-7435	TCGA-CV-7435-01	0.3433
hnsc_tcga	TCGA-CV-7437	TCGA-CV-7437-01	0.4746
hnsc_tcga	TCGA-CV-7438	TCGA-CV-7438-01	0.1335
hnsc_tcga	TCGA-CV-7440	TCGA-CV-7440-01	0.2416
hnsc_tcga	TCGA-F7-7848	TCGA-F7-7848-01	0.399
hnsc_tcga	TCGA-HD-7831	TCGA-HD-7831-01	0.1615
hnsc_tcga	TCGA-HD-7832	TCGA-HD-7832-01	0.2117
hnsc_tcga	TCGA-BB-7861	TCGA-BB-7861-01	0.2156
hnsc_tcga	TCGA-BB-7862	TCGA-BB-7862-01	0.3282
hnsc_tcga	TCGA-BB-7863	TCGA-BB-7863-01	0.1056
hnsc_tcga	TCGA-BB-7864	TCGA-BB-7864-01	0.2114
hnsc_tcga	TCGA-BB-7866	TCGA-BB-7866-01	0.0861
hnsc_tcga	TCGA-BB-7870	TCGA-BB-7870-01	0.2445
hnsc_tcga	TCGA-BB-7871	TCGA-BB-7871-01	0.367
hnsc_tcga	TCGA-BB-7872	TCGA-BB-7872-01	0.241
hnsc_tcga	TCGA-CQ-7067	TCGA-CQ-7067-01	0.5318
hnsc_tcga	TCGA-CV-7409	TCGA-CV-7409-01	0.3653
hnsc_tcga	TCGA-DQ-7589	TCGA-DQ-7589-01	0.5559
hnsc_tcga	TCGA-DQ-7590	TCGA-DQ-7590-01	0.2388
hnsc_tcga	TCGA-DQ-7593	TCGA-DQ-7593-01	0.1207
hnsc_tcga	TCGA-DQ-7594	TCGA-DQ-7594-01	0.1455
hnsc_tcga	TCGA-DQ-7595	TCGA-DQ-7595-01	0.2151
hnsc_tcga	TCGA-DQ-7596	TCGA-DQ-7596-01	0.1797
hnsc_tcga	TCGA-HD-7917	TCGA-HD-7917-01	0.3084
hnsc_tcga	TCGA-HL-7533	TCGA-HL-7533-01	0.1496
hnsc_tcga	TCGA-BB-8596	TCGA-BB-8596-01	0.0938
hnsc_tcga	TCGA-BB-8601	TCGA-BB-8601-01	0.6811
hnsc_tcga	TCGA-CQ-5333	TCGA-CQ-5333-01	0.0004
hnsc_tcga	TCGA-CQ-7063	TCGA-CQ-7063-01	0.0656
hnsc_tcga	TCGA-CQ-7064	TCGA-CQ-7064-01	0.1061
hnsc_tcga	TCGA-CQ-7069	TCGA-CQ-7069-01	0.1652
hnsc_tcga	TCGA-D6-8568	TCGA-D6-8568-01	0.2938
hnsc_tcga	TCGA-D6-8569	TCGA-D6-8569-01	0.1953
hnsc_tcga	TCGA-F7-8298	TCGA-F7-8298-01	0.235
hnsc_tcga	TCGA-F7-8489	TCGA-F7-8489-01	0.0176
hnsc_tcga	TCGA-H7-8501	TCGA-H7-8501-01	0.064
hnsc_tcga	TCGA-H7-8502	TCGA-H7-8502-01	0.2676
hnsc_tcga	TCGA-HD-8224	TCGA-HD-8224-01	0.4096
hnsc_tcga	TCGA-HD-8314	TCGA-HD-8314-01	0.2801
hnsc_tcga	TCGA-HD-8634	TCGA-HD-8634-01	0.0778
hnsc_tcga	TCGA-HD-8635	TCGA-HD-8635-01	0.3144
hnsc_tcga	TCGA-C9-A47Z	TCGA-C9-A47Z-01	0.1739
hnsc_tcga	TCGA-C9-A480	TCGA-C9-A480-01	0.1993
hnsc_tcga	TCGA-CN-A497	TCGA-CN-A497-01	0.2546
hnsc_tcga	TCGA-CN-A498	TCGA-CN-A498-01	0.2341
hnsc_tcga	TCGA-CN-A499	TCGA-CN-A499-01	0.1901
hnsc_tcga	TCGA-CN-A49A	TCGA-CN-A49A-01	0.4892
hnsc_tcga	TCGA-CN-A49B	TCGA-CN-A49B-01	0.3023
hnsc_tcga	TCGA-CN-A49C	TCGA-CN-A49C-01	0.1279
hnsc_tcga	TCGA-CV-A45O	TCGA-CV-A45O-01	0.0005
hnsc_tcga	TCGA-CV-A45P	TCGA-CV-A45P-01	0.0498
hnsc_tcga	TCGA-CV-A45Q	TCGA-CV-A45Q-01	0.1485
hnsc_tcga	TCGA-CV-A45R	TCGA-CV-A45R-01	0.3399
hnsc_tcga	TCGA-CV-A45T	TCGA-CV-A45T-01	0
hnsc_tcga	TCGA-CV-A45U	TCGA-CV-A45U-01	0.3169
hnsc_tcga	TCGA-HD-A4C1	TCGA-HD-A4C1-01	0.0277
hnsc_tcga	TCGA-CQ-A4C6	TCGA-CQ-A4C6-01	0.2501
hnsc_tcga	TCGA-CQ-A4C7	TCGA-CQ-A4C7-01	0.2196
hnsc_tcga	TCGA-CQ-A4C9	TCGA-CQ-A4C9-01	0.339
hnsc_tcga	TCGA-CQ-A4CA	TCGA-CQ-A4CA-01	0.0453
hnsc_tcga	TCGA-CQ-A4CB	TCGA-CQ-A4CB-01	0.2187
hnsc_tcga	TCGA-CQ-A4CD	TCGA-CQ-A4CD-01	0.2614
hnsc_tcga	TCGA-CV-A45V	TCGA-CV-A45V-01	0.0552
hnsc_tcga	TCGA-CV-A45W	TCGA-CV-A45W-01	0.2211
hnsc_tcga	TCGA-CV-A45X	TCGA-CV-A45X-01	0.2519
hnsc_tcga	TCGA-CV-A45Y	TCGA-CV-A45Y-01	0.0576
hnsc_tcga	TCGA-CV-A45Z	TCGA-CV-A45Z-01	0.16
hnsc_tcga	TCGA-CV-A460	TCGA-CV-A460-01	0.3233
hnsc_tcga	TCGA-CX-A4AQ	TCGA-CX-A4AQ-01	0.238
hnsc_tcga	TCGA-D6-A4Z9	TCGA-D6-A4Z9-01	0.2597
hnsc_tcga	TCGA-D6-A4ZB	TCGA-D6-A4ZB-01	0.1811
hnsc_tcga	TCGA-BA-A4IF	TCGA-BA-A4IF-01	0.2665
hnsc_tcga	TCGA-BA-A4IG	TCGA-BA-A4IG-01	0.2929
hnsc_tcga	TCGA-BA-A4IH	TCGA-BA-A4IH-01	0.2767
hnsc_tcga	TCGA-BA-A4II	TCGA-BA-A4II-01	0.1109
hnsc_tcga	TCGA-CQ-A4CE	TCGA-CQ-A4CE-01	0.0814
hnsc_tcga	TCGA-CQ-A4CG	TCGA-CQ-A4CG-01	0.2261
hnsc_tcga	TCGA-CQ-A4CH	TCGA-CQ-A4CH-01	0.0008
hnsc_tcga	TCGA-CQ-A4CI	TCGA-CQ-A4CI-01	0.5465
hnsc_tcga	TCGA-CV-A461	TCGA-CV-A461-01	0.2506
hnsc_tcga	TCGA-CV-A463	TCGA-CV-A463-01	0.1438
hnsc_tcga	TCGA-CV-A464	TCGA-CV-A464-01	0.1583
hnsc_tcga	TCGA-CV-A465	TCGA-CV-A465-01	0.3791
hnsc_tcga	TCGA-CV-A468	TCGA-CV-A468-01	0.0001
hnsc_tcga	TCGA-F7-A50G	TCGA-F7-A50G-01	0.0889
hnsc_tcga	TCGA-MT-A51W	TCGA-MT-A51W-01	0.1729
hnsc_tcga	TCGA-MT-A51X	TCGA-MT-A51X-01	0.2533
hnsc_tcga	TCGA-BB-A5HU	TCGA-BB-A5HU-01	0.2682
hnsc_tcga	TCGA-BB-A5HY	TCGA-BB-A5HY-01	0.5991
hnsc_tcga	TCGA-BB-A5HZ	TCGA-BB-A5HZ-01	0.1401
hnsc_tcga	TCGA-CN-A63T	TCGA-CN-A63T-01	0.2206
hnsc_tcga	TCGA-CN-A63V	TCGA-CN-A63V-01	0.0008
hnsc_tcga	TCGA-F7-A50I	TCGA-F7-A50I-01	0.3358
hnsc_tcga	TCGA-F7-A50J	TCGA-F7-A50J-01	0.2063
hnsc_tcga	TCGA-F7-A61S	TCGA-F7-A61S-01	0.1578
hnsc_tcga	TCGA-F7-A61V	TCGA-F7-A61V-01	0.1758
hnsc_tcga	TCGA-F7-A61W	TCGA-F7-A61W-01	0.2286
hnsc_tcga	TCGA-F7-A620	TCGA-F7-A620-01	0.1364
hnsc_tcga	TCGA-F7-A622	TCGA-F7-A622-01	0.2958
hnsc_tcga	TCGA-F7-A623	TCGA-F7-A623-01	0.4198
hnsc_tcga	TCGA-HD-A633	TCGA-HD-A633-01	0.2835
hnsc_tcga	TCGA-HD-A634	TCGA-HD-A634-01	0.1289
hnsc_tcga	TCGA-P3-A5Q5	TCGA-P3-A5Q5-01	0.0636
hnsc_tcga	TCGA-P3-A5Q6	TCGA-P3-A5Q6-01	0.2121
hnsc_tcga	TCGA-P3-A5QA	TCGA-P3-A5QA-01	0.2479
hnsc_tcga	TCGA-P3-A5QE	TCGA-P3-A5QE-01	0.1859
hnsc_tcga	TCGA-P3-A5QF	TCGA-P3-A5QF-01	0.1541
hnsc_tcga	TCGA-BA-A6DB	TCGA-BA-A6DB-01	0.0246
hnsc_tcga	TCGA-BA-A6DF	TCGA-BA-A6DF-01	0.029
hnsc_tcga	TCGA-BA-A6DG	TCGA-BA-A6DG-01	0.0038
hnsc_tcga	TCGA-BA-A6DI	TCGA-BA-A6DI-01	0.1216
hnsc_tcga	TCGA-BA-A6DJ	TCGA-BA-A6DJ-01	0.0785
hnsc_tcga	TCGA-BA-A6DL	TCGA-BA-A6DL-01	0.244
hnsc_tcga	TCGA-CN-A63U	TCGA-CN-A63U-01	0.4811
hnsc_tcga	TCGA-CN-A63W	TCGA-CN-A63W-01	0.3791
hnsc_tcga	TCGA-CN-A63Y	TCGA-CN-A63Y-01	0.0629
hnsc_tcga	TCGA-CN-A640	TCGA-CN-A640-01	0.0931
hnsc_tcga	TCGA-CN-A641	TCGA-CN-A641-01	0.2637
hnsc_tcga	TCGA-CN-A642	TCGA-CN-A642-01	0.0824
hnsc_tcga	TCGA-CQ-7071	TCGA-CQ-7071-01	0.001
hnsc_tcga	TCGA-CQ-7072	TCGA-CQ-7072-01	0.4041
hnsc_tcga	TCGA-F7-A624	TCGA-F7-A624-01	0.0972
hnsc_tcga	TCGA-H7-A6C4	TCGA-H7-A6C4-01	0.1181
hnsc_tcga	TCGA-H7-A6C5	TCGA-H7-A6C5-01	0.2451
hnsc_tcga	TCGA-IQ-A61E	TCGA-IQ-A61E-01	0.1543
hnsc_tcga	TCGA-IQ-A61G	TCGA-IQ-A61G-01	0.5367
hnsc_tcga	TCGA-IQ-A61H	TCGA-IQ-A61H-01	0.2847
hnsc_tcga	TCGA-IQ-A61I	TCGA-IQ-A61I-01	0.2101
hnsc_tcga	TCGA-IQ-A61J	TCGA-IQ-A61J-01	0.3108
hnsc_tcga	TCGA-IQ-A61K	TCGA-IQ-A61K-01	0.1413
hnsc_tcga	TCGA-IQ-A61L	TCGA-IQ-A61L-01	0.1326
hnsc_tcga	TCGA-IQ-A61O	TCGA-IQ-A61O-01	0.2394
hnsc_tcga	TCGA-KU-A66S	TCGA-KU-A66S-01	0.082
hnsc_tcga	TCGA-KU-A66T	TCGA-KU-A66T-01	0.6284
hnsc_tcga	TCGA-MT-A67A	TCGA-MT-A67A-01	0.1969
hnsc_tcga	TCGA-MT-A67D	TCGA-MT-A67D-01	0.2075
hnsc_tcga	TCGA-MT-A67F	TCGA-MT-A67F-01	0.0132
hnsc_tcga	TCGA-MT-A67G	TCGA-MT-A67G-01	0.3681
hnsc_tcga	TCGA-QK-A64Z	TCGA-QK-A64Z-01	0.2322
hnsc_tcga	TCGA-QK-A652	TCGA-QK-A652-01	0.1815
hnsc_tcga	TCGA-BA-A6D8	TCGA-BA-A6D8-01	0.316
hnsc_tcga	TCGA-BA-A6DA	TCGA-BA-A6DA-01	0.2383
hnsc_tcga	TCGA-BA-A6DD	TCGA-BA-A6DD-01	0.0949
hnsc_tcga	TCGA-BA-A6DE	TCGA-BA-A6DE-01	0.378
hnsc_tcga	TCGA-CV-A6JD	TCGA-CV-A6JD-01	0.1139
hnsc_tcga	TCGA-CV-A6JE	TCGA-CV-A6JE-01	0.3677
hnsc_tcga	TCGA-CV-A6JM	TCGA-CV-A6JM-01	0.3046
hnsc_tcga	TCGA-CV-A6JN	TCGA-CV-A6JN-01	0.1717
hnsc_tcga	TCGA-CV-A6JT	TCGA-CV-A6JT-01	0.1937
hnsc_tcga	TCGA-CV-A6JU	TCGA-CV-A6JU-01	0.2905
hnsc_tcga	TCGA-CV-A6JY	TCGA-CV-A6JY-01	0.0473
hnsc_tcga	TCGA-CV-A6JZ	TCGA-CV-A6JZ-01	0.1668
hnsc_tcga	TCGA-CV-A6K0	TCGA-CV-A6K0-01	0.0033
hnsc_tcga	TCGA-CV-A6K1	TCGA-CV-A6K1-01	0.1285
hnsc_tcga	TCGA-CV-A6K2	TCGA-CV-A6K2-01	0.0051
hnsc_tcga	TCGA-D6-A6EK	TCGA-D6-A6EK-01	0.1087
hnsc_tcga	TCGA-D6-A6EM	TCGA-D6-A6EM-01	0.1246
hnsc_tcga	TCGA-D6-A6EN	TCGA-D6-A6EN-01	0.0848
hnsc_tcga	TCGA-D6-A6EO	TCGA-D6-A6EO-01	0.3017
hnsc_tcga	TCGA-D6-A6EP	TCGA-D6-A6EP-01	0.5413
hnsc_tcga	TCGA-D6-A6EQ	TCGA-D6-A6EQ-01	0.2528
hnsc_tcga	TCGA-D6-A6ES	TCGA-D6-A6ES-01	0.2554
hnsc_tcga	TCGA-HD-A6HZ	TCGA-HD-A6HZ-01	0.2109
hnsc_tcga	TCGA-HD-A6I0	TCGA-HD-A6I0-01	0.2201
hnsc_tcga	TCGA-KU-A6H7	TCGA-KU-A6H7-01	0.2291
hnsc_tcga	TCGA-KU-A6H7	TCGA-KU-A6H7-06	0.1826
hnsc_tcga	TCGA-MZ-A6I9	TCGA-MZ-A6I9-01	0.1735
hnsc_tcga	TCGA-QK-A6IF	TCGA-QK-A6IF-01	0.1406
hnsc_tcga	TCGA-QK-A6IG	TCGA-QK-A6IG-01	0.2171
hnsc_tcga	TCGA-QK-A6IH	TCGA-QK-A6IH-01	0.3592
hnsc_tcga	TCGA-QK-A6II	TCGA-QK-A6II-01	0.0945
hnsc_tcga	TCGA-QK-A6IJ	TCGA-QK-A6IJ-01	0.1438
hnsc_tcga	TCGA-BB-A6UM	TCGA-BB-A6UM-01	0.1556
hnsc_tcga	TCGA-BB-A6UO	TCGA-BB-A6UO-01	0.2414
hnsc_tcga	TCGA-CN-A6UY	TCGA-CN-A6UY-01	0.185
hnsc_tcga	TCGA-CN-A6V1	TCGA-CN-A6V1-01	0.0001
hnsc_tcga	TCGA-CN-A6V3	TCGA-CN-A6V3-01	0.2037
hnsc_tcga	TCGA-CN-A6V6	TCGA-CN-A6V6-01	0.3171
hnsc_tcga	TCGA-CN-A6V7	TCGA-CN-A6V7-01	0.2408
hnsc_tcga	TCGA-CV-A6JO	TCGA-CV-A6JO-01	0.0657
hnsc_tcga	TCGA-D6-A74Q	TCGA-D6-A74Q-01	0.2724
hnsc_tcga	TCGA-H7-A76A	TCGA-H7-A76A-01	0.1084
hnsc_tcga	TCGA-IQ-A6SG	TCGA-IQ-A6SG-01	0.4185
hnsc_tcga	TCGA-IQ-A6SH	TCGA-IQ-A6SH-01	0.2993
hnsc_tcga	TCGA-KU-A6H8	TCGA-KU-A6H8-01	0.001
hnsc_tcga	TCGA-MT-A7BN	TCGA-MT-A7BN-01	0.5624
hnsc_tcga	TCGA-MZ-A5BI	TCGA-MZ-A5BI-01	0.3136
hnsc_tcga	TCGA-MZ-A7D7	TCGA-MZ-A7D7-01	0.3913
hnsc_tcga	TCGA-P3-A6SW	TCGA-P3-A6SW-01	0.1501
hnsc_tcga	TCGA-P3-A6SX	TCGA-P3-A6SX-01	0.381
hnsc_tcga	TCGA-P3-A6T0	TCGA-P3-A6T0-01	0.0691
hnsc_tcga	TCGA-P3-A6T2	TCGA-P3-A6T2-01	0.2051
hnsc_tcga	TCGA-P3-A6T3	TCGA-P3-A6T3-01	0.4518
hnsc_tcga	TCGA-P3-A6T4	TCGA-P3-A6T4-01	0.4418
hnsc_tcga	TCGA-P3-A6T5	TCGA-P3-A6T5-01	0.584
hnsc_tcga	TCGA-P3-A6T6	TCGA-P3-A6T6-01	0.2467
hnsc_tcga	TCGA-P3-A6T7	TCGA-P3-A6T7-01	0.2731
hnsc_tcga	TCGA-P3-A6T8	TCGA-P3-A6T8-01	0.315
hnsc_tcga	TCGA-QK-A6V9	TCGA-QK-A6V9-01	0.2659
hnsc_tcga	TCGA-QK-A6VB	TCGA-QK-A6VB-01	0.5754
hnsc_tcga	TCGA-QK-A6VC	TCGA-QK-A6VC-01	0.0732
hnsc_tcga	TCGA-RS-A6TO	TCGA-RS-A6TO-01	0.1907
hnsc_tcga	TCGA-RS-A6TP	TCGA-RS-A6TP-01	0.101
hnsc_tcga	TCGA-T2-A6WX	TCGA-T2-A6WX-01	0.1121
hnsc_tcga	TCGA-T2-A6WZ	TCGA-T2-A6WZ-01	0.4796
hnsc_tcga	TCGA-T2-A6X0	TCGA-T2-A6X0-01	0.2074
hnsc_tcga	TCGA-T2-A6X2	TCGA-T2-A6X2-01	0.0806
hnsc_tcga	TCGA-TN-A7HI	TCGA-TN-A7HI-01	0.774
hnsc_tcga	TCGA-TN-A7HJ	TCGA-TN-A7HJ-01	0.2009
hnsc_tcga	TCGA-TN-A7HL	TCGA-TN-A7HL-01	0.1645
hnsc_tcga	TCGA-UF-A718	TCGA-UF-A718-01	0.3409
hnsc_tcga	TCGA-UF-A719	TCGA-UF-A719-01	0.64
hnsc_tcga	TCGA-UF-A71A	TCGA-UF-A71A-01	0.6276
hnsc_tcga	TCGA-UF-A71A	TCGA-UF-A71A-06	0.5603
hnsc_tcga	TCGA-UF-A71B	TCGA-UF-A71B-01	0.3212
hnsc_tcga	TCGA-UF-A71D	TCGA-UF-A71D-01	0.3085
hnsc_tcga	TCGA-UF-A71E	TCGA-UF-A71E-01	0.5862
hnsc_tcga	TCGA-UF-A7J9	TCGA-UF-A7J9-01	0.3349
hnsc_tcga	TCGA-UF-A7JA	TCGA-UF-A7JA-01	0.181
hnsc_tcga	TCGA-UF-A7JC	TCGA-UF-A7JC-01	0.2157
hnsc_tcga	TCGA-UF-A7JD	TCGA-UF-A7JD-01	0.3036
hnsc_tcga	TCGA-UF-A7JF	TCGA-UF-A7JF-01	0.3616
hnsc_tcga	TCGA-UF-A7JH	TCGA-UF-A7JH-01	0.5358
hnsc_tcga	TCGA-UF-A7JJ	TCGA-UF-A7JJ-01	0.0709
hnsc_tcga	TCGA-UF-A7JK	TCGA-UF-A7JK-01	0.5789
hnsc_tcga	TCGA-UF-A7JO	TCGA-UF-A7JO-01	0.0568
hnsc_tcga	TCGA-UF-A7JS	TCGA-UF-A7JS-01	0.3547
hnsc_tcga	TCGA-UF-A7JT	TCGA-UF-A7JT-01	0.1049
hnsc_tcga	TCGA-UF-A7JV	TCGA-UF-A7JV-01	0.1025
hnsc_tcga	TCGA-UP-A6WW	TCGA-UP-A6WW-01	0.2452
hnsc_tcga	TCGA-WA-A7GZ	TCGA-WA-A7GZ-01	0.2798
hnsc_tcga	TCGA-WA-A7H4	TCGA-WA-A7H4-01	0.0084
hnsc_tcga	TCGA-4P-AA8J	TCGA-4P-AA8J-01	0.1796
hnsc_tcga	TCGA-BA-A8YP	TCGA-BA-A8YP-01	0.6997
hnsc_tcga	TCGA-QK-A8Z7	TCGA-QK-A8Z7-01	0.4264
hnsc_tcga	TCGA-QK-A8Z8	TCGA-QK-A8Z8-01	0.2972
hnsc_tcga	TCGA-QK-A8Z9	TCGA-QK-A8Z9-01	0.5697
hnsc_tcga	TCGA-QK-A8ZA	TCGA-QK-A8ZA-01	0.5583
hnsc_tcga	TCGA-QK-A8ZB	TCGA-QK-A8ZB-01	0.2888
hnsc_tcga	TCGA-QK-AA3J	TCGA-QK-AA3J-01	0.3387
hnsc_tcga	TCGA-QK-AA3K	TCGA-QK-AA3K-01	0.1746
hnsc_tcga	TCGA-T3-A92M	TCGA-T3-A92M-01	0.4339
hnsc_tcga	TCGA-T3-A92N	TCGA-T3-A92N-01	0.6137
hnsc_tcga	TCGA-BA-4074	TCGA-BA-4074-01	0.3538
hnsc_tcga	TCGA-BA-4075	TCGA-BA-4075-01	0.5829
hnsc_tcga	TCGA-BA-4076	TCGA-BA-4076-01	0.3845
hnsc_tcga	TCGA-BA-4077	TCGA-BA-4077-01	0.3027
hnsc_tcga	TCGA-BA-4078	TCGA-BA-4078-01	0.8913
hnsc_tcga	TCGA-BA-5151	TCGA-BA-5151-01	0.1237
hnsc_tcga	TCGA-BA-5153	TCGA-BA-5153-01	0.1662
hnsc_tcga	TCGA-BB-4223	TCGA-BB-4223-01	0.2909
hnsc_tcga	TCGA-BB-4224	TCGA-BB-4224-01	0.4213
hnsc_tcga	TCGA-BB-4225	TCGA-BB-4225-01	0.3138
hnsc_tcga	TCGA-BB-4228	TCGA-BB-4228-01	0.1663
hnsc_tcga	TCGA-CN-4722	TCGA-CN-4722-01	0.0009
hnsc_tcga	TCGA-CN-4723	TCGA-CN-4723-01	0.2561
hnsc_tcga	TCGA-CN-4725	TCGA-CN-4725-01	0.459
hnsc_tcga	TCGA-CN-4726	TCGA-CN-4726-01	0.211
hnsc_tcga	TCGA-CN-4727	TCGA-CN-4727-01	0.3556
hnsc_tcga	TCGA-CN-4728	TCGA-CN-4728-01	0.0739
hnsc_tcga	TCGA-CN-4729	TCGA-CN-4729-01	0.2879
hnsc_tcga	TCGA-CN-4730	TCGA-CN-4730-01	0.353
hnsc_tcga	TCGA-CN-4731	TCGA-CN-4731-01	0.2947
hnsc_tcga	TCGA-CN-4735	TCGA-CN-4735-01	0.2864
hnsc_tcga	TCGA-CN-4736	TCGA-CN-4736-01	0.196
hnsc_tcga	TCGA-CN-4737	TCGA-CN-4737-01	0.5123
hnsc_tcga	TCGA-CN-4740	TCGA-CN-4740-01	0.0905
hnsc_tcga	TCGA-CN-4741	TCGA-CN-4741-01	0.1216
hnsc_tcga	TCGA-CN-5355	TCGA-CN-5355-01	0.2288
hnsc_tcga	TCGA-CN-5356	TCGA-CN-5356-01	0.1952
hnsc_tcga	TCGA-CN-5359	TCGA-CN-5359-01	0.0897
hnsc_tcga	TCGA-CN-5360	TCGA-CN-5360-01	0.5
hnsc_tcga	TCGA-CN-5363	TCGA-CN-5363-01	0.3273
hnsc_tcga	TCGA-CN-5364	TCGA-CN-5364-01	0.1862
hnsc_tcga	TCGA-CN-5365	TCGA-CN-5365-01	0.1416
hnsc_tcga	TCGA-CN-5366	TCGA-CN-5366-01	0.2376
hnsc_tcga	TCGA-CN-5367	TCGA-CN-5367-01	0.3108
hnsc_tcga	TCGA-CN-5369	TCGA-CN-5369-01	0.0005
hnsc_tcga	TCGA-CN-5373	TCGA-CN-5373-01	0.1594
hnsc_tcga	TCGA-CN-5374	TCGA-CN-5374-01	0.2205
hnsc_tcga	TCGA-BA-5149	TCGA-BA-5149-01	0.3454
hnsc_tcga	TCGA-BA-5555	TCGA-BA-5555-01	0.5479
hnsc_tcga	TCGA-BA-5556	TCGA-BA-5556-01	0.0485
hnsc_tcga	TCGA-BA-5557	TCGA-BA-5557-01	0.1165
hnsc_tcga	TCGA-BA-5558	TCGA-BA-5558-01	0.2506
hnsc_tcga	TCGA-BA-5559	TCGA-BA-5559-01	0.2983
hnsc_tcga	TCGA-CN-4738	TCGA-CN-4738-01	0.0323
hnsc_tcga	TCGA-CN-4739	TCGA-CN-4739-01	0.2445
hnsc_tcga	TCGA-CN-4742	TCGA-CN-4742-01	0.2166
hnsc_tcga	TCGA-CN-5358	TCGA-CN-5358-01	0.0018
hnsc_tcga	TCGA-CR-5243	TCGA-CR-5243-01	0.247
hnsc_tcga	TCGA-CR-5249	TCGA-CR-5249-01	0.0787
hnsc_tcga	TCGA-CR-5250	TCGA-CR-5250-01	0.0634
hnsc_tcga	TCGA-CV-5431	TCGA-CV-5431-01	0.4052
hnsc_tcga	TCGA-CV-5436	TCGA-CV-5436-01	0.3463
hnsc_tcga	TCGA-CV-5440	TCGA-CV-5440-01	0.6986
hnsc_tcga	TCGA-CV-5441	TCGA-CV-5441-01	0.2079
hnsc_tcga	TCGA-CV-5442	TCGA-CV-5442-01	0.7226
hnsc_tcga	TCGA-CV-5443	TCGA-CV-5443-01	0.0908
hnsc_tcga	TCGA-CV-5444	TCGA-CV-5444-01	0.346

## Sheet: DE genes
Gene Symbol	Gene ID	Median (Tumor)	Median (Normal)	Log2(Fold Change)	adjp
A1BG	ENSG00000121410.11	8.04	2.975	1.185	1.39e-05
A2ML1	ENSG00000166535.19	43.64	236.27	-2.41	0.000467
AADAC	ENSG00000114771.13	0.27	4.034	-1.987	2.14e-12
ABCA8	ENSG00000141338.13	0.31	2.21	-1.293	4.28e-22
ABCD1	ENSG00000101986.11	6.79	2.765	1.049	1.74e-16
ABCG1	ENSG00000160179.18	12.28	5.605	1.008	8.69e-11
ABI3BP	ENSG00000154175.16	2.09	6.725	-1.322	3.35e-06
ABL2	ENSG00000143322.19	5.58	1.8	1.233	3.99e-20
AC002398.12	ENSG00000267328.1	0.22	2.135	-1.362	1.79e-23
AC005083.1	ENSG00000233834.6	0.88	3.14	-1.139	4.74e-11
AC005339.2	ENSG00000268565.1	4.45	1.285	1.254	3.52e-08
AC006011.4	ENSG00000244563.1	12.48	5.625	1.025	2.46e-14
AC006262.5	ENSG00000268621.5	5.82	1.74	1.316	2.06e-05
AC007879.7	ENSG00000229647.1	3.24	0.565	1.438	1.02e-15
AC009948.5	ENSG00000223960.6	5.51	1.855	1.189	2.62e-17
AC010677.5	ENSG00000232383.1	4.42	0	2.438	1.11e-12
AC021066.1	ENSG00000281415.1	0	8.344	-3.224	0.00162
AC098973.2	ENSG00000225548.5	6.66	0	2.937	1.34e-09
AC108676.1	ENSG00000244675.2	1.17	0.01	1.103	9.06e-10
AC133644.2	ENSG00000280721.1	2.7	0.465	1.337	5.14e-20
AC239868.2	ENSG00000280874.1	28.769	12.141	1.18	1.01e-06
AC239868.3	ENSG00000281134.1	28.62	12.141	1.173	4.26e-06
ACADSB	ENSG00000196177.12	3.29	7.645	-1.011	1.41e-09
ACD	ENSG00000102977.13	19.03	8.53	1.072	5.04e-29
ACER1	ENSG00000167769.4	0.24	3.366	-1.816	1.04e-13
ACKR1	ENSG00000213088.9	4.6	22.709	-2.082	3.93e-16
ACKR3	ENSG00000144476.5	48.65	19.161	1.3	1.79e-07
ACLY	ENSG00000131473.16	47.98	23.365	1.007	7.01e-16
ACOT7	ENSG00000097021.19	70.599	28.773	1.266	2.68e-32
ACOT9	ENSG00000123130.16	24.68	8.461	1.441	5.3e-31
ACP5	ENSG00000102575.10	75.269	25.425	1.529	4.82e-22
ACPP	ENSG00000014257.15	4.23	15.315	-1.641	7.13e-10
ACTA1	ENSG00000143632.14	0.78	219.017	-6.95	1.21e-07
ACTL6A	ENSG00000136518.16	59.371	22.579	1.356	2.84e-24
ACTN1	ENSG00000072110.13	167.927	65.689	1.341	1.31e-11
ACTN2	ENSG00000077522.12	0.37	19.018	-3.869	1.19e-06
ACVR1	ENSG00000115170.13	19.86	8.081	1.2	9.13e-13
ADA	ENSG00000196839.12	21.29	5.443	1.791	7.07e-29
ADAM12	ENSG00000148848.14	5.56	0.23	2.415	6.13e-20
ADAM19	ENSG00000135074.15	5.71	1.773	1.275	5.72e-10
ADAM23	ENSG00000114948.12	6.53	2.429	1.135	5.64e-05
ADAM8	ENSG00000151651.15	13	2.945	1.828	1.49e-20
ADAMDEC1	ENSG00000134028.14	2.67	0.62	1.18	6e-07
ADAMTS12	ENSG00000151388.10	2.37	0.22	1.466	1.46e-13
ADAMTS2	ENSG00000087116.13	11.32	0.97	2.645	2.55e-22
ADAMTS4	ENSG00000158859.9	3.04	0.815	1.154	0.00221
ADAMTS7	ENSG00000136378.14	1.78	0.33	1.064	1e-14
ADAR	ENSG00000160710.15	72.579	33.205	1.105	1.53e-18
ADCY2	ENSG00000078295.15	0.46	2.285	-1.17	3.98e-07
ADCY3	ENSG00000138031.14	34.009	15.88	1.052	5.34e-22
ADGRB2	ENSG00000121753.12	1.74	0.355	1.016	2.74e-10
ADGRF1	ENSG00000153292.15	2.51	9.973	-1.644	2.78e-09
ADH1B	ENSG00000196616.12	0.06	5.575	-2.633	1.34e-52
ADH1C	ENSG00000248144.5	0.16	3.4	-1.923	1.35e-07
ADH7	ENSG00000196344.11	9.78	80.86	-2.925	0.000235
ADIPOQ	ENSG00000181092.9	0	1.455	-1.295	1.13e-40
ADM	ENSG00000148926.9	84.109	35.194	1.234	2.63e-08
ADPGK	ENSG00000159322.17	27.34	13.13	1.004	4.52e-23
ADTRP	ENSG00000111863.12	4.73	1	1.519	5.5e-09
AEBP1	ENSG00000106624.8	84.612	16.089	2.325	2.87e-16
AFAP1L1	ENSG00000157510.13	6.03	2.26	1.109	4.51e-07
AFAP1L2	ENSG00000169129.14	21.66	7.219	1.463	1.16e-11
AGAP2-AS1	ENSG00000255737.2	16.939	7.568	1.066	8.66e-26
AGFG2	ENSG00000106351.12	8.95	20.71	-1.126	5.69e-16
AGO2	ENSG00000123908.11	10.99	4.715	1.069	2.92e-15
AGRN	ENSG00000188157.13	87.353	21.927	1.946	3.04e-36
AGT	ENSG00000135744.7	0.72	2.57	-1.054	5.64e-06
AGTRAP	ENSG00000177674.15	95.121	33.074	1.496	9.72e-25
AHSA2	ENSG00000173209.22	7.8	2.565	1.304	8.28e-08
AIF1L	ENSG00000126878.12	6.99	19.856	-1.384	1.04e-15
AIM2	ENSG00000163568.13	13.5	0.52	3.254	1.17e-24
AJUBA	ENSG00000129474.15	27.45	11.882	1.143	3.23e-16
AKR1B1	ENSG00000085662.13	58.46	23.996	1.25	2.78e-06
AL035610.1	ENSG00000232079.6	0.08	2.714	-1.782	5.05e-28
AL589743.1	ENSG00000279508.1	1.68	0.115	1.265	1.06e-13
ALDH1A1	ENSG00000165092.12	5.4	59.055	-3.23	5.15e-09
ALDH1L1	ENSG00000144908.13	0.69	10.055	-2.71	2.11e-14
ALDH3A1	ENSG00000108602.17	38.449	206.324	-2.394	0.000104
ALG1L	ENSG00000189366.9	18.53	2.905	2.322	4.35e-25
ALG3	ENSG00000214160.9	66.689	27.754	1.235	1.33e-32
ALOX12	ENSG00000108839.11	2.23	16.447	-2.433	1.65e-09
ALOX12P2	ENSG00000262943.7	2.22	0.475	1.126	1.16e-10
ALOXE3	ENSG00000179148.9	4.46	1.448	1.157	0.00213
ALPK3	ENSG00000136383.6	0.79	2.947	-1.141	2.13e-11
AMIGO2	ENSG00000139211.6	10.02	2.07	1.844	3.62e-14
AMOT	ENSG00000126016.13	0.72	4.829	-1.761	2.18e-15
AMPD1	ENSG00000116748.19	0.16	1.398	-1.048	4.65e-17
AMTN	ENSG00000187689.9	4.56	0.559	1.834	7.32e-05
ANGPT2	ENSG00000091879.13	3.78	0.939	1.301	5.04e-15
ANGPTL1	ENSG00000116194.12	0.26	2.015	-1.259	2.32e-26
ANKRD23	ENSG00000163126.14	1.47	5.574	-1.412	3.59e-06
ANKRD35	ENSG00000198483.12	2.61	11.96	-1.844	4.93e-16
ANLN	ENSG00000011426.10	25.109	7.922	1.549	2.38e-27
ANO1	ENSG00000131620.17	40.72	12.31	1.648	2.25e-08
ANP32E	ENSG00000143401.14	28.169	12.865	1.073	1.02e-17
ANTXR2	ENSG00000163297.16	11.02	4.294	1.183	1.64e-06
ANXA1	ENSG00000135046.13	1102.6	5099.18	-2.208	1.75e-09
ANXA5	ENSG00000164111.14	204.264	91.964	1.143	5.23e-17
ANXA9	ENSG00000143412.9	1.24	7.789	-1.972	4.74e-14
AOX1	ENSG00000138356.13	0.74	2.568	-1.036	4.73e-16
AP000349.2	ENSG00000280178.1	7.59	0.19	2.852	1.41e-18
AP2M1	ENSG00000161203.13	407.173	191.506	1.084	9.28e-28
APBA2	ENSG00000034053.14	2.18	0.29	1.302	1.26e-15
APBB2	ENSG00000163697.16	9.53	3.609	1.192	4.37e-13
APCDD1L-AS1	ENSG00000231290.5	1.32	0.15	1.013	0.00203
APH1B	ENSG00000138613.13	4.98	1.81	1.09	3.97e-14
APLN	ENSG00000171388.11	3.14	0.405	1.559	1.02e-15
APMAP	ENSG00000101474.11	60.681	24.719	1.262	7.6e-17
APOBEC2	ENSG00000124701.5	0.13	3.287	-1.924	4.01e-09
APOBEC3B	ENSG00000179750.15	20.15	4.22	2.019	6.22e-16
APOC1	ENSG00000130208.9	54.879	7.769	2.672	2.48e-10
APOC2	ENSG00000234906.8	2.32	0.515	1.132	1.97e-06
APOC4-APOC2	ENSG00000224916.8	2.81	0.655	1.203	1.31e-06
APOD	ENSG00000189058.8	8.46	61.152	-2.716	7.41e-15
APOE	ENSG00000130203.9	90.052	15.1	2.5	8.61e-10
APOL1	ENSG00000100342.20	114.88	24.589	2.179	4.4e-16
APOL2	ENSG00000128335.13	35.099	16.753	1.024	1.12e-10
APP	ENSG00000142192.20	327.26	102.842	1.66	6.34e-19
AQP3	ENSG00000165272.14	330.383	1357.84	-2.036	9.71e-07
AQP5	ENSG00000161798.6	0.3	20.922	-4.076	4.08e-20
AQP7	ENSG00000165269.12	0.14	1.644	-1.214	1.59e-45
ARFGAP1	ENSG00000101199.12	37.201	16.339	1.14	1.06e-34
ARHGAP11A	ENSG00000198826.10	9.56	3.642	1.186	1.24e-13
ARHGAP4	ENSG00000089820.15	10.85	3.989	1.248	2.68e-07
ARHGEF10L	ENSG00000074964.16	9.87	21.559	-1.053	4.38e-17
ARHGEF39	ENSG00000137135.17	3.94	1.13	1.214	1.07e-16
ARHGEF40	ENSG00000165801.9	6.63	2.71	1.04	1.39e-06
ARMCX7P	ENSG00000204072.3	2.11	0.045	1.573	0.00132
ARPC1B	ENSG00000130429.12	235.6	77.543	1.591	6.9e-33
ARSF	ENSG00000062096.14	0.02	1.165	-1.086	1.16e-38
ARSI	ENSG00000183876.8	9.19	1.828	1.849	1.75e-10
ARSJ	ENSG00000180801.12	5.04	1.585	1.224	6.63e-10
ARTN	ENSG00000117407.16	10.85	0.6	2.889	6.97e-28
ASAP1	ENSG00000153317.14	14.98	5.605	1.275	2.93e-14
ASB5	ENSG00000164122.8	0.06	2.086	-1.542	1.79e-05
ASF1B	ENSG00000105011.8	19.22	6.495	1.432	2.68e-23
ASNS	ENSG00000070669.16	18.84	8.215	1.106	9.13e-11
ASPG	ENSG00000166183.15	12.95	48.646	-1.831	0.000691
ASPM	ENSG00000066279.16	7.83	2.755	1.234	4.79e-23
ASPN	ENSG00000106819.11	7.33	1.34	1.832	5.65e-10
ASPRV1	ENSG00000244617.2	3.09	0.76	1.217	0.00165
ATAD2	ENSG00000156802.12	13.09	3.97	1.503	8.57e-22
ATAD3B	ENSG00000160072.19	13.07	5.935	1.021	1.13e-09
ATHL1	ENSG00000142102.15	7.43	2.28	1.362	1.68e-10
ATIC	ENSG00000138363.14	75.368	34.54	1.104	2.1e-22
ATP10B	ENSG00000118322.12	1.45	5.72	-1.456	1.17e-06
ATP12A	ENSG00000075673.11	0.7	2.874	-1.188	0.000523
ATP13A3	ENSG00000133657.14	35.879	14.22	1.277	2.04e-14
ATP13A4	ENSG00000127249.14	1.39	9.929	-2.193	4.56e-15
ATP1A2	ENSG00000018625.14	0.19	2.887	-1.708	9.86e-15
ATP1B3	ENSG00000069849.10	422.907	165.822	1.345	9.82e-24
ATP2A1	ENSG00000196296.13	0.83	9.211	-2.48	7.18e-15
ATP2C1	ENSG00000017260.19	65.789	29.28	1.141	2.91e-17
ATP6V0A4	ENSG00000105929.15	0.43	8.231	-2.69	1.51e-47
ATP6V1C1	ENSG00000155097.11	30.619	11.95	1.288	7.2e-22
ATP6V1C2	ENSG00000143882.9	1.65	6.425	-1.486	1.1e-06
AUNIP	ENSG00000127423.10	3.87	0.845	1.4	1.86e-32
AURKA	ENSG00000087586.17	20.45	4.794	1.888	9.09e-35
AURKB	ENSG00000178999.12	37.569	10.149	1.79	1.93e-37
AXL	ENSG00000167601.11	10.29	4.555	1.023	6.98e-06
AZGP1	ENSG00000160862.12	2.22	12.274	-2.043	6.08e-11
B2M	ENSG00000166710.17	7368.22	3463.47	1.089	5.08e-10
B3GAT3	ENSG00000149541.9	30.21	12.21	1.24	9.43e-23
B3GNT4	ENSG00000176383.8	2.62	0.61	1.169	7.35e-19
B3GNT9	ENSG00000237172.3	8.53	3.065	1.229	3.02e-17
B4GALNT1	ENSG00000135454.13	3.9	0.49	1.717	6.36e-12
BAIAP2L2	ENSG00000128298.16	8.52	2.434	1.471	1.95e-08
BAK1	ENSG00000030110.12	45	21.246	1.048	6.15e-19
BARX1	ENSG00000131668.13	2.78	0.795	1.074	0.0013
BARX2	ENSG00000043039.6	16.24	80.599	-2.243	2.16e-15
BASP1	ENSG00000176788.8	43.221	11.734	1.796	6.82e-12
BATF2	ENSG00000168062.9	4.05	1.52	1.003	8.27e-05
BBC3	ENSG00000105327.15	5.44	2.14	1.036	3.26e-11
BBOX1-AS1	ENSG00000254560.5	6.19	0.595	2.172	7.45e-23
BCAM	ENSG00000187244.10	69.932	30.164	1.187	4.53e-05
BCAS1	ENSG00000064787.12	0.95	5.351	-1.703	1.13e-14
BCAS4	ENSG00000124243.17	6.72	1.159	1.838	1.06e-20
BCL2A1	ENSG00000140379.7	5.8	2.038	1.163	3.38e-07
BCL2L12	ENSG00000126453.9	31.519	11.894	1.335	1.21e-35
BCL2L15	ENSG00000188761.11	0.2	1.84	-1.243	3.19e-17
BEX4	ENSG00000102409.9	6.55	23.331	-1.688	8.16e-11
BGN	ENSG00000182492.15	180.28	36.425	2.276	2.86e-15
BICD1	ENSG00000151746.13	7.48	1.383	1.831	3.46e-31
BID	ENSG00000015475.18	40.19	14.39	1.42	2.98e-23
BIRC5	ENSG00000089685.14	33.52	9.437	1.726	3.52e-44
BLM	ENSG00000197299.10	5.42	1.52	1.349	1e-15
BLNK	ENSG00000095585.16	9.46	24.66	-1.295	6.3e-08
BLOC1S3	ENSG00000189114.6	9.26	3.675	1.134	1.25e-35
BMP1	ENSG00000168487.17	29.871	7.104	1.93	1.17e-36
BMP2	ENSG00000125845.6	8.05	3.125	1.134	1.54e-07
BNC1	ENSG00000169594.12	29.941	9.49	1.561	2.03e-16
BNIPL	ENSG00000163141.18	12.22	41.658	-1.69	6.01e-07
BOC	ENSG00000144857.14	5.09	11.773	-1.069	9.41e-11
BOP1	ENSG00000261236.5	59.73	23.915	1.285	2e-23
BORA	ENSG00000136122.15	5.69	2.14	1.091	4.86e-18
BPGM	ENSG00000172331.11	33.121	14.68	1.122	5.42e-08
BPIFB1	ENSG00000125999.10	0.09	4.555	-2.349	1.22e-08
BRCA1	ENSG00000012048.19	7.3	2.91	1.086	5.67e-17
BRMS1	ENSG00000174744.13	76.59	36.434	1.052	2.93e-23
BSPRY	ENSG00000119411.10	6.58	16.709	-1.224	8.05e-11
BST2	ENSG00000130303.12	299.04	32.868	3.147	1.15e-26
BTC	ENSG00000174808.11	0.33	1.85	-1.1	7.76e-14
BTN3A2	ENSG00000186470.13	19.291	9.11	1.005	5.98e-07
BUB1	ENSG00000169679.14	11.46	3.74	1.394	5.05e-28
BUB1B	ENSG00000156970.12	9.51	3.103	1.357	4.72e-25
C10orf35	ENSG00000171224.8	8.06	2.63	1.32	2.41e-10
C11orf24	ENSG00000171067.10	32.719	12.934	1.275	3.98e-27
C11orf84	ENSG00000168005.8	15.42	4.97	1.46	1.1e-30
C12orf75	ENSG00000235162.8	63.769	17.02	1.846	5.85e-15
C14orf80	ENSG00000185347.17	16.75	6.515	1.24	4.25e-25
C15orf48	ENSG00000166920.10	26.951	71.641	-1.378	0.000295
C15orf59	ENSG00000205363.5	1.54	4.914	-1.219	7.23e-09
C15orf62	ENSG00000188277.9	1.62	7.924	-1.768	1.07e-20
C16orf59	ENSG00000162062.14	6.49	1.415	1.633	5e-31
C16orf74	ENSG00000154102.10	36.021	7.169	2.18	2.73e-34
C16orf89	ENSG00000153446.15	0.19	2.205	-1.429	2.37e-30
C17orf53	ENSG00000125319.14	4.21	1.535	1.04	8.22e-20
C19orf66	ENSG00000130813.17	21.01	8.953	1.145	1.92e-19
C1orf112	ENSG00000000460.16	5.66	2.304	1.011	2.41e-20
C1orf116	ENSG00000182795.12	26.159	55.85	-1.066	0.000132
C1orf177	ENSG00000162398.11	0.37	1.9	-1.082	6.33e-16
C1orf186	ENSG00000263961.6	4.22	1.44	1.097	2.39e-05
C1orf216	ENSG00000142686.7	5.53	2.135	1.059	3.45e-22
C1QB	ENSG00000173369.15	103.242	47.326	1.109	0.000706
C1QC	ENSG00000159189.11	85.478	36.656	1.199	0.000425
C1QTNF1	ENSG00000173918.14	17.56	7.9	1.06	1.17e-06
C1QTNF5	ENSG00000223953.4	14.52	4.955	1.382	6.99e-08
C1QTNF6	ENSG00000133466.13	15.22	1.625	2.627	3.79e-33
C1S	ENSG00000182326.14	150.549	62.068	1.265	7.05e-08
C2	ENSG00000166278.14	12.81	4.374	1.362	6.11e-10
C20orf27	ENSG00000101220.17	39.029	17.823	1.089	1.01e-20
C2orf40	ENSG00000119147.9	0.21	3.527	-1.904	9.87e-30
C2orf54	ENSG00000172478.17	8.19	79.79	-3.136	4.78e-17
C3orf52	ENSG00000114529.12	5.74	2.32	1.022	5.32e-14
C4orf19	ENSG00000154274.14	0.47	2.065	-1.06	5.3e-08
C4orf48	ENSG00000243449.6	7.16	1.505	1.704	3.15e-17
C5AR1	ENSG00000197405.7	4.39	1.454	1.135	2.36e-05
C5orf38	ENSG00000186493.11	9.79	4.075	1.088	1.04e-05
C5orf66-AS1	ENSG00000249082.2	1.8	13.84	-2.406	3.91e-11
C6orf132	ENSG00000188112.8	32.801	88.609	-1.407	1.74e-08
C6orf141	ENSG00000197261.11	6.46	0.89	1.981	2.4e-14
C7	ENSG00000112936.18	0.22	3.22	-1.79	1.05e-14
C9orf152	ENSG00000188959.9	0.05	2.24	-1.626	9.47e-35
CA2	ENSG00000104267.9	49.039	19.19	1.309	0.00345
CA3	ENSG00000164879.6	0.29	11.621	-3.29	1.55e-19
CA9	ENSG00000107159.12	24.92	0.255	4.368	1.18e-29
CAB39L	ENSG00000102547.18	2.4	9.765	-1.663	2.04e-40
CACNG1	ENSG00000108878.4	0.07	1.145	-1.003	5.49e-05
CAD	ENSG00000084774.13	25.47	11.007	1.14	1.75e-26
CALD1	ENSG00000122786.19	60.029	22.415	1.382	8.49e-11
CALU	ENSG00000128595.16	70.428	25.501	1.43	2.88e-17
CAPN12	ENSG00000182472.8	2.86	0.82	1.085	0.000261
CAPN14	ENSG00000214711.9	0.51	18.974	-3.726	8.16e-21
CAPN3	ENSG00000092529.22	2.85	6.98	-1.051	1.15e-08
CAPN5	ENSG00000149260.14	2.4	10.564	-1.766	3.87e-20
CAPN6	ENSG00000077274.8	0.11	3.094	-1.883	7.56e-16
CARD10	ENSG00000100065.14	18.181	7.945	1.101	2.46e-08
CASC9	ENSG00000249395.2	9.38	0.045	3.312	2.3e-19
CASK	ENSG00000147044.20	21.39	8.675	1.211	1.56e-15
CASP14	ENSG00000105141.5	3.57	0.175	1.96	4.37e-05
CASQ1	ENSG00000143318.12	0.14	6.494	-2.717	5.53e-17
CASQ2	ENSG00000118729.11	0.37	2.673	-1.423	0.00394
CAV1	ENSG00000105974.11	148.909	37.732	1.952	5.48e-13
CAV2	ENSG00000105971.14	76.351	29.744	1.331	5.83e-13
CBLB	ENSG00000114423.18	10.9	3.519	1.397	4.89e-20
CBX2	ENSG00000173894.10	5.07	1.8	1.116	1.36e-13
CBX3	ENSG00000122565.18	121.818	52.41	1.201	1.81e-35
CCDC109B	ENSG00000005059.15	14.72	6.67	1.035	1.52e-17
CCDC14	ENSG00000175455.14	11.2	3.744	1.363	2.26e-17
CCDC24	ENSG00000159214.12	8.21	2.29	1.485	1.28e-13
CCDC64B	ENSG00000162069.14	11.09	37.623	-1.676	1.66e-12
CCDC71L	ENSG00000253276.2	12.95	4.757	1.277	8.76e-08
CCDC88A	ENSG00000115355.15	6.34	2.385	1.117	3.12e-15
CCL11	ENSG00000172156.3	1.67	0.095	1.286	2.95e-10
CCL14	ENSG00000276409.4	3.32	27.484	-2.721	3e-24
CCL18	ENSG00000275385.1	25.569	6.034	1.917	7.13e-05
CCL2	ENSG00000108691.9	29.871	71.331	-1.228	7e-07
CCL20	ENSG00000115009.11	14.5	3.789	1.695	1.26e-05
CCL3	ENSG00000277632.1	10.73	4.479	1.098	4.32e-07
CCL5	ENSG00000271503.5	40.129	12.671	1.589	8.42e-08
CCM2	ENSG00000136280.15	56.051	20.705	1.394	4.76e-31
CCNA1	ENSG00000133101.9	2.29	0.58	1.058	0.000179
CCNA2	ENSG00000145386.9	18.371	7.387	1.208	1.74e-24
CCNB1	ENSG00000134057.14	74.998	29.88	1.299	3.06e-29
CCNB2	ENSG00000157456.7	32.54	10.259	1.575	7.02e-37
CCNE1	ENSG00000105173.13	7.48	2.245	1.386	5.56e-28
CCNF	ENSG00000162063.12	8.96	2.555	1.486	1.62e-24
CCNL2	ENSG00000221978.11	35.779	15.541	1.153	6.34e-10
CD109	ENSG00000156535.13	17.06	7.06	1.164	2.08e-14
CD151	ENSG00000177697.17	207.504	94.532	1.126	1.01e-13
CD163	ENSG00000177575.12	12.12	4.685	1.207	0.00115
CD207	ENSG00000116031.8	2.35	8.355	-1.482	0.000755
CD24	ENSG00000272398.5	281.208	801.3	-1.507	5.47e-09
CD248	ENSG00000174807.3	16.59	5.188	1.507	2.23e-06
CD24P4	ENSG00000185275.6	0.72	3.036	-1.231	1.92e-07
CD276	ENSG00000103855.17	89.659	17.119	2.323	3.59e-42
CD320	ENSG00000167775.10	23.91	11.004	1.053	3.71e-10
CD38	ENSG00000004468.12	5.22	1.475	1.329	5.77e-06
CD7	ENSG00000173762.7	9.54	3.661	1.177	3.27e-05
CD70	ENSG00000125726.10	2.15	0.405	1.165	1.83e-09
CDC20	ENSG00000117399.13	75.092	20.899	1.797	6.74e-41
CDC25B	ENSG00000101224.17	61.922	16.161	1.874	3.42e-36
CDC25C	ENSG00000158402.18	3.45	1.01	1.147	2.43e-21
CDC42EP3	ENSG00000163171.7	14.95	5.817	1.226	3.45e-08
CDC45	ENSG00000093009.9	15.17	3.959	1.705	1.04e-36
CDC6	ENSG00000094804.9	14	3.55	1.721	7.77e-25
CDCA2	ENSG00000184661.13	5.51	1.865	1.184	1.33e-19
CDCA3	ENSG00000111665.11	24.65	6.87	1.705	1.17e-38
CDCA4	ENSG00000170779.10	30.6	12.165	1.263	8.25e-39
CDCA5	ENSG00000146670.9	24.01	5.177	2.017	5.87e-48
CDCA8	ENSG00000134690.10	16.42	4.92	1.557	5.67e-30
CDH11	ENSG00000140937.13	12.42	1.654	2.338	7.79e-10
CDH13	ENSG00000140945.15	23.75	11.164	1.025	0.000798
CDH24	ENSG00000139880.19	4.73	1.245	1.352	1.74e-29
CDH3	ENSG00000062038.13	278.454	66.406	2.052	1.5e-19
CDK1	ENSG00000170312.15	34.341	12.269	1.413	6.3e-29
CDK14	ENSG00000058091.16	3.44	0.905	1.221	4.45e-07
CDK18	ENSG00000117266.15	13.46	4.84	1.308	2.69e-14
CDK2	ENSG00000123374.10	32.981	15.215	1.067	9.49e-15
CDK4	ENSG00000135446.16	126.807	60.018	1.067	4.87e-22
CDK6	ENSG00000105810.9	10.29	3.84	1.222	8.07e-11
CDKN2A	ENSG00000147889.16	25.1	4.023	2.377	3.83e-05
CDKN3	ENSG00000100526.19	30.581	9.013	1.657	2.43e-34
CDR2	ENSG00000140743.7	9.7	4.182	1.046	1.02e-13
CDR2L	ENSG00000109089.7	7.45	2.78	1.161	7.14e-13
CDSN	ENSG00000204539.3	8.38	0.2	2.967	0.000542
CDT1	ENSG00000167513.8	15.65	5.24	1.416	2.87e-24
CEACAM1	ENSG00000079385.21	6.06	37.668	-2.453	6.68e-18
CEACAM19	ENSG00000186567.12	13.43	5.093	1.244	2.37e-09
CEACAM5	ENSG00000105388.14	13.16	95.796	-2.773	1.44e-07
CEACAM6	ENSG00000086548.8	24.18	97.771	-1.972	5.76e-09
CEACAM7	ENSG00000007306.14	0.52	12.047	-3.102	8.43e-18
CELSR1	ENSG00000075275.16	29.96	12.622	1.184	6.93e-15
CENPA	ENSG00000115163.14	14.75	3.28	1.88	1.22e-42
CENPE	ENSG00000138778.11	3.53	1.194	1.046	3.22e-19
CENPF	ENSG00000117724.12	31.36	9.44	1.632	3.22e-24
CENPI	ENSG00000102384.13	3.76	1.039	1.223	4.5e-21
CENPK	ENSG00000123219.12	6.34	2.57	1.04	1.01e-11
CENPL	ENSG00000120334.15	5.72	2.095	1.119	2.74e-20
CENPM	ENSG00000100162.14	18.41	7.925	1.121	1.28e-16
CENPN	ENSG00000166451.13	23.98	8.044	1.466	2.48e-27
CENPO	ENSG00000138092.10	8.67	2.765	1.361	4.49e-32
CENPU	ENSG00000151725.11	16.41	7.699	1.001	7.24e-12
CENPW	ENSG00000203760.8	52.742	18.435	1.467	5.95e-18
CEP131	ENSG00000141577.13	8.59	3.395	1.126	9.72e-20
CEP170	ENSG00000143702.15	9.37	3.925	1.074	1.57e-12
CEP55	ENSG00000138180.15	20.949	5.197	1.824	7.26e-36
CERCAM	ENSG00000167123.18	32.769	4.855	2.528	1e-25
CERS2	ENSG00000143418.19	77.498	37.458	1.029	9.01e-15
CERS6-AS1	ENSG00000227617.8	8.12	3.498	1.02	0.000315
CES2	ENSG00000172831.11	31.541	68.581	-1.096	0.000135
CFD	ENSG00000197766.7	11.28	44.274	-1.882	1.11e-16
CFTR	ENSG00000001626.14	0.06	1.31	-1.124	9.48e-33
CGNL1	ENSG00000128849.10	0.7	7.058	-2.245	7.02e-37
CH25H	ENSG00000138135.6	2.27	8.394	-1.523	2.33e-10
CHEK1	ENSG00000149554.12	12.47	4.263	1.356	2.61e-31
CHEK2	ENSG00000183765.20	12.39	5.254	1.098	3.36e-18
CHIT1	ENSG00000133063.15	1.56	0.14	1.167	0.000134
CHL1	ENSG00000134121.9	1.22	8.27	-2.062	1.88e-06
CHN1	ENSG00000128656.13	7.5	1.67	1.671	2.49e-19
CHPF	ENSG00000123989.13	66.091	26.009	1.313	4.14e-19
CHPF2	ENSG00000033100.14	25.66	11.265	1.12	1.12e-26
CHPT1	ENSG00000111666.10	7.52	16.72	-1.056	1.37e-07
CHRDL1	ENSG00000101938.14	0.23	2.985	-1.696	1.19e-18
CHST11	ENSG00000171310.10	11.94	2.249	1.994	6.35e-23
CHST12	ENSG00000136213.9	9.78	4.01	1.106	4.43e-22
CHST15	ENSG00000182022.17	13.26	4.03	1.503	8.2e-17
CHST2	ENSG00000175040.5	10.09	0.993	2.476	1.61e-22
CHST7	ENSG00000147119.3	2.91	0.93	1.019	7.04e-14
CHST9	ENSG00000154080.12	0.03	1.47	-1.262	4.42e-18
CHTF18	ENSG00000127586.16	11.85	3.44	1.533	2e-24
CIDEA	ENSG00000176194.17	0.22	2.584	-1.555	2.35e-28
CIDEC	ENSG00000187288.10	0.04	1.26	-1.12	3.87e-47
CKAP2	ENSG00000136108.14	20.031	9.149	1.051	1.9e-21
CKAP2L	ENSG00000169607.12	7.3	2.38	1.296	2.09e-20
CKM	ENSG00000104879.4	1.28	107.426	-5.572	1.4e-08
CKMT2	ENSG00000131730.15	0.34	9.116	-2.916	7.4e-19
CKS1B	ENSG00000173207.12	149.426	46.325	1.668	1.62e-37
CKS1BP3	ENSG00000268942.2	13.29	3.99	1.518	3.98e-18
CKS2	ENSG00000123975.4	106.639	38.41	1.45	2.43e-28
CLCA4	ENSG00000016602.9	2.29	58.254	-4.171	1.04e-17
CLDN10	ENSG00000134873.9	0.18	17.268	-3.952	1.2e-13
CLDN17	ENSG00000156282.4	0.3	5.772	-2.381	8.05e-10
CLDN4	ENSG00000189143.9	93.817	285.629	-1.596	1.96e-06
CLDN7	ENSG00000181885.18	63.579	128.403	-1.003	0.0026
CLDN8	ENSG00000156284.5	0.14	3.403	-1.949	1.29e-11
CLEC10A	ENSG00000132514.13	1.72	5.649	-1.29	4.91e-07
CLEC11A	ENSG00000105472.12	7.62	2.3	1.385	2.74e-13
CLEC3B	ENSG00000163815.5	4.45	28.638	-2.443	1.46e-32
CLEC7A	ENSG00000172243.17	12.43	4.078	1.403	1.31e-09
CLIC3	ENSG00000169583.12	28.401	130.893	-2.165	2.34e-06
CLIC4	ENSG00000169504.14	53.249	16.58	1.626	1.22e-20
CLIC6	ENSG00000159212.12	0.85	2.97	-1.102	2.45e-05
CLMP	ENSG00000166250.11	4.48	1.375	1.206	2.22e-05
CLPTM1L	ENSG00000049656.13	112.197	48.86	1.183	5.09e-24
CLSPN	ENSG00000092853.13	4.32	0.949	1.449	6.96e-20
CLSTN1	ENSG00000171603.16	161.489	70.997	1.174	4.68e-20
CLSTN3	ENSG00000139182.13	12.63	5.009	1.181	4.74e-09
CLU	ENSG00000120885.19	113.118	688.541	-2.595	2e-13
CLYBL	ENSG00000125246.15	3.43	8.533	-1.106	9.16e-14
CMPK2	ENSG00000134326.11	8.08	2.068	1.566	1.44e-09
CMSS1	ENSG00000184220.10	34.071	13.765	1.248	2.15e-23
CMTM3	ENSG00000140931.19	20.9	7.41	1.381	3.08e-13
CMYA5	ENSG00000164309.14	0.98	5.387	-1.69	2.72e-10
CNFN	ENSG00000105427.9	290.964	2108.21	-2.853	0.000606
CNGB1	ENSG00000070729.13	1.91	0.13	1.365	8.43e-10
CNPY3	ENSG00000137161.16	39.791	18.004	1.102	1.1e-17
CNPY4	ENSG00000166997.7	8.66	3.174	1.21	2.15e-15
CNTFR	ENSG00000122756.14	0.28	1.86	-1.16	5.88e-14
COBL	ENSG00000106078.17	1.33	9.68	-2.197	1.24e-25
COL10A1	ENSG00000123500.9	7.78	0.08	3.023	3.16e-17
COL11A1	ENSG00000060718.18	5.29	0.1	2.516	2.4e-13
COL12A1	ENSG00000111799.20	50.348	4.509	3.22	4.64e-28
COL13A1	ENSG00000197467.13	2.75	0.345	1.479	1e-25
COL16A1	ENSG00000084636.17	43.48	9.345	2.104	1.4e-19
COL17A1	ENSG00000065618.16	346.881	113.438	1.604	2.36e-08
COL18A1	ENSG00000182871.14	59.97	23.65	1.307	2.73e-14
COL1A1	ENSG00000108821.13	508.357	30.516	4.015	1.5e-27
COL1A2	ENSG00000164692.17	385.743	45.293	3.063	2.12e-20
COL22A1	ENSG00000169436.16	1.93	0.205	1.282	1.06e-06
COL27A1	ENSG00000196739.14	9.08	1.675	1.914	1.61e-24
COL3A1	ENSG00000168542.12	344.103	27.013	3.623	1.11e-21
COL4A1	ENSG00000187498.14	70.209	6.331	3.28	7.13e-38
COL4A2	ENSG00000134871.17	86.079	9.201	3.094	3.94e-38
COL4A5	ENSG00000188153.12	15.28	2.406	2.257	6.45e-27
COL4A6	ENSG00000197565.15	6.27	0.54	2.239	1.2e-12
COL5A1	ENSG00000130635.15	56.102	4.355	3.415	6.54e-25
COL5A2	ENSG00000204262.11	38.77	2.693	3.429	1.56e-26
COL5A3	ENSG00000080573.6	11.86	2.669	1.809	2.47e-17
COL6A1	ENSG00000142156.14	165.42	23.423	2.769	9.83e-22
COL6A2	ENSG00000142173.14	196.283	35.283	2.443	9.82e-17
COL6A3	ENSG00000163359.15	59.651	5.839	3.149	1.83e-19
COL7A1	ENSG00000114270.15	98.148	14.11	2.714	8.76e-37
COL8A1	ENSG00000144810.15	4.62	0.825	1.623	6.43e-09
COL9A2	ENSG00000049089.13	3.71	0.744	1.433	0.000378
COLCA1	ENSG00000196167.9	0.5	3.23	-1.496	1.12e-06
COLGALT1	ENSG00000130309.10	61.409	17.274	1.772	1.61e-51
COPZ2	ENSG00000005243.9	48.441	18.297	1.357	1.05e-11
CORO1C	ENSG00000110880.10	74.248	34.515	1.083	1.82e-16
COTL1	ENSG00000103187.7	86.617	32.245	1.398	3.45e-21
COX6A2	ENSG00000156885.5	0.54	23.485	-3.991	1.83e-09
COX7A1	ENSG00000161281.10	19.73	113.363	-2.464	2.11e-18
CP	ENSG00000047457.13	1.9	8.927	-1.775	7.64e-05
CPEB4	ENSG00000113742.12	6.42	15.636	-1.165	5.14e-09
CPNE1	ENSG00000214078.11	129.131	62.146	1.043	1.56e-15
CPSF1	ENSG00000071894.14	47.781	20.619	1.174	6.83e-18
CPXM1	ENSG00000088882.7	7.59	0.97	2.125	3.85e-13
CPZ	ENSG00000109625.18	4.31	0.98	1.423	1.12e-07
CRAT	ENSG00000095321.16	11.84	25.065	-1.021	6.21e-06
CRCT1	ENSG00000169509.5	32.5	269.865	-3.015	0.000175
CREG2	ENSG00000175874.9	1.91	0.195	1.284	2.85e-11
CRISP3	ENSG00000096006.11	0.14	71.491	-5.991	1.09e-61
CRNN	ENSG00000143536.7	2.38	1574.58	-8.865	5.34e-24
CRTAC1	ENSG00000095713.13	0.42	3.414	-1.636	1.61e-15
CRYAB	ENSG00000109846.7	91.062	415.845	-2.179	9.58e-09
CRYM	ENSG00000103316.10	0.43	5.864	-2.263	9.61e-27
CSAG2	ENSG00000268902.2	1.1	0	1.07	6.15e-09
CSAG3	ENSG00000268916.5	3.17	0.035	2.01	8.28e-10
CSF2	ENSG00000164400.5	1.53	0.08	1.228	2.07e-10
CSGALNACT2	ENSG00000169826.7	8.47	2.885	1.285	6.24e-17
CSNK1E	ENSG00000213923.10	89.108	43.96	1.003	5.29e-24
CSPG4	ENSG00000173546.7	13.76	3.39	1.749	3.01e-09
CSRNP1	ENSG00000144655.14	11.33	29.085	-1.287	2.53e-11
CSRP2	ENSG00000175183.9	70.18	32.44	1.09	3.23e-08
CSRP3	ENSG00000129170.8	0.11	9.909	-3.297	0.000125
CST1	ENSG00000170373.8	5.8	0.379	2.301	0.00807
CSTB	ENSG00000160213.5	435.4	1421.65	-1.705	3.89e-05
CTA-384D8.34	ENSG00000273272.1	1.88	0.32	1.126	8.22e-12
CTA-384D8.35	ENSG00000272666.1	15.73	1.305	2.86	9.57e-35
CTA-384D8.36	ENSG00000272821.1	15.46	4.755	1.516	1.74e-16
CTB-193M12.5	ENSG00000280206.1	15.46	4.925	1.474	2.2e-36
CTC-425F1.4	ENSG00000267458.1	6.24	1.77	1.386	0.00354
CTC-490G23.2	ENSG00000231412.2	1.08	11.429	-2.579	6.86e-14
CTD-2357A8.3	ENSG00000267123.5	1.38	0	1.251	7.35e-15
CTD-2369P2.12	ENSG00000267303.1	8.91	3.088	1.277	1.73e-05
CTD-2510F5.4	ENSG00000265415.1	3.83	0.9	1.346	3.85e-21
CTD-2619J13.13	ENSG00000268307.1	6.67	29.236	-1.979	3.26e-08
CTD-3252C9.4	ENSG00000267519.3	10.53	3.394	1.392	7.26e-10
CTHRC1	ENSG00000164932.12	33.599	2.04	3.509	5.25e-30
CTLA4	ENSG00000163599.14	2.18	0.475	1.108	1.87e-10
CTNNAL1	ENSG00000119326.14	22.91	10.202	1.094	5.26e-07
CTSC	ENSG00000109861.15	244.67	73.554	1.72	1.88e-23
CTSK	ENSG00000143387.12	46.791	14.63	1.612	5.58e-08
CTSL	ENSG00000135047.14	86.912	29.805	1.513	1.08e-11
CTSV	ENSG00000136943.10	54.989	9.399	2.429	2.57e-19
CTSZ	ENSG00000101160.13	141.062	48.765	1.513	3.64e-15
CTTNBP2	ENSG00000077063.10	0.34	2.585	-1.42	1.78e-13
CWH43	ENSG00000109182.11	2.15	11.076	-1.939	0.000533
CXCL10	ENSG00000169245.5	45.959	3.894	3.262	1.23e-08
CXCL11	ENSG00000169248.12	6.52	0.478	2.347	3.96e-07
CXCL12	ENSG00000107562.16	9.39	25.728	-1.363	9.96e-07
CXCL13	ENSG00000156234.7	16.919	0.992	3.169	3.86e-17
CXCL17	ENSG00000189377.8	17.89	99.322	-2.409	5.18e-09
CXCL8	ENSG00000169429.10	34.189	6.95	2.146	9e-08
CXCL9	ENSG00000138755.5	22.239	1.854	3.025	2.67e-07
CXCR2	ENSG00000180871.7	0.88	7	-2.089	4.6e-22
CYGB	ENSG00000161544.9	6.67	2.63	1.079	0.000134
CYP11A1	ENSG00000140459.17	0.18	1.705	-1.197	1.16e-10
CYP27B1	ENSG00000111012.9	3.92	0.55	1.666	2.07e-17
CYP27C1	ENSG00000186684.12	2.93	0.425	1.464	1.94e-11
CYP2C18	ENSG00000108242.12	4.03	29.551	-2.603	2.88e-06
CYP2E1	ENSG00000130649.9	1.09	7.244	-1.98	1.59e-08
CYP2F1	ENSG00000197446.8	0.02	2.35	-1.715	3.45e-36
CYP2J2	ENSG00000134716.9	2.67	7.985	-1.292	2.03e-15
CYP3A5	ENSG00000106258.13	0.95	6.856	-2.01	8.58e-17
CYP4B1	ENSG00000142973.12	0.76	16.783	-3.337	9.4e-30
CYP4F12	ENSG00000186204.14	1.09	11.674	-2.6	7.25e-17
CYP4F22	ENSG00000171954.12	1.7	13.283	-2.403	6.33e-06
CYP4F29P	ENSG00000228314.1	0.11	3.983	-2.167	5.8e-30
CYP4X1	ENSG00000186377.7	1.34	6.985	-1.771	1.11e-07
CYSRT1	ENSG00000197191.4	14.05	101.342	-2.766	2.06e-09
DAPL1	ENSG00000163331.10	21.491	86.443	-1.959	0.00127
DBNDD1	ENSG00000003249.13	5.13	13.895	-1.281	2.67e-06
DCBLD1	ENSG00000164465.18	14.62	3.505	1.794	3.62e-23
DCBLD2	ENSG00000057019.15	11.28	3.42	1.474	2.41e-16
DDIT3	ENSG00000175197.10	21.621	10.285	1.003	7.97e-13
DDIT4	ENSG00000168209.4	178.069	67.109	1.395	1.06e-11
DDIT4L	ENSG00000145358.6	0.38	2.14	-1.186	1.64e-09
DDX11	ENSG00000013573.16	13.96	4.945	1.331	3.01e-17
DDX58	ENSG00000107201.9	11.27	4.125	1.259	8e-11
DDX60	ENSG00000137628.16	20.8	5.04	1.852	3.36e-14
DDX60L	ENSG00000181381.13	8.12	1.905	1.651	4.92e-19
DEFB1	ENSG00000164825.3	51.99	129.746	-1.303	5.54e-08
DEGS2	ENSG00000168350.7	4.09	20.74	-2.095	3.44e-11
DENND1A	ENSG00000119522.15	15.19	6.515	1.107	4.57e-30
DENND3	ENSG00000105339.10	5.71	2.179	1.078	1.15e-11
DENND5A	ENSG00000184014.7	22.371	9.86	1.106	2.73e-13
DEPDC1	ENSG00000024526.16	4.82	1.675	1.121	1.32e-20
DEPDC1B	ENSG00000035499.12	6.19	1.87	1.325	2.51e-23
DEPTOR	ENSG00000155792.9	2.27	10.439	-1.807	1.3e-23
DERL3	ENSG00000099958.14	12.09	3.828	1.439	0.00176
DES	ENSG00000175084.11	2.85	94.891	-4.638	4.19e-05
DFNA5	ENSG00000105928.13	22.91	3.9	2.287	2.92e-24
DHCR7	ENSG00000172893.15	42.241	20.007	1.042	3.32e-05
DHFRP1	ENSG00000188985.6	7.29	3.035	1.039	7.17e-08
DHRS2	ENSG00000100867.14	1.56	0.14	1.167	0.000442
DHRS9	ENSG00000073737.16	5.97	14.049	-1.11	0.00153
DHX58	ENSG00000108771.12	12.14	4.985	1.135	1.06e-12
DIO2	ENSG00000211448.11	7.25	19.477	-1.312	9.76e-07
DKK1	ENSG00000107984.9	7.35	1.442	1.774	7.95e-08
DKK3	ENSG00000050165.17	56.398	25.27	1.128	1.34e-06
DKK4	ENSG00000104371.4	0.1	1.337	-1.087	5.45e-15
DLG2	ENSG00000150672.16	0.26	2.015	-1.259	5.55e-51
DLGAP5	ENSG00000126787.12	12.68	4.38	1.346	2.66e-30
DLK1	ENSG00000185559.13	0.01	1.474	-1.293	1.41e-20
DLX1	ENSG00000144355.14	1.47	0.17	1.078	2.67e-10
DLX5	ENSG00000105880.4	7.82	1.99	1.561	9.26e-10
DMXL2	ENSG00000104093.13	4.77	1.81	1.038	1.29e-12
DNAH17	ENSG00000187775.16	5.81	0.205	2.499	1.53e-16
DNASE1L3	ENSG00000163687.13	3.85	11.332	-1.346	1.81e-08
DNASE2	ENSG00000105612.8	37.18	16.722	1.107	5.57e-17
DNM1	ENSG00000106976.18	4.9	1.439	1.274	5.27e-09
DNMT1	ENSG00000130816.14	36.081	14.322	1.275	1.22e-26
DNMT3B	ENSG00000088305.18	2.62	0.45	1.32	3.34e-21
DOCK11	ENSG00000147251.15	5.18	1.92	1.082	4.54e-14
DOK3	ENSG00000146094.13	3.81	1.255	1.093	1.48e-09
DPF1	ENSG00000011332.19	2.08	0.195	1.366	1.62e-15
DPH7	ENSG00000148399.11	15.79	7.27	1.022	7.21e-14
DPT	ENSG00000143196.4	4.82	11.432	-1.095	1.65e-06
DPY19L1	ENSG00000173852.13	7.45	3.19	1.012	3.6e-13
DRAM1	ENSG00000136048.13	10.52	3.85	1.248	7.49e-11
DROSHA	ENSG00000113360.16	30.71	14.325	1.049	2.74e-18
DSCC1	ENSG00000136982.5	4.96	1.545	1.228	6.47e-23
DSE	ENSG00000111817.16	18.87	8.702	1.034	9.04e-10
DSG1-AS1	ENSG00000266729.5	1.46	8.893	-2.008	1.19e-08
DSG2	ENSG00000046604.12	32.079	7.787	1.912	3.88e-12
DSN1	ENSG00000149636.15	12.07	5.395	1.031	3.49e-20
DTL	ENSG00000143476.17	10.35	2.6	1.657	1.01e-23
DTX3	ENSG00000178498.15	9.28	3.529	1.183	1.33e-06
DTX3L	ENSG00000163840.9	25.969	10.935	1.176	3.54e-14
DTYMK	ENSG00000168393.12	33.569	15.675	1.052	5.5e-23
DUSP1	ENSG00000120129.5	133.601	348.557	-1.377	1.62e-07
DUSP13	ENSG00000079393.20	0.68	3.619	-1.459	3.24e-11
DUSP14	ENSG00000276023.4	45.66	18.182	1.282	7.88e-17
DUSP5	ENSG00000138166.5	20.5	46.586	-1.146	1.03e-05
DUSP6	ENSG00000139318.7	47.791	22.846	1.033	1.32e-05
DUSP9	ENSG00000130829.17	2.64	0.28	1.508	9.09e-15
DUXAP8	ENSG00000206195.10	6.66	0.26	2.604	9.14e-18
DUXAP9	ENSG00000225210.9	4.51	0.24	2.152	4.74e-16
DYNAP	ENSG00000178690.2	0.07	7.1	-2.92	3.46e-31
DZIP1	ENSG00000134874.17	4.63	1.529	1.155	1.28e-13
E2F1	ENSG00000101412.12	8.6	2.355	1.517	3.68e-24
E2F7	ENSG00000165891.15	2.99	0.76	1.181	4.92e-19
ECE1	ENSG00000117298.14	49.261	22.034	1.126	3.48e-10
ECE2	ENSG00000145194.17	14.98	5.595	1.277	8.8e-30
ECHDC3	ENSG00000134463.14	5.26	15.886	-1.432	7.2e-07
ECM1	ENSG00000143369.14	85.058	227.069	-1.406	0.00968
ECT2	ENSG00000114346.13	23.28	6.699	1.657	4.89e-26
EDIL3	ENSG00000164176.12	4.58	1.73	1.031	8.93e-06
EEF1A2	ENSG00000101210.10	5.32	22.647	-1.904	9.42e-07
EFNB1	ENSG00000090776.5	70.092	24.345	1.488	1.12e-28
EGFL6	ENSG00000198759.11	4.28	1.42	1.125	8.59e-09
EGLN3	ENSG00000129521.13	28.919	10.378	1.395	1.1e-06
EGR1	ENSG00000120738.7	78.699	206.836	-1.383	3.28e-07
EHD2	ENSG00000024422.11	70.37	32.205	1.104	3.34e-14
EHF	ENSG00000135373.12	31.43	113.101	-1.815	2.44e-10
EIF1AY	ENSG00000198692.9	4.75	16.614	-1.615	0.00236
EIF2AK2	ENSG00000055332.16	18.31	5.18	1.644	1.34e-20
EIF5A2	ENSG00000163577.7	7.26	1.28	1.857	5.09e-23
ELF3	ENSG00000163435.15	85.549	188.556	-1.131	0.000304
ELF4	ENSG00000102034.16	20.33	7.88	1.264	1.6e-24
ELF5	ENSG00000135374.9	0.37	3.095	-1.58	1.02e-08
EME1	ENSG00000154920.14	3.33	0.68	1.366	7.74e-28
EMILIN1	ENSG00000138080.13	14.8	2.879	2.026	5.67e-13
EMILIN2	ENSG00000132205.10	9.46	3.026	1.378	2.41e-13
EMP1	ENSG00000134531.9	128.943	859.824	-2.728	1.94e-20
EMP3	ENSG00000142227.10	73.618	22.515	1.666	1.8e-15
EN1	ENSG00000163064.6	2	0.03	1.542	9.68e-13
ENAH	ENSG00000154380.16	64.96	21.444	1.555	2.33e-10
ENDOU	ENSG00000111405.8	1.03	34.493	-4.128	7.32e-24
ENO2	ENSG00000111674.8	17.579	2.455	2.427	7.32e-24
ENO3	ENSG00000108515.17	4.72	35.523	-2.675	2.6e-09
ENPP4	ENSG00000001561.6	0.64	2.98	-1.279	4.97e-12
FUCA2	ENSG00000001036.13	26.44	11.633	1.119	3.57e-23
HS3ST1	ENSG00000002587.9	1.93	6.497	-1.356	1.39e-09
MAD1L1	ENSG00000002822.15	29.38	11.68	1.261	5.99e-17
LASP1	ENSG00000002834.17	75.782	36.049	1.051	6.45e-21
ICA1	ENSG00000003147.17	2.06	6.709	-1.333	1.14e-07
SLC7A2	ENSG00000003989.16	1.04	3.119	-1.014	0.000194
PLXND1	ENSG00000004399.12	35.859	11.14	1.602	9.34e-20
RECQL	ENSG00000004700.15	19.04	8.154	1.13	7.95e-12
HSPB6	ENSG00000004776.11	2.87	43.295	-3.517	2.37e-17
PDK4	ENSG00000004799.7	1.05	10.994	-2.549	3.84e-23
WDR54	ENSG00000005448.16	22.811	4.275	2.174	2.19e-35
ITGA3	ENSG00000005884.17	134.839	37.365	1.824	2.45e-18
TMEM132A	ENSG00000006118.14	52.099	11.19	2.123	8.34e-37
TNFRSF12A	ENSG00000006327.13	123.639	29.67	2.023	8.05e-23
TTC22	ENSG00000006555.10	15.07	32.184	-1.046	0.00148
SCIN	ENSG00000006747.14	0.99	9.026	-2.333	2.56e-21
PROM1	ENSG00000007062.11	0.12	1.425	-1.115	1.35e-09
GAS7	ENSG00000007237.18	3.36	10.555	-1.406	7.86e-12
MGST1	ENSG00000008394.12	12.43	70.695	-2.416	3.55e-05
NFIX	ENSG00000008441.16	18.89	57.615	-1.559	4.48e-14
IL32	ENSG00000008517.16	209.513	74.587	1.478	3.42e-06
ETV7	ENSG00000010030.13	9.1	3.534	1.155	0.000189
HHATL	ENSG00000010282.14	0.1	2.249	-1.563	5.13e-12
NCAPD2	ENSG00000010292.12	35.53	14.42	1.244	2.42e-15
PRSS3	ENSG00000010438.16	9.71	59.901	-2.508	6.7e-06
TSPAN9	ENSG00000011105.11	25.41	11.56	1.072	5.33e-14
SYT7	ENSG00000011347.9	4.69	1.543	1.162	0.00475
PLAUR	ENSG00000011422.11	52.998	11.884	2.067	5.37e-28
TYROBP	ENSG00000011600.11	80.52	34.01	1.219	8.06e-05
LTF	ENSG00000012223.12	1.03	71.595	-5.16	2.47e-16
TACC3	ENSG00000013810.18	34.58	13.424	1.303	3.24e-33
POLA2	ENSG00000014138.8	19.03	7.72	1.2	8.75e-24
XYLT2	ENSG00000015532.9	15.899	6.474	1.177	2.01e-23
SLC38A5	ENSG00000017483.14	59.379	18.904	1.601	2e-05
SLC11A1	ENSG00000018280.16	3.98	0.754	1.505	2.8e-16
VSIG2	ENSG00000019102.11	0.3	10.645	-3.163	5.73e-26
PHLDB1	ENSG00000019144.16	16.59	7.738	1.009	2.53e-09
SNAI2	ENSG00000019549.8	42.241	10.939	1.857	6.4e-29
ZFP64	ENSG00000020256.19	13.68	5.79	1.112	7.96e-21
RUNX3	ENSG00000020633.18	10.62	3.6	1.337	4.94e-11
SERPINB1	ENSG00000021355.12	142.497	367.079	-1.359	1.37e-06
FHL1	ENSG00000022267.16	16.56	62.545	-1.856	1.4e-08
SNAPC1	ENSG00000023608.4	9.16	4.053	1.008	9.96e-17
RRAGD	ENSG00000025039.14	5.26	23.095	-1.945	1.95e-23
HSD17B6	ENSG00000025423.11	2.1	0.3	1.254	3.04e-26
TYMP	ENSG00000025708.12	309.264	62.503	2.289	1.34e-22
SH2D2A	ENSG00000027869.11	9.17	1.454	2.051	3.45e-36
HMGB3	ENSG00000029993.14	78.08	27.128	1.491	3.32e-30
IKZF2	ENSG00000030419.16	1.88	6.43	-1.367	7.94e-13
TMSB10	ENSG00000034510.5	3791.62	1520.94	1.317	2.41e-30
MYOC	ENSG00000034971.14	0.01	1.51	-1.313	5.78e-53
USP2	ENSG00000036672.15	2.62	8.042	-1.321	1.4e-09
TRIO	ENSG00000038382.17	18.56	7.631	1.18	7.11e-20
VCAN	ENSG00000038427.15	16.05	3.459	1.935	3.57e-08
MSR1	ENSG00000038945.14	3.83	1.275	1.086	2.23e-06
RAI14	ENSG00000039560.13	17.701	5.713	1.478	1.11e-12
RTN4R	ENSG00000040608.13	5.84	1.727	1.327	3.77e-24
TNC	ENSG00000041982.14	146.524	31.287	2.192	2.46e-11
JADE2	ENSG00000043143.20	14.15	6.325	1.048	3.52e-08
ZIC2	ENSG00000043355.10	2.21	0.1	1.545	1.59e-18
LTBP1	ENSG00000049323.15	33.99	7.475	2.046	2.55e-15
RCN1	ENSG00000049449.8	50.758	23.705	1.067	3.86e-13
FOXP3	ENSG00000049768.14	3.55	1.01	1.179	4.07e-11
HEXB	ENSG00000049860.13	83.47	39.347	1.066	5.69e-21
NFE2L3	ENSG00000050344.8	10.41	3.887	1.223	1.57e-09
LIMA1	ENSG00000050405.13	93.169	39.326	1.224	4.19e-13
HOMER3	ENSG00000051128.18	68.01	15.914	2.029	1.04e-36
RAD51	ENSG00000051180.16	13.55	4.594	1.379	1.22e-33
LAMA3	ENSG00000053747.15	101.222	13.82	2.786	1.41e-25
SOAT1	ENSG00000057252.12	8.82	3.175	1.234	3.37e-08
LAMC2	ENSG00000058085.14	244.179	15.448	3.898	9.94e-34
PARP12	ENSG00000059378.12	36.319	9.313	1.855	1.51e-39
SPAG4	ENSG00000061656.9	4.56	1.51	1.147	1.15e-10
GUCY1B3	ENSG00000061918.12	3.45	0.975	1.172	1.88e-07
POLD1	ENSG00000062822.12	25.389	9.917	1.273	8.03e-22
TAF2	ENSG00000064313.11	15	6.98	1.004	1.74e-10
LPAR2	ENSG00000064547.13	15.79	7.137	1.045	6.1e-23
EYA2	ENSG00000064655.18	3.44	22.363	-2.396	2.14e-10
TRAM2	ENSG00000065308.4	9.34	2.39	1.609	4.01e-22
MCM10	ENSG00000065328.16	4.48	1.435	1.17	9.9e-20
PDIA5	ENSG00000065485.17	18.33	5.334	1.61	2.13e-27
TLE2	ENSG00000065717.14	2.38	10.2	-1.728	6.53e-18
MTHFD2	ENSG00000065911.11	51.002	21.983	1.178	1.08e-18
MSANTD3	ENSG00000066697.14	24.62	9.145	1.337	1.09e-30
SP100	ENSG00000067066.16	50.219	21.949	1.158	8.39e-19
IFI35	ENSG00000068079.7	52.348	16.745	1.588	5.25e-19
PRR11	ENSG00000068489.12	12.94	4.174	1.43	1.29e-27
PYGM	ENSG00000068976.13	0.25	8.843	-2.977	1.4e-22
PITX1	ENSG00000069011.15	69.079	223.053	-1.677	1.18e-07
SDK2	ENSG00000069188.16	3.56	0.72	1.407	7.07e-10
MAOB	ENSG00000069535.13	1.85	10.243	-1.98	1.24e-09
TGFBR3	ENSG00000069702.10	1.32	4.05	-1.122	1.75e-12
GNB5	ENSG00000069966.18	16.64	6.979	1.145	1.34e-27
NUCB2	ENSG00000070081.15	41.42	121.26	-1.527	6.29e-26
PFN2	ENSG00000070087.13	85.93	30.577	1.461	2.36e-06
SLC44A1	ENSG00000070214.15	27.2	12.729	1.038	2.74e-11
FSTL3	ENSG00000070404.9	24.16	4.414	2.216	8.97e-19
ST6GALNAC1	ENSG00000070526.14	4.16	17.061	-1.807	3.91e-11
ST6GALNAC2	ENSG00000070731.9	34.89	16.403	1.044	2.52e-11
OSBPL3	ENSG00000070882.12	12.01	5.194	1.071	2.93e-22
TRIP13	ENSG00000071539.13	13.97	3.682	1.677	2.75e-30
TCF3	ENSG00000071564.14	54.56	22.35	1.251	1.33e-31
HLTF	ENSG00000071794.15	8.78	3.139	1.241	3.93e-09
LNX1	ENSG00000072201.13	3.44	8.309	-1.068	9.05e-09
TFRC	ENSG00000072274.12	50.091	19.105	1.346	2.2e-13
HMMR	ENSG00000072571.19	8.23	2.439	1.424	1.16e-19
P4HA2	ENSG00000072682.18	54.81	17.524	1.591	1.11e-21
STK10	ENSG00000072786.12	12.34	4.91	1.175	1.28e-26
NDE1	ENSG00000072864.12	47.019	16.115	1.488	9.57e-22
PVR	ENSG00000073008.14	19.61	8.689	1.089	6.13e-20
SCARB1	ENSG00000073060.15	18.69	6.548	1.383	7.9e-15
MCM2	ENSG00000073111.13	37.201	10.019	1.794	2.99e-25
TP63	ENSG00000073282.12	144.988	61.954	1.213	1.44e-11
GSDMB	ENSG00000073605.18	5.47	1.475	1.386	6.81e-07
IGF2BP2	ENSG00000073792.15	25.329	2.665	2.845	4.38e-24
FRY	ENSG00000073910.19	1.55	4.254	-1.043	1.39e-10
TEAD2	ENSG00000074219.13	19.2	5.41	1.656	2.48e-18
MGLL	ENSG00000074416.13	19.401	65.935	-1.714	2.49e-16
NUAK1	ENSG00000074590.13	4.09	1.475	1.04	1.23e-06
HACD3	ENSG00000074696.12	30.77	14.455	1.04	5.22e-15
GTSE1	ENSG00000075218.18	7.5	2.09	1.46	1.05e-26
SEMA3C	ENSG00000075223.13	18.97	6.364	1.439	1.27e-08
FNDC3B	ENSG00000075420.12	21.151	5.325	1.808	8.31e-22
FSCN1	ENSG00000075618.17	314.932	72.199	2.11	2.63e-41
MCM6	ENSG00000076003.4	23.039	9.795	1.155	3.18e-18
SPAG5	ENSG00000076382.16	21.251	6.02	1.664	1.54e-35
MCAM	ENSG00000076706.14	35.661	11.995	1.496	2.02e-10
NMRK2	ENSG00000077009.13	0.05	1.144	-1.03	1e-05
UBE2T	ENSG00000077152.9	26.04	8.53	1.505	5.59e-27
PPP1R12B	ENSG00000077157.20	3.51	8.89	-1.133	7.97e-12
LAMP3	ENSG00000078081.7	18.16	4.829	1.717	3.8e-11
FAP	ENSG00000078098.13	12.84	0.949	2.828	3.25e-23
NEBL	ENSG00000078114.18	6.73	16.511	-1.18	1.43e-08
ITM2A	ENSG00000078596.10	4.89	16.757	-1.592	1.59e-18
TNS1	ENSG00000079308.16	8.26	17.59	-1.005	2.6e-06
LIPE	ENSG00000079435.9	3.51	8.568	-1.085	5.67e-08
KIF22	ENSG00000079616.12	44.019	21.209	1.019	2.34e-21
PTPRH	ENSG00000080031.9	1.73	0.31	1.06	0.000907
NDC80	ENSG00000080986.12	12.75	3.913	1.485	4.68e-28
IL12RB2	ENSG00000081985.10	5.02	1.265	1.41	5.2e-06
PLOD1	ENSG00000083444.16	76.728	20.657	1.844	3.46e-31
FAT1	ENSG00000083857.13	74.739	23.114	1.651	1.5e-12
KIF3C	ENSG00000084731.13	5.91	1.29	1.593	3.04e-21
PILRA	ENSG00000085514.15	4.87	1.405	1.287	7.15e-10
ORC1	ENSG00000085840.12	5.36	1.91	1.128	1.82e-21
RAD54L	ENSG00000085999.11	7.69	2.055	1.508	4.61e-31
SNX10	ENSG00000086300.15	7.71	1	2.123	1.99e-29
FAT2	ENSG00000086570.12	39.319	17.998	1.086	8.4e-10
MYBPC2	ENSG00000086967.9	0.44	5.482	-2.17	8.16e-06
NOX4	ENSG00000086991.12	2.89	0.44	1.434	2.35e-16
FTL	ENSG00000087086.13	2300.13	934.401	1.299	2.02e-14
TMPRSS11E	ENSG00000087128.9	12.34	63.249	-2.268	5.35e-07
MMP2	ENSG00000087245.12	98.892	27.275	1.821	6.05e-10
NID2	ENSG00000087303.16	6.39	0.755	2.074	2.57e-18
PTHLH	ENSG00000087494.15	137.053	6.891	4.129	7.12e-25
SULT2B1	ENSG00000088002.11	48.441	200.798	-2.029	0.000523
TPX2	ENSG00000088325.15	38.81	10.693	1.767	1.03e-37
SMOX	ENSG00000088826.17	17.019	6.259	1.312	2.2e-14
PXN	ENSG00000089159.15	60.93	20.713	1.512	2.46e-18
FXYD5	ENSG00000089327.14	185.708	62.884	1.547	1.68e-21
GRAMD1A	ENSG00000089351.14	25.181	9.93	1.26	4.73e-11
LAG3	ENSG00000089692.8	3.54	0.88	1.272	2.11e-07
ICAM1	ENSG00000090339.8	37.41	10.929	1.687	3.58e-10
LYZ	ENSG00000090382.6	84.138	174.648	-1.045	3.44e-07
P3H2	ENSG00000090530.9	26.48	5.398	2.103	1.24e-14
KIF4A	ENSG00000090889.11	9.14	2.524	1.525	2.59e-30
PLEKHG2	ENSG00000090924.14	10.9	4.49	1.116	2.71e-17
NAT14	ENSG00000090971.4	10.56	2.61	1.679	2.47e-18
LAMB1	ENSG00000091136.13	49.9	13.12	1.85	2.4e-28
ITGA6	ENSG00000091409.14	169.812	35.86	2.212	3.23e-20
SMPX	ENSG00000091482.5	0.23	7.165	-2.731	2.93e-07
SEL1L3	ENSG00000091490.10	17.66	5.17	1.597	1.21e-11
TF	ENSG00000091513.14	0.84	17.64	-3.341	8.61e-22
NLRP1	ENSG00000091592.15	12.73	5.823	1.009	2.75e-09
ORC6	ENSG00000091651.8	9.89	2.545	1.619	1.82e-32
MYH7	ENSG00000092054.12	0.12	21.513	-4.329	5.73e-13
SLC7A8	ENSG00000092068.18	57.368	17.909	1.626	8.78e-10
TGM1	ENSG00000092295.11	71.59	383.238	-2.404	0.000199
GABRP	ENSG00000094755.16	1.07	22.694	-3.517	1.28e-11
FMO2	ENSG00000094963.13	0.98	27.196	-3.832	5.88e-36
EPB41L4B	ENSG00000095203.14	5.71	1.75	1.287	8.69e-08
SORBS1	ENSG00000095637.20	1.21	5.304	-1.512	3.28e-24
IL11	ENSG00000095752.6	3.74	0.15	2.043	9.26e-22
TREM2	ENSG00000095970.16	12.49	1.609	2.37	8.22e-20
ITPR3	ENSG00000096433.10	32.251	11.314	1.433	2.33e-18
NRP1	ENSG00000099250.17	15.81	7.283	1.021	0.000209
PRTFDC1	ENSG00000099256.18	4.08	1.31	1.137	4.44e-08
TSPAN15	ENSG00000099282.9	20.88	8.606	1.188	6.2e-11
MYO9B	ENSG00000099331.13	36.37	17.11	1.045	4.94e-32
MISP	ENSG00000099812.8	8.46	1.04	2.213	6.59e-09
RANBP1	ENSG00000099901.16	162.241	71.09	1.179	6.68e-32
MMP11	ENSG00000099953.9	40.74	0.88	4.473	2.56e-31
GGT5	ENSG00000099998.17	16.63	4.37	1.715	6.57e-13
RNF215	ENSG00000099999.14	6.01	2.415	1.038	1.18e-17
LGALS1	ENSG00000100097.11	933.43	167.677	2.47	1.8e-21
SLC5A1	ENSG00000100170.9	2.04	8.625	-1.663	7.98e-08
TPTEP1	ENSG00000100181.21	0.91	5.713	-1.813	1.34e-05
KDELR3	ENSG00000100196.10	12.51	2.945	1.776	9.72e-14
JOSD1	ENSG00000100221.10	33.381	15.545	1.055	4.35e-20
MCM5	ENSG00000100297.15	56.668	24.484	1.178	6.73e-22
PDGFB	ENSG00000100311.16	8.12	3.359	1.065	3.55e-09
SYNGR1	ENSG00000100321.14	9.34	24.55	-1.305	7.63e-14
KIAA0930	ENSG00000100364.18	70.702	31.884	1.125	5.81e-28
KCTD17	ENSG00000100379.17	10.87	4.584	1.088	6.53e-10
GZMB	ENSG00000100453.12	11.5	3.447	1.491	1.96e-05
POLE2	ENSG00000100479.12	7.55	3.01	1.092	2.32e-19
PYGL	ENSG00000100504.16	90.377	33.354	1.411	8.88e-12
PLEK2	ENSG00000100558.8	64.538	14.822	2.05	1.61e-21
HIF1A	ENSG00000100644.16	105.127	44.896	1.209	1.31e-10
VRK1	ENSG00000100749.7	17.38	7.414	1.127	2.22e-20
PAPLN	ENSG00000100767.15	6.09	2.374	1.071	7.65e-09
REC8	ENSG00000100918.12	5.53	2.165	1.045	2.19e-05
MMP9	ENSG00000100985.7	56.261	2.529	4.02	7.1e-36
PROCR	ENSG00000101000.4	25.321	5.589	1.998	3.74e-17
GINS1	ENSG00000101003.9	8.48	2.965	1.258	3e-23
MYBL2	ENSG00000101057.15	38.26	7.7	2.174	4.23e-46
PABPC1L	ENSG00000101104.12	5.21	1.54	1.29	1.83e-08
MRGBP	ENSG00000101189.6	13.23	4.51	1.369	1.49e-40
SLC17A9	ENSG00000101194.17	1.9	0.35	1.103	2.11e-10
PTK6	ENSG00000101213.6	18.25	39.983	-1.09	0.00179
TRIB3	ENSG00000101255.10	11.8	5.125	1.063	1.14e-14
FERMT1	ENSG00000101311.15	33.669	14.539	1.158	1.24e-15
POFUT1	ENSG00000101346.11	20.43	9.52	1.027	1.39e-14
JAG1	ENSG00000101384.11	69.449	29.899	1.189	2.74e-14
WFDC2	ENSG00000101443.17	11.75	79.752	-2.663	0.000155
TNNC2	ENSG00000101470.9	1.74	59.178	-4.457	1.76e-09
MYOM1	ENSG00000101605.12	0.48	2.905	-1.4	2.3e-15
LAMA1	ENSG00000101680.13	1.59	0.16	1.159	1.72e-07
MXRA5	ENSG00000101825.7	13.28	5.935	1.042	9.98e-05
RENBP	ENSG00000102032.12	5.61	1.719	1.281	2.64e-08
PIM2	ENSG00000102096.9	12.13	4.763	1.188	4.41e-05
SMS	ENSG00000102172.15	65.89	26.53	1.281	3.38e-25
GABRE	ENSG00000102287.16	8.37	3.55	1.042	3.97e-06
GLA	ENSG00000102393.9	27.639	12.945	1.038	3.6e-22
FLT1	ENSG00000102755.10	5.04	1.935	1.041	6.52e-09
HSF4	ENSG00000102878.15	7.92	3.1	1.121	0.0002
GDPD3	ENSG00000102886.14	4.8	25.95	-2.216	1.99e-15
NUTF2	ENSG00000102898.11	124.793	60.035	1.043	7.19e-30
PLLP	ENSG00000102934.9	4.79	11.284	-1.085	3.84e-06
USB1	ENSG00000103005.11	47.251	17.154	1.41	5.83e-32
HAS3	ENSG00000103044.10	56.991	22.282	1.317	2.44e-08
HAGHL	ENSG00000103253.17	3.53	0.96	1.209	1.08e-10
SLC7A5	ENSG00000103257.8	158.319	60.962	1.362	3.18e-13
PIEZO1	ENSG00000103335.19	83.638	35.354	1.219	9.34e-23
TMC5	ENSG00000103534.16	0.67	3.237	-1.343	8.29e-09
TGM5	ENSG00000104055.14	2.34	8.953	-1.575	1.01e-08
OIP5	ENSG00000104147.8	6.14	2.275	1.124	2.35e-20
RIPK2	ENSG00000104312.7	12.97	5.85	1.028	6.94e-22
SFRP1	ENSG00000104332.11	4.13	17.398	-1.843	5.43e-09
LAPTM4B	ENSG00000104341.16	81.232	29.815	1.416	8.35e-18
STK3	ENSG00000104375.15	17.771	7.24	1.188	2.17e-25
WISP1	ENSG00000104415.13	3.48	0.265	1.824	5.47e-18
NDRG1	ENSG00000104419.14	830.536	305.779	1.439	1.81e-14
GSDMD	ENSG00000104518.10	57.539	23.672	1.247	1.34e-14
SQLE	ENSG00000104549.11	61.362	26.222	1.196	5.92e-19
SH2D4A	ENSG00000104611.11	7.8	17.165	-1.046	4.63e-05
SLC39A14	ENSG00000104635.13	18.88	6.279	1.449	8.32e-11
MCM4	ENSG00000104738.16	71.451	28.074	1.317	2.06e-17
RELB	ENSG00000104856.13	25.61	11.992	1.034	8.53e-14
RNASEH2A	ENSG00000104889.4	44.659	16.45	1.388	6.53e-29
IL4I1	ENSG00000104951.15	5.07	1.305	1.397	1.85e-11
IL27RA	ENSG00000104998.3	7.7	3.32	1.01	1.18e-06
OLFM2	ENSG00000105088.8	17.61	6.92	1.232	2.13e-07
EPHX3	ENSG00000105131.7	4.98	28.659	-2.31	1.45e-05
TJP3	ENSG00000105289.14	1.96	11.555	-2.085	1.56e-13
TGFB1	ENSG00000105329.9	67.982	17.279	1.916	2.38e-51
TYK2	ENSG00000105397.13	41.311	19.721	1.03	8.17e-15
MEIS3	ENSG00000105419.17	4.41	0.905	1.506	8.44e-11
GRIN2D	ENSG00000105464.3	1.61	0.11	1.234	2.09e-15
ISYNA1	ENSG00000105655.18	15.53	6.537	1.133	0.000685
UPK1A	ENSG00000105668.7	0.15	3.606	-2.002	4.63e-17
LSR	ENSG00000105699.16	139.603	68.102	1.025	2e-19
ERF	ENSG00000105722.9	36.071	16.48	1.085	1.61e-22
STEAP1B	ENSG00000105889.14	2.28	0.35	1.281	2.67e-07
PTN	ENSG00000105894.11	5.2	30.454	-2.343	8.7e-08
H2AFV	ENSG00000105968.18	157.444	70.409	1.15	5.5e-31
MET	ENSG00000105976.14	18.82	5.998	1.502	2.2e-16
WNT2	ENSG00000105989.8	1.55	0.065	1.26	3.6e-10
HOXA1	ENSG00000105991.7	2.62	0.329	1.446	4.5e-18
FKBP14	ENSG00000106080.10	6.53	2.71	1.021	4.48e-14
STX1A	ENSG00000106089.11	5.75	1.165	1.641	1.64e-27
NUDT1	ENSG00000106268.15	63.42	27.74	1.164	8.17e-28
PCOLCE	ENSG00000106333.12	38.019	15.789	1.217	3.98e-06
IMPDH1	ENSG00000106348.16	48.16	20.141	1.217	1.08e-22
SERPINE1	ENSG00000106366.8	90.108	6.255	3.651	6.85e-25
PLOD3	ENSG00000106397.11	39.129	8.725	2.045	2.73e-34
RPA3	ENSG00000106399.11	39.401	15.84	1.262	8.83e-25
SFRP4	ENSG00000106483.11	5.12	1.554	1.261	0.00832
MEST	ENSG00000106484.14	16.62	5.09	1.533	7.32e-09
LIMK1	ENSG00000106683.14	29.3	11.279	1.303	5.08e-26
SLC1A1	ENSG00000106688.11	0.74	2.975	-1.192	1.59e-08
PRUNE2	ENSG00000106772.17	0.85	3.61	-1.317	0.000158
OGN	ENSG00000106809.10	0.25	1.585	-1.048	1.8e-09
NCS1	ENSG00000107130.9	27.04	12.505	1.054	1.59e-19
PTGDS	ENSG00000107317.11	12.39	46.327	-1.822	5.67e-07
MINPP1	ENSG00000107789.15	9.74	3.85	1.147	1.24e-17
SFXN3	ENSG00000107819.13	16.82	4.87	1.602	7.54e-22
UBE2S	ENSG00000108106.13	88.929	25.605	1.757	2.15e-42
KRT23	ENSG00000108244.16	11.42	48.802	-2.004	1.06e-08
LGALS3BP	ENSG00000108679.12	414.577	171.159	1.271	6.84e-20
SGCA	ENSG00000108823.15	0.68	2.638	-1.115	1.94e-07
HLF	ENSG00000108924.13	1.31	9.17	-2.138	2.84e-16
SLC16A6	ENSG00000108932.11	1.19	5.002	-1.455	1.11e-16
MMD	ENSG00000108960.7	5.6	1.895	1.189	2.87e-19
TMEM97	ENSG00000109084.13	12.81	5.549	1.076	7.91e-09
RAB34	ENSG00000109113.17	74.078	28.295	1.358	8.47e-28
NMU	ENSG00000109255.11	9.59	35.925	-1.802	0.00292
SOD3	ENSG00000109610.5	5.82	13.07	-1.045	1.2e-07
MFSD10	ENSG00000109736.14	57.591	25.212	1.16	1.07e-25
KLHL5	ENSG00000109790.16	18.48	6.11	1.454	1.15e-17
FAM149A	ENSG00000109794.13	0.69	3.355	-1.366	1.19e-18
NCAPG	ENSG00000109805.9	10.69	4.113	1.193	4.54e-29
VWA5A	ENSG00000110002.15	6.3	13.833	-1.023	1.14e-08
FOLR1	ENSG00000110195.11	0.35	1.769	-1.036	1.51e-10
FOLR3	ENSG00000110203.8	1.37	0.09	1.121	5.24e-09
GALNT18	ENSG00000110328.5	20.649	6.457	1.538	1.78e-19
SLC15A3	ENSG00000110446.9	56.429	14.044	1.933	2.35e-21
MDK	ENSG00000110492.15	151.523	59.023	1.345	2e-07
TCIRG1	ENSG00000110719.9	55.71	23.895	1.188	7.69e-21
EXPH5	ENSG00000110723.11	1.5	4.245	-1.069	2.65e-12
P3H3	ENSG00000110811.19	9.62	3.519	1.233	2.18e-05
MYF6	ENSG00000111046.3	0.07	1.849	-1.413	5.91e-06
MAGOHB	ENSG00000111196.9	25.21	11.81	1.033	2.97e-22
FOXM1	ENSG00000111206.12	37.65	10.075	1.803	6.4e-38
PRR4	ENSG00000111215.11	2.39	13.267	-2.073	7.04e-18
MYL2	ENSG00000111245.14	0.75	68.628	-5.314	7.32e-07
RAD51AP1	ENSG00000111247.14	8.85	2.745	1.395	6.11e-19
SH2B3	ENSG00000111252.10	5.77	2.24	1.063	8.14e-09
MANSC1	ENSG00000111261.13	10.92	33.999	-1.554	3.09e-08
SCNN1A	ENSG00000111319.12	22.45	78.202	-1.756	1.14e-08
OAS3	ENSG00000111331.12	39.42	12.589	1.573	2.81e-16
OAS2	ENSG00000111335.12	49.06	12.219	1.921	5.37e-14
RASAL1	ENSG00000111344.11	7.45	16.026	-1.011	1.32e-06
RFC5	ENSG00000111445.13	14.77	6.839	1.009	5.58e-16
STX2	ENSG00000111450.13	4.22	1.35	1.152	9.12e-17
NUP107	ENSG00000111581.9	23.23	10.54	1.07	1.07e-13
TIMELESS	ENSG00000111602.11	16.59	5.89	1.352	5.92e-25
SLCO1B3	ENSG00000111700.12	1.54	0.07	1.247	9.87e-08
GOLT1B	ENSG00000111711.9	28.61	13.034	1.077	2.94e-18
SASH1	ENSG00000111961.16	4.59	13.917	-1.416	5.44e-18
FBXO5	ENSG00000112029.9	6.83	2.895	1.007	3.29e-14
MCM3	ENSG00000112118.17	48.499	23.138	1.036	5.69e-15
GMNN	ENSG00000112312.9	24.09	9.173	1.302	1.03e-24
MDFI	ENSG00000112559.13	65.298	29.221	1.133	8.45e-13
PTK7	ENSG00000112655.15	77.53	18.479	2.011	1.7e-43
GMDS	ENSG00000112699.10	19.69	40.5	-1.004	1.11e-16
VEGFA	ENSG00000112715.20	59.49	25.081	1.214	1.72e-12
TTK	ENSG00000112742.9	8.56	3.45	1.103	3.35e-21
SLC29A1	ENSG00000112759.16	27.66	12.619	1.073	6.57e-07
LAMA4	ENSG00000112769.18	12.25	3.665	1.506	4.68e-10
TBX18	ENSG00000112837.16	1.88	0.295	1.153	1.05e-07
KIF20A	ENSG00000112984.11	15.48	4.76	1.517	8.73e-21
LOX	ENSG00000113083.12	10.56	3.45	1.377	4.15e-09
SPARC	ENSG00000113140.10	930.91	125.165	2.885	4.12e-21
SLC27A6	ENSG00000113396.12	0.05	2.114	-1.568	5.57e-41
IRX4	ENSG00000113430.9	9.17	2.66	1.474	1.28e-07
NUP155	ENSG00000113569.15	13.39	5.749	1.092	4.39e-21
PDGFRB	ENSG00000113721.13	19.419	4.115	1.997	2.43e-13
STC2	ENSG00000113739.10	5.32	0.504	2.071	1.62e-24
SMC4	ENSG00000113810.15	35.39	14.986	1.187	5.78e-17
RBP1	ENSG00000114115.9	213.515	32.394	2.683	4.74e-16
KAT2B	ENSG00000114166.7	3.65	11.715	-1.451	4.02e-22
PFKFB4	ENSG00000114268.11	5.44	2.075	1.067	2.23e-14
IQCG	ENSG00000114473.13	9.98	2.885	1.499	1.03e-08
NCBP2	ENSG00000114503.10	55.931	24.128	1.18	6.08e-24
PLXNA1	ENSG00000114554.11	28.159	8.274	1.653	1.41e-25
TNNC1	ENSG00000114854.7	1.91	48.76	-4.096	2.86e-07
RTKN	ENSG00000114993.15	37.53	14.65	1.3	1.01e-28
IL1A	ENSG00000115008.5	11.98	2.894	1.737	5.2e-09
FNDC4	ENSG00000115226.9	2.99	7.668	-1.119	5.35e-10
IFIH1	ENSG00000115267.5	18.21	6.545	1.348	1.39e-10
LOXL3	ENSG00000115318.11	2.24	0.599	1.019	8.11e-13
EVA1A	ENSG00000115363.13	6.53	1.325	1.696	5.67e-10
FN1	ENSG00000115414.18	297.613	26.99	3.415	2.42e-22
STAT1	ENSG00000115415.18	131.515	33.762	1.931	6.4e-14
GLS	ENSG00000115419.12	25.16	10.945	1.131	1.25e-14
GNLY	ENSG00000115523.16	21.5	3.679	2.266	2.12e-11
SMYD1	ENSG00000115593.14	0.02	1.234	-1.131	6.21e-13
PROC	ENSG00000115718.17	1.71	0.25	1.116	3.34e-09
ODC1	ENSG00000115758.12	100.078	35.455	1.471	4.39e-08
SLC1A4	ENSG00000115902.10	26.08	10.329	1.257	8.22e-11
KYNU	ENSG00000115919.14	15.69	4.215	1.678	1.33e-07
WIPF1	ENSG00000115935.16	13.44	5.065	1.252	2.83e-06
GPX7	ENSG00000116157.5	7.51	2.549	1.262	2.67e-06
FBXO2	ENSG00000116661.9	13.84	5.02	1.302	0.000626
MAD2L2	ENSG00000116670.14	42.721	16.458	1.324	1.05e-23
MIIP	ENSG00000116691.10	20.18	8.669	1.131	2.83e-21
NCF2	ENSG00000116701.14	16.68	5.995	1.338	3.22e-14
NID1	ENSG00000116962.14	14.2	2.129	2.28	1.35e-15
PADI2	ENSG00000117115.12	1.55	8.358	-1.876	2.79e-13
MFAP2	ENSG00000117122.13	79.61	6.653	3.397	1.8e-41
RGS4	ENSG00000117152.13	3.03	0.404	1.521	3.14e-10
GBP1	ENSG00000117228.9	46.581	17.952	1.328	6.3e-07
RAB29	ENSG00000117280.12	8.81	3.57	1.102	5.96e-13
ID3	ENSG00000117318.8	61.631	23.793	1.337	2.21e-13
P3H1	ENSG00000117385.15	25.679	5.445	2.05	4.78e-35
SLC2A1	ENSG00000117394.19	663.567	164.762	2.003	5.91e-26
STMN1	ENSG00000117632.20	210.357	78.159	1.417	6.96e-19
NEK2	ENSG00000117650.12	12.63	4.585	1.287	3.37e-26
TXNDC12	ENSG00000117862.11	42.949	19.565	1.096	1.31e-33
KIF14	ENSG00000118193.11	2.67	0.61	1.189	1.53e-22
KLF7	ENSG00000118263.14	10.53	2.77	1.613	1.52e-20
SGIP1	ENSG00000118473.21	1.61	0.22	1.097	3e-13
TNFAIP3	ENSG00000118503.14	27.2	10.645	1.276	3.69e-09
RAB32	ENSG00000118508.4	27.27	7.405	1.75	2.48e-27
SLC16A7	ENSG00000118596.11	0.84	4.93	-1.688	5.84e-18
SPP1	ENSG00000118785.13	65.489	3.974	3.741	5.41e-15
PPL	ENSG00000118898.15	66.302	289.867	-2.112	2.95e-11
SENP5	ENSG00000119231.10	11.48	5.035	1.048	2.03e-19
PHF19	ENSG00000119403.13	29.161	12.495	1.16	2.78e-21
NEK6	ENSG00000119408.16	12.1	4.197	1.334	2.55e-14
GALNT12	ENSG00000119514.6	3.35	9.684	-1.296	1.69e-09
PGF	ENSG00000119630.13	25.221	4.918	2.148	3.11e-24
LTBP2	ENSG00000119681.11	18.87	5.884	1.529	8.43e-08
PPP4R4	ENSG00000119698.11	1.61	0.16	1.17	7.43e-12
TGFB3	ENSG00000119699.7	14.1	4.986	1.335	5e-08
GPR68	ENSG00000119714.10	12.72	3.654	1.56	2.23e-10
EPCAM	ENSG00000119888.10	31.349	8.359	1.789	4.55e-05
IFIT3	ENSG00000119917.13	31.31	6.857	2.04	1.04e-10
IFIT2	ENSG00000119922.8	7.15	1.96	1.461	1.21e-09
PPP1R3C	ENSG00000119938.8	2.22	26.078	-3.072	1.28e-25
HELLS	ENSG00000119969.14	7.38	3.06	1.045	1.09e-14
MSX2	ENSG00000120149.8	2.59	0.77	1.02	0.000473
MTHFD1L	ENSG00000120254.15	20.45	7.608	1.317	9.92e-34
NUDCD1	ENSG00000120526.10	14.07	6.235	1.059	1.3e-21
ENY2	ENSG00000120533.12	112.329	54.309	1.035	2.52e-24
MASTL	ENSG00000120539.14	7.98	3.41	1.026	4.21e-18
TGFBI	ENSG00000120708.16	351.017	28.624	3.571	2.78e-29
MYOT	ENSG00000120729.9	0.36	6.458	-2.455	1.11e-09
TNFRSF10B	ENSG00000120889.12	26.35	10.335	1.271	1.08e-17
EPHX2	ENSG00000120915.13	6.95	22.819	-1.583	2.19e-13
SCPEP1	ENSG00000121064.12	94.87	41.978	1.157	3.41e-08
NCAPH	ENSG00000121152.9	15.77	4.765	1.54	4.82e-31
MND1	ENSG00000121211.7	6.25	2.16	1.198	1.86e-20
TSHZ3	ENSG00000121297.6	3.3	1.01	1.097	7.35e-09
ZSCAN18	ENSG00000121413.12	3.57	12.125	-1.522	2.78e-08
PDZRN3	ENSG00000121440.14	3	7.685	-1.118	2.52e-05
KIF18A	ENSG00000121621.6	3.89	1.26	1.113	3.86e-21
PILRB	ENSG00000121716.18	6.29	2.24	1.17	1.5e-06
FABP3	ENSG00000121769.7	4.94	17.35	-1.627	2.68e-06
TNFSF10	ENSG00000121858.10	144.557	67.649	1.084	1.17e-06
UBL3	ENSG00000122042.9	7.92	19.648	-1.211	3.3e-16
LDB3	ENSG00000122367.19	0.22	8.971	-3.031	1.42e-14
HOXA7	ENSG00000122592.7	3.09	0.125	1.862	3.07e-06
INHBA	ENSG00000122641.9	17.99	0.67	3.507	4.53e-25
FKBP9	ENSG00000122642.10	79.638	28.987	1.427	4.4e-19
TWIST1	ENSG00000122691.12	7.15	2.044	1.421	1.05e-09
PLAU	ENSG00000122861.15	141.601	14.172	3.232	3.83e-34
P4HA1	ENSG00000122884.12	25.69	7.42	1.664	9.88e-27
ZWINT	ENSG00000122952.16	35.321	15.129	1.171	2.93e-21
MMP19	ENSG00000123342.15	6.07	1.4	1.559	5.36e-13
SPATS2	ENSG00000123352.17	15.401	6.003	1.228	1.86e-21
HOXC13	ENSG00000123364.4	4.48	0.06	2.37	6.61e-21
HOXC11	ENSG00000123388.4	1.21	0	1.144	1.79e-15
STIL	ENSG00000123473.15	4.3	1.47	1.102	2.78e-15
HJURP	ENSG00000123485.11	8.85	2.145	1.647	1.4e-30
NMI	ENSG00000123609.10	28.44	12.86	1.087	5.18e-19
TNFAIP6	ENSG00000123610.4	5.78	0.975	1.78	7.1e-08
SLPI	ENSG00000124107.5	865.565	1914.7	-1.144	6.22e-07
PLCG1	ENSG00000124181.14	27.23	11.515	1.174	2.15e-19
TOX2	ENSG00000124191.17	5.76	1.18	1.633	3.1e-15
PMEPA1	ENSG00000124225.15	35.06	5.262	2.526	1.27e-24
ZBP1	ENSG00000124256.14	2.35	0.495	1.164	2.49e-07
PAIP2B	ENSG00000124374.8	1.62	4.48	-1.065	5.1e-27
POF1B	ENSG00000124429.17	7.82	22.063	-1.387	0.000133
TREM1	ENSG00000124731.12	8.36	1.105	2.153	1.04e-17
MT2A	ENSG00000125148.6	590.952	287.399	1.037	0.00315
MYH2	ENSG00000125414.18	0.09	50.973	-5.575	1.99e-10
NUP85	ENSG00000125450.10	36.221	16.075	1.124	1.03e-21
IL1B	ENSG00000125538.11	16.56	7.114	1.114	6.63e-06
SLC25A23	ENSG00000125648.14	16.54	40.39	-1.239	3.39e-10
FOSB	ENSG00000125740.13	16.86	44.252	-1.341	1.08e-05
TGM3	ENSG00000125780.11	6.37	820.555	-6.801	4.5e-16
PAX1	ENSG00000125813.13	0.12	1.419	-1.111	2.67e-05
NRSN2	ENSG00000125841.12	18.581	6.15	1.453	9.91e-16
FLRT3	ENSG00000125848.9	5.12	1.87	1.092	0.00635
LAMP5	ENSG00000125869.9	2.35	0.26	1.411	3.88e-12
MCM8	ENSG00000125885.13	4.91	1.95	1.003	8.48e-13
NCLN	ENSG00000125912.10	48.849	22.934	1.058	3e-29
PSMB2	ENSG00000126067.11	101.729	47.149	1.093	3.25e-38
XRCC3	ENSG00000126215.13	10.92	3.82	1.306	1.09e-26
SLURP1	ENSG00000126233.1	22.36	297.944	-3.678	6.03e-08
IRF3	ENSG00000126456.15	61.422	27.875	1.112	6.94e-24
STATH	ENSG00000126549.9	0.14	38.524	-5.116	1.52e-29
GLIS2	ENSG00000126603.8	7.03	2.658	1.134	1.32e-09
IFI6	ENSG00000126709.14	429.346	35.976	3.541	5.59e-27
L3HYPDH	ENSG00000126790.11	7.33	2.87	1.106	3.89e-17
SGPP1	ENSG00000126821.7	6.44	2.66	1.024	2.63e-11
HRASLS	ENSG00000127252.5	1.06	3.995	-1.278	1.95e-05
TSPAN8	ENSG00000127324.8	0.3	1.957	-1.185	3.55e-14
PKMYT1	ENSG00000127564.16	34.76	6.838	2.19	1.24e-42
HIP1	ENSG00000127946.16	6.01	2.435	1.029	2.51e-11
STEAP4	ENSG00000127954.12	3.17	12.576	-1.703	2.65e-05
GNAI1	ENSG00000127955.15	30.5	14.435	1.029	4.74e-14
RASL11B	ENSG00000128045.6	1.7	0.345	1.005	1.38e-08
RAC2	ENSG00000128340.14	56.842	13.799	1.967	1.62e-22
KRT17	ENSG00000128422.15	6652.59	1024.6	2.698	8.96e-20
MYO1B	ENSG00000128641.17	60.791	12.681	2.175	2.21e-25
HOXD9	ENSG00000128709.11	3.12	0.53	1.429	3.39e-20
HOXD10	ENSG00000128710.5	7.48	0.175	2.851	4.52e-24
HOXD11	ENSG00000128713.12	7.85	0.03	3.103	1.85e-27
HOXD13	ENSG00000128714.5	1.23	0.01	1.143	1.01e-10
MYO5C	ENSG00000128833.12	1.16	4.188	-1.264	9.52e-07
KNSTRN	ENSG00000128944.13	21.11	7.17	1.436	3.75e-27
ISLR	ENSG00000129009.12	25.09	9.922	1.256	0.000346
LOXL1	ENSG00000129038.15	33.029	12.127	1.374	1.22e-06
FAM64A	ENSG00000129195.15	8.75	2.115	1.646	1.95e-20
FOXA1	ENSG00000129514.5	1.79	8.028	-1.694	9.45e-06
EPB41L4A	ENSG00000129595.12	1.89	6.148	-1.306	1.91e-12
GDPD2	ENSG00000130055.13	2.41	0.395	1.289	5.65e-07
PLVAP	ENSG00000130300.8	37.111	16.968	1.085	1.17e-08
FCHO1	ENSG00000130475.14	2.24	0.545	1.068	1.36e-09
KLHDC7B	ENSG00000130487.5	3.17	0.32	1.66	1.25e-08
PXDN	ENSG00000130508.10	17.01	2.52	2.355	7.61e-16
HRC	ENSG00000130528.11	0.29	1.689	-1.06	2.48e-07
HELZ2	ENSG00000130589.16	24.669	9.238	1.326	1.62e-14
TNNT3	ENSG00000130595.16	8.93	60.316	-2.626	1.64e-05
TNNI2	ENSG00000130598.15	4.82	73.821	-3.684	8.15e-08
LAMA5	ENSG00000130702.13	62.599	27.189	1.174	1.81e-19
THEMIS2	ENSG00000130775.15	15	4.735	1.48	1.42e-14
SLC6A8	ENSG00000130821.15	73.919	33.769	1.108	2.08e-07
PNCK	ENSG00000130822.15	2.3	0.325	1.317	2.84e-09
PLXNA3	ENSG00000130827.6	10.22	3.79	1.228	6.57e-10
ULBP2	ENSG00000131015.4	17.34	3.93	1.895	3.18e-25
EPS8L1	ENSG00000131037.14	46.591	133.361	-1.497	2.65e-07
LILRB2	ENSG00000131042.13	3.71	1.32	1.022	1.55e-06
GINS2	ENSG00000131153.8	9.77	2.965	1.442	2.76e-27
IDO1	ENSG00000131203.12	11.89	2.024	2.091	1.6e-06
PPT1	ENSG00000131238.16	66.362	27.591	1.236	1.5e-17
HAUS8	ENSG00000131351.14	11.31	3.735	1.378	3.23e-29
RFTN1	ENSG00000131378.13	15.3	5.104	1.417	1.5e-11
GFPT2	ENSG00000131459.12	5.95	2.115	1.158	3.17e-06
PSMC3IP	ENSG00000131470.14	8.85	2.525	1.483	5.1e-27
TMEM204	ENSG00000131634.13	7.83	2.935	1.166	2.1e-09
KREMEN2	ENSG00000131650.13	4.59	0.732	1.69	1.55e-11
TNS4	ENSG00000131746.12	101.99	46.602	1.113	1.48e-10
TOP2A	ENSG00000131747.14	39.379	10.43	1.821	1.23e-30
PPP1R1B	ENSG00000131771.13	0.31	6.178	-2.454	2.46e-13
KRT17P1	ENSG00000131885.16	1.58	0.24	1.057	4.91e-08
FAAP24	ENSG00000131944.9	3.7	1.22	1.082	3.34e-21
PPARG	ENSG00000132170.19	0.93	6.185	-1.896	9.38e-17
POPDC3	ENSG00000132429.9	5.49	0.684	1.947	0.00228
ITGB4	ENSG00000132470.13	318.4	95.982	1.72	2.19e-25
XAF1	ENSG00000132530.16	25.801	6.019	1.933	3.74e-11
PCNA	ENSG00000132646.10	133.204	62.038	1.09	1.03e-18
RAB25	ENSG00000132698.13	146.007	338.813	-1.209	0.00259
NASP	ENSG00000132780.16	87.869	42.19	1.041	1.84e-19
MYH10	ENSG00000133026.12	13.53	5.24	1.22	3.47e-10
LGR6	ENSG00000133067.17	0.71	2.739	-1.129	0.000132
EPSTI1	ENSG00000133106.14	21.37	3.565	2.293	1.16e-15
POSTN	ENSG00000133110.14	71.342	4.907	3.614	1.23e-20
EPHB2	ENSG00000133216.16	6.33	1.015	1.863	2.21e-15
MYH11	ENSG00000133392.16	1.96	6.881	-1.413	1.09e-06
MED10	ENSG00000133398.3	42.109	19.795	1.052	3.26e-24
MORC2	ENSG00000133422.12	26.319	11.49	1.129	1.06e-34
KRBA1	ENSG00000133619.17	5.72	2.315	1.02	4.19e-14
SPINK5	ENSG00000133710.15	30.87	434.091	-3.771	4.85e-14
MICAL2	ENSG00000133816.13	13.26	4.09	1.486	3.39e-16
RRAS2	ENSG00000133818.12	35.901	15.828	1.133	3.12e-13
TTC9	ENSG00000133985.2	5.55	19.776	-1.665	2.49e-11
LOXL2	ENSG00000134013.15	22.119	1.75	3.072	6.89e-33
PEBP4	ENSG00000134020.7	0.1	2.559	-1.694	2.7e-35
PSRC1	ENSG00000134222.16	7.81	2.545	1.313	2.97e-22
HMGCS2	ENSG00000134240.11	0.03	2.006	-1.545	4.03e-49
SORT1	ENSG00000134243.11	10.24	23.695	-1.136	7.28e-12
PTGFRN	ENSG00000134247.9	81.78	29.162	1.457	7.84e-30
GRHL1	ENSG00000134317.17	20.73	46.52	-1.129	0.000283
RSAD2	ENSG00000134321.11	12.17	1.755	2.257	9.56e-14
FST	ENSG00000134363.11	55.541	7.043	2.813	7.61e-25
NAV1	ENSG00000134369.15	14.96	5.478	1.301	2.13e-12
IL2RA	ENSG00000134460.15	2.55	0.565	1.182	3.01e-09
PRH2	ENSG00000134551.12	0.06	2.423	-1.691	5.18e-26
SPOCD1	ENSG00000134668.12	2.44	0.19	1.532	1.22e-17
FADS2	ENSG00000134824.13	19.2	3.245	2.251	1.7e-10
TCN1	ENSG00000134827.7	4.26	21.42	-2.092	1.28e-08
KDELC1	ENSG00000134901.12	4.5	1.3	1.258	1.15e-26
ETS1	ENSG00000134954.14	22.11	8.725	1.249	7.78e-10
NREP	ENSG00000134986.13	30.92	8.174	1.799	4.88e-18
TMEM2	ENSG00000135048.13	16.7	6.653	1.21	1.07e-13
GOLM1	ENSG00000135052.16	22.811	9.204	1.222	0.000233
FAM189A2	ENSG00000135063.17	0.85	5.516	-1.816	2.12e-24
HAVCR2	ENSG00000135077.8	4.06	1.28	1.15	6.49e-07
SDS	ENSG00000135094.10	3.54	0.615	1.491	9.9e-09
OASL	ENSG00000135114.12	18.14	2.35	2.514	1.48e-16
P2RX4	ENSG00000135124.14	11.11	4.18	1.225	1.06e-10
NT5E	ENSG00000135318.11	10.7	3.084	1.518	1.02e-07
PRR5L	ENSG00000135362.13	8.11	2.197	1.511	5.36e-12
PPP1R1A	ENSG00000135447.16	0.14	5.835	-2.584	6.08e-30
TROAP	ENSG00000135451.12	25.27	5.943	1.92	3.85e-39
KRT7	ENSG00000135480.14	8.03	33.904	-1.951	0.000671
SEMA4F	ENSG00000135622.12	3.79	1.055	1.221	1.89e-20
FHOD1	ENSG00000135723.13	15.33	5.784	1.267	3.12e-18
LAMC1	ENSG00000135862.5	48.14	15.51	1.574	5.64e-18
SP110	ENSG00000135899.16	22.119	9.599	1.125	1.68e-11
ITM2C	ENSG00000135916.15	48.549	16.449	1.506	1.51e-12
SERPINE2	ENSG00000135919.12	46.359	17.01	1.395	6.92e-07
WNT10A	ENSG00000135925.8	8.44	3.7	1.006	5.35e-05
THSD1	ENSG00000136114.15	8.02	1.745	1.717	2.23e-14
LMO7	ENSG00000136153.19	34.801	71.856	-1.025	7.4e-08
SCEL	ENSG00000136155.16	15.26	113.122	-2.811	1.1e-10
SCRN1	ENSG00000136193.16	22.42	6.654	1.614	4.75e-20
IGF2BP3	ENSG00000136231.13	6.72	0.754	2.138	1.69e-09
GPNMB	ENSG00000136235.15	244.314	76.744	1.658	2.4e-09
MYO1G	ENSG00000136286.14	5.13	1.645	1.213	1.88e-08
TTYH3	ENSG00000136295.14	35.041	6.908	2.188	3e-34
LIMD2	ENSG00000136490.8	16.66	5.277	1.492	1.8e-15
RTP4	ENSG00000136514.2	9.58	2.475	1.606	5.31e-09
MRPL47	ENSG00000136522.13	61.12	28.984	1.051	2.89e-21
GALNT5	ENSG00000136542.8	1.33	4.765	-1.307	3.31e-06
SKIL	ENSG00000136603.13	14.56	6.095	1.133	4.98e-12
IL36G	ENSG00000136688.10	29.629	6.872	1.96	7.88e-07
IL1RN	ENSG00000136689.18	141.68	697.355	-2.291	0.00329
IL36A	ENSG00000136694.8	1.06	56.051	-4.792	7.45e-17
SMC2	ENSG00000136824.18	11.41	5.13	1.018	4.16e-12
IL33	ENSG00000137033.11	2.49	12.744	-1.978	1.41e-10
FOXF2	ENSG00000137273.3	4.15	0.945	1.405	1.1e-17
MDC1	ENSG00000137337.14	12.98	5.824	1.035	6.32e-19
NRM	ENSG00000137404.14	29.8	10.964	1.364	1.96e-37
IL18BP	ENSG00000137496.17	8.39	3.635	1.019	9.5e-07
GGH	ENSG00000137563.11	48.9	20.469	1.217	5.88e-18
SULF1	ENSG00000137573.13	25.569	5.589	2.012	7.77e-13
SORL1	ENSG00000137642.12	10.11	4.19	1.098	3.04e-05
MMP7	ENSG00000137673.8	22.34	3.442	2.394	0.000332
MMP13	ENSG00000137745.11	12.63	0.115	3.612	8.33e-15
NUSAP1	ENSG00000137804.12	30.541	13.494	1.122	5.26e-19
KIF23	ENSG00000137807.13	15.62	5.119	1.442	1.97e-29
ITGA11	ENSG00000137809.16	1.85	0.28	1.155	6.42e-07
STRA6	ENSG00000137868.18	3.68	0.665	1.491	3.07e-08
GCOM1	ENSG00000137878.16	0.6	4.139	-1.683	1.06e-14
IFI44L	ENSG00000137959.15	10.36	1.91	1.965	7.25e-09
IFI44	ENSG00000137965.10	48.6	8.96	2.316	2.35e-16
TRIM54	ENSG00000138100.13	0.32	1.97	-1.17	2.66e-05
RBP4	ENSG00000138207.12	0.23	1.79	-1.182	4.2e-05
ITGAV	ENSG00000138448.11	35.981	12.355	1.469	9.6e-12
PARP9	ENSG00000138496.16	46.921	22.904	1.003	9.87e-09
SEMA7A	ENSG00000138623.9	6.45	2.234	1.204	1.42e-14
HERC5	ENSG00000138646.8	6.22	1.29	1.657	1.53e-13
MMRN1	ENSG00000138722.9	0.48	2.47	-1.229	8.89e-16
SHROOM3	ENSG00000138771.14	1.88	7.12	-1.495	2.1e-18
FBN2	ENSG00000138829.10	1.85	0.205	1.242	6.9e-11
RGS3	ENSG00000138835.22	25.649	11.04	1.146	6.2e-19
GLIPR1	ENSG00000139278.9	20.201	6.709	1.459	1.29e-10
LUM	ENSG00000139329.4	237.354	45.244	2.366	6.22e-17
RDH16	ENSG00000139547.7	2.28	0.36	1.27	8.57e-09
GALNT6	ENSG00000139629.15	21.591	3.565	2.307	6.59e-12
RAB20	ENSG00000139832.4	8.15	3.124	1.15	7.63e-10
RDH12	ENSG00000139988.9	2.94	11.595	-1.677	0.00705
STON2	ENSG00000140022.9	21.5	8.229	1.286	2.39e-14
WARS	ENSG00000140105.17	195.252	64.335	1.587	7.78e-10
FGF7	ENSG00000140285.9	1.03	3.42	-1.123	2.14e-06
GCNT3	ENSG00000140297.12	2.17	17.556	-2.549	6.4e-13
PSTPIP1	ENSG00000140368.12	5.48	1.87	1.175	1.3e-11
IGF1R	ENSG00000140443.13	13.21	6.044	1.012	9.41e-10
PIF1	ENSG00000140451.12	3.1	0.665	1.3	8.92e-17
PML	ENSG00000140464.19	68.412	29.175	1.202	4.42e-16
HAPLN3	ENSG00000140511.11	17.82	8.258	1.023	2.14e-09
RHCG	ENSG00000140519.12	105.653	1117.96	-3.391	2.15e-07
FANCI	ENSG00000140525.17	18.21	6.015	1.453	1.28e-24
MFGE8	ENSG00000140545.14	66.809	29.316	1.161	8.73e-10
ITGAX	ENSG00000140678.16	3.98	0.99	1.323	1.85e-11
TGFB1I1	ENSG00000140682.18	13.94	4.85	1.353	3.28e-10
MARVELD3	ENSG00000140832.9	7.71	3.318	1.012	3.56e-12
NLRC5	ENSG00000140853.15	25.329	7.49	1.633	8.9e-19
KIFC3	ENSG00000140859.15	31.51	13.724	1.143	4.58e-11
GALNS	ENSG00000141012.12	17.47	6.984	1.21	8.07e-21
SLMO1	ENSG00000141391.13	2.21	0.49	1.107	4.02e-22
SLC16A3	ENSG00000141526.14	70.121	20.304	1.739	4.17e-16
ZNF750	ENSG00000141579.6	30.6	78.558	-1.332	0.0035
P3H4	ENSG00000141696.12	14.11	2.89	1.958	1.89e-26
FKBP10	ENSG00000141756.18	29.941	4.113	2.597	2.34e-16
SAMD1	ENSG00000141858.11	42.191	19.93	1.045	5.19e-30
PPAP2C	ENSG00000141934.9	59.991	28.252	1.06	8.81e-07
IFITM3	ENSG00000142089.15	930.136	457.65	1.022	4.04e-11
TRPM2	ENSG00000142185.16	6.64	1.27	1.751	3.82e-14
RCN3	ENSG00000142552.7	25.969	3.78	2.496	2.14e-20
PADI3	ENSG00000142619.4	2.76	0.595	1.237	1.22e-05
PADI1	ENSG00000142623.9	0.98	7.971	-2.18	3.02e-16
PGD	ENSG00000142657.20	118.594	273.67	-1.2	0.00146
EVA1B	ENSG00000142694.6	11.83	3.479	1.518	4.98e-16
PLK4	ENSG00000142731.10	7.6	2.81	1.175	8.49e-23
HSPG2	ENSG00000142798.16	52.969	17.249	1.564	1.63e-19
TINAGL1	ENSG00000142910.15	37.509	10.686	1.72	3.4e-10
KIF2C	ENSG00000142945.12	19.471	4.648	1.858	1e-39
GPR161	ENSG00000143147.14	5.2	1.815	1.139	8.41e-17
FCGR2A	ENSG00000143226.13	17.5	5.455	1.519	1.42e-10
NUF2	ENSG00000143228.12	9.83	3.025	1.428	5.96e-24
PFDN2	ENSG00000143256.4	128.026	57.14	1.15	1.96e-29
XPR1	ENSG00000143324.13	18.491	6.495	1.379	6.1e-18
RORC	ENSG00000143365.16	0.75	7.055	-2.203	3.89e-36
FAM63A	ENSG00000143409.15	6.32	13.805	-1.016	1.98e-16
SELENBP1	ENSG00000143416.20	4.34	26.333	-2.356	1.2e-22
HORMAD1	ENSG00000143452.15	2.79	0.04	1.866	0.000108
TAF1A	ENSG00000143498.17	4.48	1.64	1.054	6.08e-16
SUSD4	ENSG00000143502.14	9.53	28.005	-1.462	0.000419
GALNT2	ENSG00000143641.9	50.08	20.669	1.237	2.77e-22
EPHX1	ENSG00000143819.12	49.21	100.433	-1.014	0.000672
PLEKHA6	ENSG00000143850.12	0.93	5.065	-1.652	3.94e-19
OSR1	ENSG00000143867.6	0.7	2.459	-1.025	1.79e-10
SLC20A1	ENSG00000144136.10	22.77	8.538	1.317	2.83e-27
GULP1	ENSG00000144366.15	1.76	9.225	-1.889	1.6e-10
NXPE3	ENSG00000144815.14	5.89	1.797	1.301	7.8e-08
PHLDB2	ENSG00000144824.19	20.81	4.198	2.069	8.32e-24
TMEM44	ENSG00000145014.17	11.43	4.599	1.151	4.32e-15
UCN2	ENSG00000145040.3	3.99	0.74	1.52	4.77e-18
TM4SF19	ENSG00000145107.15	14.3	1.515	2.605	3.93e-19
MUC4	ENSG00000145113.21	1.81	10.842	-2.075	0.000135
OCIAD2	ENSG00000145247.11	142.181	50.087	1.487	2.07e-32
SCD5	ENSG00000145284.11	10.55	2.51	1.718	3.52e-13
NKD2	ENSG00000145506.13	6.22	1.69	1.424	1.88e-10
MYO10	ENSG00000145555.14	19.26	6.517	1.43	3.66e-17
LHFPL2	ENSG00000145685.13	9.78	3.347	1.31	7.43e-14
SPINK7	ENSG00000145879.10	6.92	136.355	-4.116	8.3e-08
TENM2	ENSG00000145934.15	19.569	3.088	2.331	8.48e-13
PLA2G7	ENSG00000146070.16	4.15	0.51	1.77	7.48e-16
PPP1R18	ENSG00000146112.11	59.371	20.545	1.487	2.21e-34
PRIM2	ENSG00000146143.17	10.22	3.715	1.251	3.32e-30
NFKBIE	ENSG00000146232.14	13.64	6.139	1.036	1.13e-14
TPBG	ENSG00000146242.8	33.469	8.955	1.792	3.06e-35
MMS22L	ENSG00000146263.11	4.43	1.629	1.046	4.66e-13
MTFR2	ENSG00000146410.11	4.9	1.334	1.338	1.22e-29
GNA12	ENSG00000146535.13	29.58	8.245	1.726	6.13e-31
SDK1	ENSG00000146555.18	4.07	1.215	1.195	1.31e-08
IGFBP3	ENSG00000146674.14	100.76	30.867	1.675	5.72e-11
NCAPG2	ENSG00000146918.19	12.16	5.35	1.051	3.12e-15
MSN	ENSG00000147065.16	233.989	87.392	1.411	1.19e-19
MFHAS1	ENSG00000147324.10	12.44	5.134	1.132	2.32e-14
ZNF185	ENSG00000147394.18	52.501	134.279	-1.338	0.00269
RGS20	ENSG00000147509.13	8.18	2.65	1.331	2.35e-10
GINS4	ENSG00000147536.11	5.1	1.895	1.075	1.15e-11
LRP12	ENSG00000147650.11	8.72	2.629	1.422	9.88e-13
FAM83A	ENSG00000147689.16	103.278	41.365	1.299	7.08e-05
SLC39A4	ENSG00000147804.9	61.379	25.603	1.229	4.13e-22
SLC25A25	ENSG00000148339.12	10.58	23.876	-1.103	2.7e-09
LCN2	ENSG00000148346.11	226.316	858.165	-1.918	2.07e-05
HTR7	ENSG00000148680.15	2.93	0.39	1.5	7.06e-12
MKI67	ENSG00000148773.12	24.34	8.317	1.443	5.84e-24
SCGB1A1	ENSG00000149021.6	0.21	3.165	-1.783	5.1e-09
SYT8	ENSG00000149043.16	3.15	16.864	-2.106	1.04e-08
SERPINH1	ENSG00000149257.13	167.985	28.215	2.532	1.81e-38
P4HA3	ENSG00000149380.11	1.58	0.185	1.122	3.86e-11
TMEM138	ENSG00000149483.11	45.119	20.004	1.135	1.85e-27
FADS1	ENSG00000149485.16	9.93	1.56	2.094	4.65e-17
FEZ1	ENSG00000149557.12	20.72	4.319	2.03	1.37e-17
TM7SF2	ENSG00000149809.14	12.25	39.643	-1.617	1.74e-14
HMGA2	ENSG00000149948.13	6.01	0.205	2.54	5.43e-18
MMP3	ENSG00000149968.11	28.779	1.064	3.851	2.18e-15
MPP7	ENSG00000150054.18	6.05	13.892	-1.079	8.06e-08
ITGB1	ENSG00000150093.18	188.836	91.48	1.038	6.6e-11
FCGR1A	ENSG00000150337.13	6.29	2.55	1.038	7.41e-05
LYPD1	ENSG00000150551.10	4.96	1.075	1.522	1.03e-10
LYPD6B	ENSG00000150556.16	6.38	2.215	1.199	5.45e-06
PDCD4	ENSG00000150593.15	90.008	201.934	-1.157	9.18e-11
VEGFC	ENSG00000150630.3	7.72	2.535	1.303	8.55e-08
PRSS23	ENSG00000150687.11	43.03	15.764	1.393	1.07e-05
TMEM263	ENSG00000151135.9	12.29	4.255	1.339	1.24e-14
PLBD2	ENSG00000151176.7	23.789	10.165	1.151	1.96e-17
MAGI1	ENSG00000151276.23	2.94	7.682	-1.14	2.37e-14
EXT2	ENSG00000151348.13	41.781	20.085	1.021	3.05e-15
NR3C2	ENSG00000151623.14	0.18	1.79	-1.241	8.02e-18
TMEM45B	ENSG00000151715.7	10.19	38.649	-1.825	3.18e-07
SLC25A4	ENSG00000151729.10	10.7	22.433	-1.002	3.43e-14
TDO2	ENSG00000151790.8	2.85	0.31	1.555	1.45e-12
HSPB8	ENSG00000152137.6	33.779	131.867	-1.934	2.6e-12
SPC25	ENSG00000152253.8	8.37	3.345	1.109	5.11e-25
PDK1	ENSG00000152256.13	8.32	3.598	1.019	2.25e-13
IGSF10	ENSG00000152580.8	0.3	1.885	-1.15	1.84e-09
GPD1L	ENSG00000152642.10	4.08	18.978	-1.976	5.63e-32
GJA1	ENSG00000152661.7	179.27	55.616	1.671	4.99e-10
PTPRK	ENSG00000152894.14	24.781	9.724	1.265	3.29e-15
PART1	ENSG00000152931.7	0.54	3.244	-1.463	4.65e-16
PLOD2	ENSG00000152952.11	23.569	7.65	1.506	1.45e-14
FAM49B	ENSG00000153310.18	61.849	28.024	1.115	1.78e-28
LPCAT1	ENSG00000153395.9	25.479	6.92	1.741	1.23e-31
PLEKHG4B	ENSG00000153404.13	2.39	0.25	1.439	1.06e-11
LURAP1L	ENSG00000153714.5	6.74	2.053	1.342	2.66e-06
THY1	ENSG00000154096.13	45.72	8.015	2.374	1.15e-16
UCHL1	ENSG00000154277.12	12.65	4.812	1.232	0.000178
PGM5	ENSG00000154330.12	0.59	2.359	-1.079	8.21e-17
GBP5	ENSG00000154451.14	17.13	1.81	2.69	4.88e-12
FAM69A	ENSG00000154511.11	8.51	3.055	1.23	1.08e-21
MAGED4	ENSG00000154545.16	4.68	0.875	1.599	9.18e-09
SORBS2	ENSG00000154556.17	2.28	18.03	-2.536	9.24e-24
LY96	ENSG00000154589.6	13.13	5.965	1.021	4.79e-06
WNT7A	ENSG00000154764.5	2.42	0.195	1.517	1.48e-08
SKA1	ENSG00000154839.9	5.04	1.74	1.14	1.61e-21
VOPP1	ENSG00000154978.12	42.961	17.02	1.287	1.41e-16
MARVELD1	ENSG00000155254.12	29.37	7.663	1.81	1.53e-25
GOLGA7B	ENSG00000155265.10	4.39	1.275	1.245	1.09e-06
RHOC	ENSG00000155366.16	247.107	100.663	1.287	1.1e-21
SLC16A1	ENSG00000155380.11	46.671	14.745	1.598	1.09e-25
SLC7A7	ENSG00000155465.18	6.18	2.12	1.202	2.69e-08
TTN	ENSG00000155657.23	0.12	1.676	-1.256	3.46e-09
PDIA4	ENSG00000155660.10	106.957	49.54	1.095	2.32e-25
SPAG17	ENSG00000155761.13	1.54	5.11	-1.266	4.85e-05
WIF1	ENSG00000156076.9	0.06	1.74	-1.37	1.96e-08
FUT6	ENSG00000156413.13	1.16	23.975	-3.531	7.69e-26
PCDH1	ENSG00000156453.13	14.02	33.285	-1.191	3.76e-11
MTERF3	ENSG00000156469.8	19.191	9.028	1.01	2.32e-21
UBE2L6	ENSG00000156587.15	131.753	47.115	1.464	1.75e-14
RAB11FIP1	ENSG00000156675.15	9.82	24.64	-1.245	3.54e-06
TBC1D31	ENSG00000156787.16	4.24	1.565	1.031	1.27e-23
KLHL40	ENSG00000157119.11	0.02	1.584	-1.341	1.35e-11
NRG1	ENSG00000157168.18	12.46	2.745	1.846	9e-14
LRP8	ENSG00000157193.14	6.23	2.032	1.254	1.31e-12
MMP14	ENSG00000157227.12	177.995	52.658	1.738	3.15e-28
ST3GAL2	ENSG00000157350.12	5.51	2.133	1.055	3.68e-10
IL34	ENSG00000157368.10	2.49	8.219	-1.401	4.85e-10
SLC35B2	ENSG00000157593.16	35.009	16.853	1.012	1.01e-15
MX1	ENSG00000157601.13	88.652	32.345	1.427	1.32e-06
SLC34A2	ENSG00000157765.11	0.27	2.2	-1.333	5.27e-06
FMNL2	ENSG00000157827.19	14.88	4.815	1.449	1.23e-18
TRIM63	ENSG00000158022.6	0.19	1.574	-1.113	9.11e-07
WDR66	ENSG00000158023.9	23.87	2.347	2.894	1.69e-40
FAM46B	ENSG00000158246.7	20.949	54.14	-1.329	5.22e-05
GPR153	ENSG00000158292.6	15.05	4.8	1.468	6.13e-16
HIST1H2BD	ENSG00000158373.8	23.801	8.227	1.426	1.13e-15
NRG2	ENSG00000158458.19	0.13	1.7	-1.257	3.23e-57
SLAMF8	ENSG00000158714.10	7.35	2.14	1.411	2.02e-09
FCER1G	ENSG00000158869.10	53.212	18.913	1.445	4.63e-09
STC1	ENSG00000159167.11	5.22	1.94	1.081	9.84e-07
TNNI1	ENSG00000159173.18	1.32	26.851	-3.586	0.000661
SPON2	ENSG00000159674.11	41.22	18.513	1.113	4.29e-07
TPPP3	ENSG00000159713.10	46.23	111.059	-1.246	0.00165
PIP	ENSG00000159763.3	0	4.349	-2.419	1.61e-29
FNDC5	ENSG00000160097.15	0.46	2.752	-1.362	1.06e-27
KALRN	ENSG00000160145.15	4.65	15.169	-1.517	3.42e-12
TFF3	ENSG00000160180.15	1.86	21.361	-2.967	4.85e-14
CBS	ENSG00000160200.17	2.77	0.519	1.311	5.38e-06
VAV2	ENSG00000160293.16	17.89	4.435	1.797	1e-30
SLC2A6	ENSG00000160326.13	3.65	0.59	1.548	1.24e-21
GPSM1	ENSG00000160360.11	5.11	2.01	1.021	6.86e-11
S100A1	ENSG00000160678.11	3.52	65.186	-3.872	2e-15
MYL3	ENSG00000160808.9	0.33	3.952	-1.897	2.47e-14
HK3	ENSG00000160883.10	2.28	0.475	1.153	7.74e-08
LY6K	ENSG00000160886.13	47.399	6.606	2.67	3.03e-28
LY6E	ENSG00000160932.10	492.916	157.482	1.64	2.52e-16
TONSL	ENSG00000160949.16	7.16	1.96	1.463	2.45e-28
RECQL4	ENSG00000160957.12	19.03	4.765	1.797	3.43e-19
ORAI2	ENSG00000160991.15	6.7	2.775	1.029	8.25e-06
SCGB3A1	ENSG00000161055.3	0.41	11.779	-3.18	1.42e-09
MFSD12	ENSG00000161091.12	54.198	25.695	1.048	1e-24
USP41	ENSG00000161133.16	6.99	0.515	2.399	2.6e-10
YDJC	ENSG00000161179.13	22.641	9.804	1.13	5.59e-27
ITGA5	ENSG00000161638.10	60.27	7.73	2.811	3.91e-30
MPP3	ENSG00000161647.18	3.19	1.07	1.017	7.95e-16
NAGS	ENSG00000161653.10	3.02	0.99	1.015	1.29e-16
FMNL3	ENSG00000161791.13	6.78	1.884	1.432	1.02e-22
RACGAP1	ENSG00000161800.12	29.85	14.285	1.013	1.25e-20
SPC24	ENSG00000161888.11	8.56	2.55	1.429	1.05e-26
FGF11	ENSG00000161958.10	15.54	6.469	1.147	4.53e-07
WDR90	ENSG00000161996.17	10.14	4.445	1.033	1.89e-10
PAQR4	ENSG00000162073.13	19.149	7.623	1.224	2.25e-20
ZG16B	ENSG00000162078.11	1.58	28.958	-3.538	3.07e-23
RBP7	ENSG00000162444.11	4.47	10.6	-1.084	1.62e-06
FBLIM1	ENSG00000162458.12	51.962	18.83	1.417	3.76e-14
PDPN	ENSG00000162493.16	77.912	12.324	2.566	1.09e-19
LAPTM5	ENSG00000162511.7	59.568	29.059	1.011	0.000139
SDC3	ENSG00000162512.15	12.49	4.99	1.171	6.32e-07
SCNN1D	ENSG00000162572.19	2.47	0.72	1.013	6.05e-05
MXRA8	ENSG00000162576.16	32.54	11.317	1.445	1.48e-06
HENMT1	ENSG00000162639.15	7.09	2.07	1.398	1.14e-11
ZNF281	ENSG00000162702.7	5.39	1.98	1.101	3.57e-18
IGSF8	ENSG00000162729.13	32.099	14.474	1.097	3.71e-23
OLFML2B	ENSG00000162745.10	14.25	2.615	2.077	7.37e-14
KIF26B	ENSG00000162849.15	2.38	0.32	1.357	1.73e-18
IL24	ENSG00000162892.15	5.44	0.55	2.055	3.65e-12
PIGR	ENSG00000162896.5	0.32	12.374	-3.341	2.03e-12
FRZB	ENSG00000162998.4	0.71	3.274	-1.322	5.25e-19
XIRP2	ENSG00000163092.19	0.04	6.924	-2.93	2.77e-08
TMOD4	ENSG00000163157.14	0.31	2.79	-1.533	2.56e-10
SPRR3	ENSG00000163209.14	203.487	9956.69	-5.606	9.4e-09
NPPC	ENSG00000163273.3	0.15	1.306	-1.004	0.000543
LINC01116	ENSG00000163364.9	3.04	0.415	1.514	3.48e-14
LMOD3	ENSG00000163380.15	0.06	1.995	-1.498	9.51e-09
FSTL1	ENSG00000163430.9	48.839	22.296	1.097	0.00157
IGFBP7	ENSG00000163453.11	178.489	52.365	1.75	3.6e-20
KIAA1524	ENSG00000163507.13	7.32	1.965	1.489	1.74e-24
IFI16	ENSG00000163565.18	173.825	82.501	1.066	9e-21
PPM1L	ENSG00000163590.13	1.46	3.944	-1.007	2.89e-08
GMPS	ENSG00000163655.15	64.19	27.815	1.178	6.31e-23
RBM47	ENSG00000163694.14	12.13	29.668	-1.224	8.2e-10
U2SURP	ENSG00000163714.17	37.309	16.933	1.095	1.68e-22
HPS3	ENSG00000163755.8	11.14	4.4	1.169	4.58e-20
TOPBP1	ENSG00000163781.12	17.06	7.38	1.108	3.3e-14
YEATS2	ENSG00000163872.15	15.79	5.135	1.452	3.2e-24
POLR2H	ENSG00000163882.9	80.918	35.395	1.17	1.84e-22
LIPH	ENSG00000163898.9	2.66	6.97	-1.123	6.3e-05
HEYL	ENSG00000163909.7	2.76	0.589	1.242	7.61e-12
RFC4	ENSG00000163918.10	32.69	8.585	1.813	1.27e-29
RPL39L	ENSG00000163923.9	31.36	6.617	2.087	5.15e-09
MFI2	ENSG00000163975.11	9.4	1.715	1.938	1.18e-12
MST1R	ENSG00000164078.12	14.51	6.565	1.036	7.34e-10
MAD2L1	ENSG00000164109.13	23.03	7.775	1.453	5.57e-24
GUCY1A3	ENSG00000164116.16	3.97	1.13	1.222	2.24e-05
HPGD	ENSG00000164120.13	3.08	17.876	-2.21	7.11e-18
FAM198B	ENSG00000164125.15	6.05	2.515	1.004	0.00147
STARD4	ENSG00000164211.12	7.4	2.005	1.483	2.72e-20
F2RL2	ENSG00000164220.6	2.92	0.52	1.367	3.07e-09
ESM1	ENSG00000164283.12	2.99	0.17	1.77	4.13e-17
GPX8	ENSG00000164294.13	12.51	3.564	1.566	1.85e-17
MB21D1	ENSG00000164430.15	8.08	2.025	1.586	7.09e-24
RAET1E	ENSG00000164520.11	6.39	33.236	-2.212	3.1e-07
PI16	ENSG00000164530.13	0.24	6.442	-2.585	2.9e-21
STK17A	ENSG00000164543.5	32.66	14.71	1.099	1.35e-17
GALNT10	ENSG00000164574.15	9.43	3.86	1.102	1.9e-14
PTTG1	ENSG00000164611.12	102.451	49.628	1.031	2.34e-26
FNDC1	ENSG00000164694.16	2.71	0.419	1.386	1.13e-07
SLC13A4	ENSG00000164707.15	0.5	3.664	-1.637	4.33e-15
PGAM2	ENSG00000164708.5	0.75	9.609	-2.6	4.32e-15
MED30	ENSG00000164758.7	18.39	7.46	1.197	7.3e-28
MICALL2	ENSG00000164877.18	16.21	7.122	1.083	2.18e-10
OSR2	ENSG00000164920.9	7.89	3.1	1.117	5.53e-11
FZD6	ENSG00000164930.11	36.191	12.692	1.442	8.66e-15
INTS8	ENSG00000164941.13	21.07	9.745	1.038	1.85e-23
LETM2	ENSG00000165046.12	4.44	1.404	1.178	9.63e-09
MAMDC2	ENSG00000165072.9	0.71	2.829	-1.163	1.72e-07
TRPV6	ENSG00000165125.17	0.21	1.855	-1.238	4.88e-14
MELK	ENSG00000165304.7	16.5	4.945	1.558	2.85e-29
SLC16A9	ENSG00000165449.11	2.72	6.719	-1.053	0.000357
OXGR1	ENSG00000165621.8	0.21	1.59	-1.098	5.87e-09
QSOX2	ENSG00000165661.15	6.97	2.565	1.161	4.13e-23
SDCCAG3	ENSG00000165689.16	26.841	12.085	1.089	2.29e-26
HPRT1	ENSG00000165704.14	41.429	18.085	1.153	2.82e-29
NDRG2	ENSG00000165795.20	41.009	214.183	-2.357	2.72e-28
RNASE7	ENSG00000165799.4	12.2	5.538	1.014	0.00797
VWA2	ENSG00000165816.12	0.48	2.169	-1.098	3.47e-08
GYLTL1B	ENSG00000165905.16	30.199	10.87	1.394	2.4e-13
TTC7B	ENSG00000165914.14	17.41	7.513	1.113	8.68e-08
SLC39A13	ENSG00000165915.13	20.081	8.415	1.163	1.52e-14
IFI27	ENSG00000165949.12	2390.5	217.038	3.455	1.12e-24
HTRA1	ENSG00000166033.11	112.563	30.298	1.859	2.45e-15
GPR176	ENSG00000166073.8	6.4	0.615	2.196	6.14e-19
GPT2	ENSG00000166123.13	13.53	40.143	-1.502	3.21e-20
IKBIP	ENSG00000166130.14	13.27	3.96	1.525	9.92e-29
FBN1	ENSG00000166147.13	17.94	6.628	1.312	0.00102
LARP6	ENSG00000166173.10	10.38	3.091	1.476	2.19e-10
SYNPO2L	ENSG00000166317.11	0.33	2.21	-1.271	2.35e-08
WDR72	ENSG00000166415.14	7.55	1.644	1.693	0.000108
MFAP4	ENSG00000166482.11	7.79	22.844	-1.44	4.37e-07
HDGFRP3	ENSG00000166503.8	20.129	9.084	1.067	1.98e-07
MCM7	ENSG00000166508.17	90.327	35.614	1.319	1.53e-22
HSP90B1	ENSG00000166598.12	400.76	172.648	1.21	8.3e-31
MMP10	ENSG00000166670.9	34.049	1.977	3.558	3.26e-11
NGFRAP1	ENSG00000166681.13	118.389	45.216	1.369	8.63e-18
FAM111A	ENSG00000166801.15	12.02	5.365	1.033	2.25e-16
KIAA0101	ENSG00000166803.10	53.801	19.249	1.436	1.56e-28
LDHD	ENSG00000166816.13	2.4	8.99	-1.555	1.62e-18
PLIN1	ENSG00000166819.11	0.06	1.585	-1.286	4.77e-49
PLK1	ENSG00000166851.14	33.8	9.375	1.746	1.36e-40
NEMP1	ENSG00000166881.9	6.15	2.08	1.215	1.56e-17
SCG5	ENSG00000166922.8	2.84	0.324	1.536	1.24e-13
GREM1	ENSG00000166923.10	9.35	0.946	2.411	1.46e-12
TMEM92	ENSG00000167105.7	3.38	0.51	1.537	1.43e-11
PRR15L	ENSG00000167183.2	0.85	4.92	-1.678	5.83e-12
VKORC1	ENSG00000167397.14	71.679	33.031	1.095	1.25e-19
TP53I13	ENSG00000167543.15	27.689	11.539	1.194	5.15e-27
RHEBL1	ENSG00000167550.10	2.14	0.39	1.176	3.48e-17
GPD1	ENSG00000167588.12	0.27	4.761	-2.182	5.61e-51
PSCA	ENSG00000167653.4	5.5	60.97	-3.253	7.65e-12
PLIN4	ENSG00000167676.4	0.27	3.43	-1.802	1.28e-41
GPT	ENSG00000167701.13	0.61	5.868	-2.093	2.81e-38
KIFC2	ENSG00000167702.11	9.75	4.129	1.068	5.94e-11
SLC43A2	ENSG00000167703.14	12.18	5.37	1.049	7.41e-07
TRPV3	ENSG00000167723.14	2.5	0.359	1.365	5.19e-09
GGT6	ENSG00000167741.10	9.84	39.01	-1.884	4.86e-13
KLK11	ENSG00000167757.13	71.948	216.758	-1.578	1.32e-06
KLK13	ENSG00000167759.12	37.219	353.306	-3.213	7.48e-07
KRT80	ENSG00000167767.13	27.62	63.557	-1.174	0.00934
EVPL	ENSG00000167880.7	41.469	102.504	-1.285	0.000438
TMC8	ENSG00000167895.14	5.09	1.714	1.166	7.15e-11
TK1	ENSG00000167900.11	92.95	24.679	1.871	6.91e-40
FTH1	ENSG00000167996.15	2846.95	1306.1	1.124	1.33e-14
SLC3A2	ENSG00000168003.16	254.143	107.585	1.232	9.35e-24
FADD	ENSG00000168040.4	22.299	9.704	1.122	4.7e-13
SAC3D1	ENSG00000168061.13	16.77	6.855	1.178	6.83e-23
MAP4K2	ENSG00000168067.11	14.13	3.795	1.658	7.37e-40
SCARA3	ENSG00000168077.13	7.05	17.364	-1.19	3.45e-06
SCARA5	ENSG00000168079.16	0.63	3.129	-1.341	1.56e-16
FAM107A	ENSG00000168309.16	0.59	7.311	-2.386	5.82e-48
TAP1	ENSG00000168394.10	122.819	35.864	1.748	2.19e-16
SCNN1B	ENSG00000168447.10	5.16	29.374	-2.302	9.99e-18
RAB31	ENSG00000168461.12	49.531	18.19	1.397	7.3e-20
TNXB	ENSG00000168477.17	1.94	12.888	-2.24	5.56e-25
PHYHIP	ENSG00000168490.13	0.52	2.127	-1.041	2.6e-10
FEN1	ENSG00000168496.3	32.219	10.825	1.49	7.87e-33
SDPR	ENSG00000168497.4	1.65	7.018	-1.597	6.62e-13
HFE2	ENSG00000168509.17	0.02	1.556	-1.325	3.79e-13
SERINC2	ENSG00000168528.11	153.67	70.994	1.103	1.43e-07
MYL1	ENSG00000168530.15	0.51	74.993	-5.653	3.17e-06
IL7R	ENSG00000168685.14	9.23	2.856	1.408	3.4e-10
NPNT	ENSG00000168743.12	21	5.024	1.869	5.04e-17
TCTN2	ENSG00000168778.11	5.43	2.16	1.025	2.58e-07
SHOX2	ENSG00000168779.19	1.79	0.13	1.304	1.36e-16
ROR2	ENSG00000169071.14	3.88	0.805	1.435	3.56e-10
HSPBAP1	ENSG00000169087.10	7.2	3.015	1.03	1.64e-19
PCSK9	ENSG00000169174.10	9.37	1.495	2.055	2.16e-16
MN1	ENSG00000169184.5	5.1	2.035	1.007	0.000104
GPRIN1	ENSG00000169258.6	5.57	0.92	1.775	1.84e-42
PTK2	ENSG00000169398.19	50.021	20.095	1.274	1.55e-19
SDC2	ENSG00000169439.11	15.64	6.344	1.18	0.000901
MUC15	ENSG00000169550.12	2.56	17.044	-2.342	3.64e-18
RAC3	ENSG00000169750.8	12.9	5.89	1.012	4.79e-07
TPST1	ENSG00000169902.13	13.12	3.82	1.551	8.86e-15
NLGN2	ENSG00000169992.9	7.05	2.565	1.175	4.13e-13
FABP6	ENSG00000170231.15	4.7	1.567	1.151	2.72e-05
SLN	ENSG00000170290.3	0.94	33.97	-4.172	9.21e-06
FOS	ENSG00000170345.9	179.444	505.598	-1.489	1.27e-07
KRT78	ENSG00000170423.12	9.71	330.018	-4.95	1.3e-17
KRT75	ENSG00000170454.5	11.09	1.96	2.03	0.000221
KRT4	ENSG00000170477.12	12.65	7806.45	-9.16	5.63e-23
SMAGP	ENSG00000170545.16	25.31	51.94	-1.009	3.9e-08
STAT2	ENSG00000170581.13	59.379	24.365	1.251	2.37e-16
HTRA3	ENSG00000170801.9	19.49	2.53	2.537	5.9e-15
LMOD2	ENSG00000170807.11	0.05	5.209	-2.564	5.98e-10
PRKCDBP	ENSG00000170955.9	24.261	6.46	1.76	8.24e-19
HAS2	ENSG00000170961.6	2.05	0.5	1.024	2.22e-05
PLAC1	ENSG00000170965.9	1.48	0.065	1.22	1.25e-12
PKIA	ENSG00000171033.12	2.38	6.174	-1.086	6.75e-10
FUT3	ENSG00000171124.12	10.54	42.834	-1.925	1.49e-10
MUC7	ENSG00000171195.10	0.02	2.333	-1.708	8.26e-23
NETO2	ENSG00000171208.9	20.031	3.434	2.246	2.19e-34
LRG1	ENSG00000171236.9	5.64	22.335	-1.813	9.3e-07
SHCBP1	ENSG00000171241.8	7.32	2.525	1.239	3.23e-32
GAA	ENSG00000171298.12	40.83	18.73	1.084	3.56e-09
KRT13	ENSG00000171401.14	294.29	25584.8	-6.437	1.79e-12
HOPX	ENSG00000171476.21	50.889	426.233	-3.042	8.78e-15
LRRC8C	ENSG00000171488.14	5.1	1.46	1.31	6.23e-19
LRRC8D	ENSG00000171492.14	22.06	9.86	1.086	2.54e-13
LPAR3	ENSG00000171517.5	11.66	4.964	1.086	6.58e-09
PIK3CD	ENSG00000171608.15	7.93	2.99	1.162	5.75e-18
RGS19	ENSG00000171700.13	16.05	7.21	1.054	6.87e-24
GATM	ENSG00000171766.15	4.3	15.862	-1.67	2.43e-09
RRM2	ENSG00000171848.13	52.98	22.353	1.209	1.93e-17
PRNP	ENSG00000171867.16	167.056	73.277	1.178	6.1e-15
MAL	ENSG00000172005.10	4.41	1032.63	-7.578	2.05e-27
LRRC15	ENSG00000172061.8	3.73	0.285	1.88	1.11e-09
MTBP	ENSG00000172167.7	3.31	0.935	1.155	2.79e-21
ID4	ENSG00000172201.10	3.22	11.405	-1.556	5.88e-13
PRSS27	ENSG00000172382.9	16.67	149.966	-3.095	2.96e-13
MYOZ2	ENSG00000172399.5	0.05	1.579	-1.296	7.98e-08
SYNPO2	ENSG00000172403.10	1.84	7.784	-1.629	1.73e-05
SLFN11	ENSG00000172716.16	7.07	2.922	1.041	8.45e-06
MIR4435-2HG	ENSG00000172965.14	50.059	21.173	1.203	1.29e-19
PARP14	ENSG00000173193.13	21.88	7.079	1.502	7.37e-18
OLR1	ENSG00000173391.8	1.97	0.47	1.015	2.2e-07
LRFN4	ENSG00000173621.8	13.84	3.894	1.6	2.79e-25
SLC19A1	ENSG00000173638.18	6.26	1.94	1.304	9.32e-23
HSPB7	ENSG00000173641.17	0.78	11.797	-2.846	2.38e-06
HAP1	ENSG00000173805.15	1.77	0.205	1.201	2.4e-09
RNF213	ENSG00000173821.19	45.86	20.664	1.113	2.95e-13
GOLIM4	ENSG00000173905.8	22.529	9.838	1.118	5.64e-09
TCAP	ENSG00000173991.5	0.7	56.549	-5.081	5.95e-08
FBXO45	ENSG00000174013.7	16.959	7.857	1.02	2.12e-19
SNX31	ENSG00000174226.8	0.24	2.749	-1.596	1.92e-16
EXO1	ENSG00000174371.16	7.5	1.99	1.508	1.67e-33
SH3PXD2B	ENSG00000174705.11	14.37	5.98	1.139	2.74e-15
RSRC1	ENSG00000174891.12	27.49	10.755	1.277	4.5e-18
SEZ6L2	ENSG00000174938.14	6.06	1.935	1.266	2.82e-06
UBE2C	ENSG00000175063.16	90.258	23.845	1.877	5.56e-45
WFDC5	ENSG00000175121.11	13	5.798	1.042	0.00186
MARCKSL1	ENSG00000175130.6	74.33	17.196	2.05	5.99e-24
PSMD2	ENSG00000175166.16	301.852	136.323	1.141	1.48e-25
PARL	ENSG00000175193.12	68.731	32.745	1.047	9.38e-18
GOLGA8A	ENSG00000175265.17	6.36	2.259	1.175	0.000212
PHYHD1	ENSG00000175287.18	3.61	17.259	-1.986	6.23e-08
NRIP3	ENSG00000175352.10	1.7	0.285	1.071	2.81e-14
MCTP1	ENSG00000175471.19	5.09	1.73	1.158	1.76e-07
FOSL1	ENSG00000175592.8	57.249	24.677	1.182	2.58e-05
SUGCT	ENSG00000175600.15	11.53	2.03	2.048	2.24e-23
RMI2	ENSG00000175643.8	17.1	5.353	1.51	1.19e-21
RUVBL1	ENSG00000175792.11	58.209	24.88	1.194	3.09e-29
HOXD8	ENSG00000175879.8	3.53	0.685	1.427	1.81e-20
TCP11L1	ENSG00000176148.15	6.82	2.878	1.012	4.95e-20
SPHK1	ENSG00000176170.13	43.51	15.256	1.453	8.29e-21
RTTN	ENSG00000176225.12	7.34	2.12	1.419	1.09e-19
PLA2G16	ENSG00000176485.10	7.1	17.836	-1.218	4.24e-05
LMNB2	ENSG00000176619.10	47.659	22.31	1.062	3.64e-23
TTTY14	ENSG00000176728.7	0.36	4.52	-2.021	2.37e-10
TYMS	ENSG00000176890.15	39.921	16.09	1.26	1.18e-17
PNMA1	ENSG00000176903.4	15.08	6.054	1.189	8.91e-15
FUT2	ENSG00000176920.11	14.49	37.199	-1.302	2.04e-08
MUC20	ENSG00000176945.16	5.61	27.815	-2.124	6.86e-07
POLE	ENSG00000177084.16	13.76	5.442	1.196	1.05e-19
ULK1	ENSG00000177169.9	18.24	8.59	1.005	1.74e-14
MAN1B1	ENSG00000177239.14	48.741	21.88	1.12	5.63e-19
SAMD9L	ENSG00000177409.11	7.74	3.29	1.027	1.7e-05
TGIF1	ENSG00000177426.20	76.632	35.354	1.095	9.8e-13
SOX12	ENSG00000177732.7	5.95	1.815	1.304	1.82e-21
MYOZ1	ENSG00000177791.11	0.43	16.203	-3.589	3.92e-13
MLF1	ENSG00000178053.17	21.98	6.942	1.533	0.000462
ZNF114	ENSG00000178150.8	1.95	0.08	1.45	1.87e-16
GRINA	ENSG00000178719.16	169.4	83.885	1.005	2.28e-17
STX19	ENSG00000178750.2	1.59	4.375	-1.053	2.58e-07
FAM132B	ENSG00000178752.15	1.66	0.165	1.191	1.33e-12
MSC	ENSG00000178860.8	8.93	1.944	1.754	3.21e-12
EXOSC4	ENSG00000178896.6	51.911	24.98	1.026	1.94e-18
TMEM125	ENSG00000179178.10	2.77	6.55	-1.002	1.77e-10
FJX1	ENSG00000179431.6	10.73	3.51	1.379	5.18e-16
FCER1A	ENSG00000179639.10	1.74	9.948	-1.998	1.13e-14
PCED1B	ENSG00000179715.12	4.94	1.655	1.162	1.23e-18
LYNX1	ENSG00000180155.18	82.962	380.565	-2.184	0.00941
MYLPF	ENSG00000180209.11	2.49	39.257	-3.528	1.01e-06
FGD6	ENSG00000180263.13	6.25	1.585	1.488	8.75e-22
FZD2	ENSG00000180340.6	3.51	0.68	1.425	1.83e-26
PAK2	ENSG00000180370.10	38.34	18.27	1.03	1.39e-12
MB21D2	ENSG00000180611.6	4.11	1.435	1.07	9.54e-16
S1PR5	ENSG00000180739.13	12.8	4.224	1.401	9.06e-21
HOXC9	ENSG00000180806.4	1.92	0.045	1.483	4.82e-19
HOXC10	ENSG00000180818.4	3.91	0.045	2.232	1.99e-13
GREM2	ENSG00000180875.4	0.08	1.17	-1.006	1.88e-35
RPH3AL	ENSG00000181031.15	2.53	6.431	-1.074	1.6e-05
F2R	ENSG00000181104.6	13.05	3.834	1.539	2.79e-12
ZNF707	ENSG00000181135.15	9.86	3.8	1.178	1.04e-28
TMEM45A	ENSG00000181458.10	56.289	17.5	1.631	5.13e-05
TIGIT	ENSG00000181847.11	2.29	0.615	1.027	4.65e-08
SLC2A4	ENSG00000181856.14	0.26	2.267	-1.375	2.38e-29
FAM89A	ENSG00000182118.5	22.43	6.63	1.619	2.31e-15
RGMA	ENSG00000182175.13	9.06	23.179	-1.265	2.38e-06
LDOC1	ENSG00000182195.7	5.4	15.25	-1.344	0.000163
EXT1	ENSG00000182197.10	64.462	22.584	1.473	1.26e-23
FBXL6	ENSG00000182325.10	19.59	7.725	1.239	4.63e-31
NXPH4	ENSG00000182379.9	12.4	1.31	2.536	8.69e-23
KPNA2	ENSG00000182481.8	114.737	43.563	1.377	1.26e-41
TSPAN10	ENSG00000182612.10	4.76	0.895	1.604	7.71e-14
SKA2	ENSG00000182628.12	40.02	17.617	1.14	5.31e-31
NTM	ENSG00000182667.14	3.49	0.715	1.389	9.32e-11
PPP1R27	ENSG00000182676.4	0.35	3.445	-1.719	0.0016
OTOP3	ENSG00000182938.4	0.68	5.295	-1.906	0.000133
GJC1	ENSG00000182963.9	3.07	0.35	1.592	3.15e-19
PYCR1	ENSG00000183010.16	32.529	14.61	1.103	3.29e-05
SPNS2	ENSG00000183018.8	7.92	37.986	-2.128	5.28e-19
NEB	ENSG00000183091.19	2.37	22.56	-2.805	4.09e-05
GBP6	ENSG00000183347.14	28.381	182.975	-2.647	1.74e-05
MX2	ENSG00000183486.12	20.32	6.905	1.431	6.69e-08
FAM167B	ENSG00000183615.5	3.34	0.895	1.196	1.52e-15
FAM101B	ENSG00000183688.4	6.75	2.229	1.263	1.09e-14
MACC1	ENSG00000183742.12	1.48	5.155	-1.311	3.87e-10
GPR39	ENSG00000183840.6	2.74	0.435	1.382	1.48e-12
FAM3B	ENSG00000183844.16	1.13	49.47	-4.566	1.46e-22
KIRREL	ENSG00000183853.17	13.23	4.099	1.481	1.25e-12
IQGAP3	ENSG00000183856.10	5.62	2.149	1.072	1.41e-20
UTY	ENSG00000183878.15	0.67	2.675	-1.138	0.00987
SMTN	ENSG00000183963.18	35.951	13.557	1.344	1.15e-14
TMPRSS2	ENSG00000184012.11	1.37	14.189	-2.68	2.79e-12
S100A7A	ENSG00000184330.11	6.67	0.684	2.187	0.00587
SRPK3	ENSG00000184343.10	0.59	2.33	-1.066	1.1e-05
TOP1MT	ENSG00000184428.12	31.561	14.21	1.098	9.9e-20
KNTC1	ENSG00000184445.11	9.87	3.065	1.419	2.56e-23
GAST	ENSG00000184502.3	3.29	0.11	1.95	6.27e-13
NELL2	ENSG00000184613.10	15.77	1.18	2.944	1.49e-17
OR7E14P	ENSG00000184669.7	1.09	3.23	-1.017	6.88e-10
ZBTB7C	ENSG00000184828.9	5.05	20.539	-1.832	1.05e-06
H1FX	ENSG00000184897.5	101.103	48.155	1.055	2.65e-19
TCEAL2	ENSG00000184905.8	0.16	1.39	-1.043	1.61e-17
JAG2	ENSG00000184916.8	37.749	17.395	1.075	8.79e-14
USP18	ENSG00000184979.9	12.86	3.357	1.67	1.29e-16
ROBO2	ENSG00000185008.17	0.35	1.805	-1.055	2.98e-05
FLRT2	ENSG00000185070.10	7.62	1.85	1.597	1.06e-09
NRBP2	ENSG00000185189.15	8.31	3.21	1.145	5.63e-12
WBP5	ENSG00000185222.7	70.869	34.397	1.022	4.9e-16
SOCS1	ENSG00000185338.4	11.1	2.575	1.759	3.42e-22
TNFAIP8L1	ENSG00000185361.8	9.07	3.594	1.132	3.73e-22
SMYD3	ENSG00000185420.18	14.19	5.145	1.306	2.56e-15
METTL7A	ENSG00000185432.11	6.71	26.334	-1.826	3.27e-16
KRT6B	ENSG00000185479.5	1708.13	674.817	1.339	0.000154
STAC3	ENSG00000185482.7	2.99	11.071	-1.597	4.15e-05
IRF7	ENSG00000185507.19	38.091	13.358	1.445	1.99e-12
OLFML2A	ENSG00000185585.19	10.93	3.51	1.404	5.84e-12
PBX1	ENSG00000185630.18	5.54	13.069	-1.105	9.7e-06
NTF3	ENSG00000185652.11	0.41	1.985	-1.082	1.52e-07
SRL	ENSG00000185739.13	0.26	2.342	-1.407	1.02e-09
IFIT1	ENSG00000185745.9	28.369	7.478	1.793	6.3e-09
WDR53	ENSG00000185798.7	16.69	6.275	1.282	3.55e-31
SLC52A2	ENSG00000185803.8	65.771	24.939	1.364	4.41e-39
LINC01405	ENSG00000185847.7	0.45	2.931	-1.439	2.78e-11
TMPRSS11B	ENSG00000185873.7	0.31	46.395	-5.177	1.65e-30
IFITM1	ENSG00000185885.15	316.31	137.61	1.195	6.69e-09
KIF18B	ENSG00000186185.13	6.83	1.719	1.526	2.73e-26
PRELID2	ENSG00000186314.11	3.76	1.289	1.056	1.15e-14
THBS2	ENSG00000186340.14	27.54	5.154	2.213	7.98e-11
TRDN	ENSG00000186439.12	0.2	5.578	-2.455	6.67e-10
KRT3	ENSG00000186442.7	0.12	1.64	-1.237	3.16e-19
KLK12	ENSG00000186474.15	11.87	95.616	-2.908	9.49e-07
VSIG10L	ENSG00000186806.5	7.45	36.842	-2.163	7.5e-12
LILRB4	ENSG00000186818.12	6.91	2.08	1.361	2.34e-07
TNFRSF4	ENSG00000186827.10	4.47	0.835	1.576	1.34e-17
KRT16	ENSG00000186832.8	3702.54	1028.94	1.846	5.41e-07
KRT14	ENSG00000186847.5	12555.2	4356.03	1.527	0.000518
MAPT	ENSG00000186868.15	0.47	4.095	-1.793	6e-30
TNFRSF18	ENSG00000186891.13	14.15	4.315	1.511	2.74e-11
TMPRSS11A	ENSG00000187054.14	3.27	47.029	-3.492	2.83e-07
MAGED4B	ENSG00000187243.16	8.09	1.535	1.843	1.43e-11
ISG15	ENSG00000187608.8	333.975	21.942	3.868	9.55e-31
PERM1	ENSG00000187642.9	4.63	11.948	-1.202	1.63e-14
SPRY4	ENSG00000187678.8	5.69	1.215	1.595	5.62e-22
TRPV2	ENSG00000187688.14	7.97	3.423	1.02	3.44e-11
THSD4	ENSG00000187720.14	4.98	17.938	-1.663	2.81e-13
FANCA	ENSG00000187741.14	12.66	3.819	1.503	8.3e-31
TPRG1	ENSG00000188001.9	7.23	23.586	-1.579	1.38e-09
WNT7B	ENSG00000188064.9	23.309	6.848	1.631	1.73e-19
MAPK12	ENSG00000188130.13	9.1	2.969	1.348	0.00243
SMTNL2	ENSG00000188176.11	0.24	2.05	-1.298	4.29e-11
PLA2G2A	ENSG00000188257.10	1.54	40.348	-4.025	6.88e-21
HES4	ENSG00000188290.10	8.72	3.68	1.054	2.05e-13
SLC38A3	ENSG00000188338.14	0.16	1.625	-1.178	6.91e-40
FAM92A1	ENSG00000188343.12	14.66	4.894	1.41	5.19e-16
ZP3	ENSG00000188372.14	13.61	4.943	1.298	5.17e-13
IER5L	ENSG00000188483.7	7.2	2.615	1.182	1.2e-17
NCCRP1	ENSG00000188505.4	31.899	166.763	-2.35	1.31e-06
PARVB	ENSG00000188677.14	21.61	9.075	1.166	6.63e-06
PRELP	ENSG00000188783.5	1.48	5.452	-1.379	6.97e-05
FAM26F	ENSG00000188820.12	11.11	3.94	1.294	7.02e-07
RNF222	ENSG00000189051.5	0.99	5.204	-1.64	1.53e-09
FAM111B	ENSG00000189057.10	5.96	2.347	1.056	1.23e-10
PLAC9	ENSG00000189129.13	2.35	10.246	-1.747	3.89e-22
FHIT	ENSG00000189283.9	1.4	4.749	-1.26	4.99e-12
SH2D5	ENSG00000189410.11	4.2	0.17	2.152	6.16e-14
GJB4	ENSG00000189433.5	6.02	1.55	1.461	1.23e-10
MYBPC1	ENSG00000196091.12	0.44	32.077	-4.522	2.87e-11
PLEKHG4	ENSG00000196155.12	7.3	2.945	1.073	6.55e-05
TUBB	ENSG00000196230.12	513.171	245.392	1.061	1.25e-27
SFTA2	ENSG00000196260.3	0.1	4.187	-2.238	9.56e-14
SIAH1	ENSG00000196470.11	21.61	8.88	1.194	1.01e-21
SPTSSB	ENSG00000196542.8	1.68	6.938	-1.567	8.7e-08
MME	ENSG00000196549.10	3.05	0.765	1.198	0.000242
FAM72A	ENSG00000196550.10	3.66	1.265	1.041	4.13e-23
SULF2	ENSG00000196562.14	126.482	45.089	1.468	9.72e-10
MMP1	ENSG00000196611.4	183.291	1.394	6.266	1.19e-30
MAML3	ENSG00000196782.12	1.21	3.555	-1.043	3.28e-14
KIAA1211L	ENSG00000196872.10	2.41	8.104	-1.417	2.1e-11
LAMB3	ENSG00000196878.12	269.828	62.286	2.097	1.01e-23
PDLIM7	ENSG00000196923.13	71.228	25.675	1.437	1.93e-15
FLNA	ENSG00000196924.14	593.58	195.882	1.595	3.88e-30
LAGE3	ENSG00000196976.6	38.271	18.155	1.036	7.59e-14
NOL4L	ENSG00000197183.12	3.43	1.08	1.091	2.47e-10
HIST1H4J	ENSG00000197238.4	10.78	3.913	1.262	4.42e-19
SERPINA1	ENSG00000197249.12	19.84	6.76	1.425	9.09e-07
RAD54B	ENSG00000197275.12	3.44	1.13	1.06	1.4e-20
LYPD2	ENSG00000197353.3	7.13	58.572	-2.873	1.03e-06
UAP1L1	ENSG00000197355.10	7.47	2.68	1.203	1.17e-18
PDGFA	ENSG00000197461.13	14.07	5.095	1.306	5.92e-15
SLC28A3	ENSG00000197506.7	4.28	1.37	1.156	6.83e-08
MYO5A	ENSG00000197535.14	13.29	4.27	1.439	4.81e-14
SERPINB2	ENSG00000197632.8	29.549	82.873	-1.457	0.0057
SERPINB13	ENSG00000197641.11	28.45	107.441	-1.881	0.00693
PDCD1LG2	ENSG00000197646.7	2.1	0.545	1.005	4.82e-10
NMB	ENSG00000197696.9	13.62	4.459	1.421	3.59e-12
HOXC6	ENSG00000197757.7	1.27	0.045	1.119	1.38e-16
OCLN	ENSG00000197822.10	3.97	12.644	-1.457	2.36e-08
NRAP	ENSG00000197893.13	0.04	11.552	-3.593	6.64e-10
HIST1H2BK	ENSG00000197903.7	119.9	44.839	1.399	1.18e-15
ZNF677	ENSG00000197928.10	0.87	3.195	-1.166	1.78e-15
SNHG12	ENSG00000197989.13	16.09	7.46	1.014	8.43e-05
ENTPD7	ENSG00000198018.6	7.68	3.29	1.017	6.83e-12
SIRPA	ENSG00000198053.11	29.699	13.435	1.089	1.74e-08
MB	ENSG00000198125.12	4.69	96.734	-4.102	1.12e-11
TMEM229B	ENSG00000198133.8	3.63	0.879	1.301	6.85e-06
SVIP	ENSG00000198168.8	2.37	7.945	-1.408	3.1e-07
HOXC4	ENSG00000198353.7	1.39	0.12	1.094	5.39e-14
MT1F	ENSG00000198417.6	11.51	3.47	1.485	4.66e-12
SH3BGRL2	ENSG00000198478.7	1.97	23.534	-3.046	1.07e-42
WDHD1	ENSG00000198554.11	8.16	2.37	1.443	9.43e-34
MMP17	ENSG00000198598.6	5.62	1.785	1.249	1.03e-13
FAM3D	ENSG00000198643.6	4.34	167.109	-4.976	6e-37
MT-ND6	ENSG00000198695.2	1436.86	3535.99	-1.299	1.91e-10
IPO9	ENSG00000198700.9	26.77	11.765	1.121	2.49e-40
PPP1R14C	ENSG00000198729.4	40.89	15.963	1.304	9.07e-13
PLXNB3	ENSG00000198753.11	5.56	1.87	1.193	5.51e-15
MT-ND5	ENSG00000198786.2	869.293	2015.54	-1.212	2.24e-08
TMEM184B	ENSG00000198792.12	38.449	14.795	1.321	6.08e-29
PAX9	ENSG00000198807.12	6.06	37.593	-2.451	2.71e-16
SELM	ENSG00000198832.10	70.879	28.174	1.301	2.94e-05
PRC1	ENSG00000198901.13	50.97	20.387	1.281	3.18e-31
RASGEF1A	ENSG00000198915.11	3.14	0.495	1.47	1.37e-08
INF2	ENSG00000203485.12	46.15	18.13	1.301	6.86e-27
RP11-351J23.1	ENSG00000203688.4	0.05	5.25	-2.573	2.57e-40
SAMD5	ENSG00000203727.3	0.3	2.169	-1.285	8.61e-19
FCGR3A	ENSG00000203747.9	17.27	4.676	1.686	3.13e-10
PRR9	ENSG00000203783.4	1.16	0.06	1.027	0.00387
PPAPDC1A	ENSG00000203805.10	2.36	0.11	1.598	2.23e-14
HIST2H2AA3	ENSG00000203812.2	64.449	29.85	1.085	3.59e-10
GGTA1P	ENSG00000204136.10	2.2	8.854	-1.623	1.04e-23
TCEA3	ENSG00000204219.9	15.3	36.358	-1.197	5.24e-10
TAP2	ENSG00000204267.13	59.519	25.365	1.199	1.18e-15
SMIM5	ENSG00000204323.5	1.84	13.028	-2.304	8.79e-26
LAYN	ENSG00000204381.11	6.97	2.68	1.115	7.38e-09
MICB	ENSG00000204516.9	4.09	1.085	1.288	2.11e-14
HLA-C	ENSG00000204525.14	837.299	327.908	1.35	3.52e-11
PSORS1C1	ENSG00000204540.10	3.85	1.095	1.211	9.7e-11
MUC21	ENSG00000204544.5	0.29	283.528	-7.785	5.59e-35
HLA-F	ENSG00000204642.13	152.735	45.117	1.737	1.25e-12
IGFL2	ENSG00000204866.8	6.92	0.574	2.331	1.32e-07
VIT	ENSG00000205221.12	0.51	2.364	-1.156	6.99e-13
PDE7A	ENSG00000205268.10	11.5	4.04	1.311	8.22e-15
MUC12	ENSG00000205277.9	1.62	0.3	1.011	5.24e-08
MT1A	ENSG00000205362.10	0.47	4.907	-2.007	5.84e-26
SERPINB11	ENSG00000206072.12	0.54	5.214	-2.013	2.4e-10
HCP5	ENSG00000206337.10	34.52	10.754	1.595	1.17e-12
HLA-H	ENSG00000206341.7	67.69	21.286	1.624	6.3e-10
HLA-A	ENSG00000206503.11	1238.86	432.947	1.515	3.78e-15
GPX3	ENSG00000211445.11	33.339	231.826	-2.761	6.75e-19
IGHG4	ENSG00000211892.3	128.221	13.508	3.155	1.38e-05
IGHG2	ENSG00000211893.3	317.65	54.751	2.515	0.000465
IGHG1	ENSG00000211896.6	1333.04	127.071	3.381	1.73e-07
IGHG3	ENSG00000211897.7	136.333	19.878	2.718	9.2e-05
IGHM	ENSG00000211899.7	31.33	6.027	2.202	0.00322
IGHV1-24	ENSG00000211950.2	6.24	1.155	1.748	0.00225
IGHV4-34	ENSG00000211956.2	7.77	1.684	1.708	0.00291
RP11-64B16.2	ENSG00000213144.2	1.96	6.89	-1.414	5.52e-11
HEXA	ENSG00000213614.9	58.582	24.57	1.22	7.37e-18
LBH	ENSG00000213626.11	24.591	6.83	1.709	1.08e-11
IRF9	ENSG00000213928.8	88.437	31.789	1.448	5.28e-19
ITGA1	ENSG00000213949.8	3.85	0.915	1.341	7.4e-13
PLIN5	ENSG00000214456.8	0.33	2.445	-1.373	9.39e-33
SMTNL1	ENSG00000214872.8	0.12	1.244	-1.002	3.35e-17
MIR99AHG	ENSG00000215386.10	2.15	5.848	-1.12	5.65e-09
TNFRSF25	ENSG00000215788.9	12.06	4.535	1.239	1.14e-12
IFI30	ENSG00000216490.3	195.225	59.102	1.707	3.45e-22
TENM3	ENSG00000218336.7	2.96	0.715	1.208	3.91e-10
RP4-761J14.8	ENSG00000219410.5	7.87	3.245	1.063	5.38e-09
FANCG	ENSG00000221829.9	16.6	7.24	1.095	4.52e-17
SLC12A8	ENSG00000221955.10	7.51	3.235	1.007	2.06e-10
FADS3	ENSG00000221968.8	15.95	2.875	2.129	3.85e-21
LINC00152	ENSG00000222041.10	42.561	17.274	1.253	1.39e-17
RP11-545E17.3	ENSG00000223478.1	7.35	2.809	1.132	2e-16
RP11-417E7.1	ENSG00000223485.1	4.38	0.24	2.117	3.5e-17
ZNF844	ENSG00000223547.9	0.53	2.249	-1.086	5.19e-20
UBE2SP2	ENSG00000224126.2	13.4	3.839	1.573	3.8e-33
MSL3P1	ENSG00000224287.2	3.05	0.845	1.134	1.03e-08
RP11-344B5.2	ENSG00000224307.1	0.47	1.994	-1.026	2.12e-16
RPL29P19	ENSG00000224594.2	1.53	0.13	1.163	4.88e-13
MKRN2OS	ENSG00000225526.4	0.9	2.829	-1.011	2.96e-14
SLC26A6	ENSG00000225697.10	8.3	2.545	1.391	8.51e-36
KRT16P6	ENSG00000226145.7	17.67	3.624	2.014	1.76e-05
FTH1P20	ENSG00000226564.1	8.62	3.635	1.054	3.3e-10
ERVMER34-1	ENSG00000226887.7	3.73	1.106	1.167	3.11e-12
LTB	ENSG00000227507.2	9.72	2.947	1.441	1.36e-05
MRLN	ENSG00000227877.6	0.08	1.74	-1.343	1.05e-13
HNRNPA1P21	ENSG00000228168.1	1.36	0.17	1.012	3.04e-13
RP5-884M6.1	ENSG00000228742.9	1.43	0.01	1.267	5.3e-12
RP13-39P12.3	ENSG00000228748.2	2.87	0.715	1.174	0.0011
HCG22	ENSG00000228789.6	0.09	4.362	-2.298	8.49e-53
KRT16P4	ENSG00000229526.2	9.54	4.036	1.065	0.000911
LINC01315	ENSG00000229891.1	0.82	4.194	-1.513	7.45e-09
LINC01160	ENSG00000231346.5	3.71	0.105	2.092	2.33e-15
TAPBP	ENSG00000231925.11	103.042	49.234	1.05	6.44e-17
FTH1P7	ENSG00000232187.1	19.419	8.89	1.046	1.5e-09
RP11-132A1.4	ENSG00000232445.1	5.24	2.008	1.053	1.98e-07
RP11-14N7.2	ENSG00000232527.7	13.36	5.684	1.103	6.92e-07
LINC00460	ENSG00000233532.5	1.3	0	1.202	4.91e-11
TWIST2	ENSG00000233608.3	5.79	2.356	1.017	1.91e-05
RP11-255H23.2	ENSG00000233836.7	0.36	1.94	-1.112	9.5e-10
UBE2SP1	ENSG00000233966.1	5.36	1.953	1.107	3.48e-17
RP1-20N18.4	ENSG00000234262.1	0.39	9.879	-2.968	3.33e-22
H2BFS	ENSG00000234289.5	8.86	2.544	1.476	1.79e-17
RP11-275I14.4	ENSG00000234478.1	0.33	1.81	-1.079	1.9e-23
HLA-B	ENSG00000234745.9	1687.77	504.111	1.741	5.2e-15
MSC-AS1	ENSG00000235531.9	3.25	0.8	1.24	1.65e-11
LINC00941	ENSG00000235884.3	1.69	0.07	1.33	2.29e-15
TM4SF19-AS1	ENSG00000235897.1	1.63	0.185	1.15	1.53e-16
RNF223	ENSG00000237330.2	2.75	7.019	-1.096	3.37e-05
PYY2	ENSG00000237575.4	3.48	0.045	2.1	1.21e-11
KIFC1	ENSG00000237649.7	21.66	8.245	1.293	1.11e-28
KCNMB2-AS1	ENSG00000237978.5	3.94	0.77	1.481	3.54e-11
NCK1-AS1	ENSG00000239213.5	4.99	1.845	1.074	3.95e-14
KLHL41	ENSG00000239474.6	0.33	23.13	-4.181	5.67e-08
RP11-451G4.2	ENSG00000240045.1	0.02	1.59	-1.344	4.58e-20
PSMB9	ENSG00000240065.7	124.983	37.214	1.721	7.91e-14
TMEM189	ENSG00000240849.10	75.008	32.65	1.176	9.58e-28
PLCXD2	ENSG00000240891.6	3.45	1.12	1.07	4.99e-06
MIF	ENSG00000240972.1	574.354	282.204	1.023	4.29e-22
RP13-463N16.6	ENSG00000242147.1	2.5	0.205	1.538	7.66e-14
STAG3L5P	ENSG00000242294.6	4.57	1.68	1.055	8.62e-10
VSIG8	ENSG00000243284.1	0.65	2.419	-1.051	0.000247
TNFRSF6B	ENSG00000243509.4	18.46	4.489	1.826	4.61e-10
UPK3B	ENSG00000243566.6	3.53	9.088	-1.155	0.0074
PLA2G4B	ENSG00000243708.8	5.76	16.265	-1.353	0.00187
RPLP0P2	ENSG00000243742.5	2.61	0.16	1.638	2.05e-14
GSTA1	ENSG00000243955.5	0.56	15.196	-3.376	4.54e-05
UGT1A7	ENSG00000244122.2	0.8	26.262	-3.921	8.7e-06
LINC01296	ENSG00000244306.9	6.95	0.31	2.601	2.13e-17
SCARF2	ENSG00000244486.7	3.11	0.98	1.054	3.13e-08
FOXD1-AS1	ENSG00000247993.2	5.73	0.95	1.787	2.48e-15
PCP4L1	ENSG00000248485.1	1.9	9.465	-1.851	3.01e-05
RP11-742B18.1	ENSG00000249001.5	1.17	0	1.118	7.48e-12
HOXC13-AS	ENSG00000249641.2	2.14	0.03	1.608	2.6e-13
[truncated: 78 more rows]

## Sheet: Sample Info
	Sample ID	Diagnosis Age	Fraction Genome Altered	Grade	Mutation Count	Tumor Stage	Person Neoplasm Cancer Status	Sex	Buffa Hypoxia Score	Winter Hypoxia Score	Aneuploidy Score	cluster	Size_Factor	Pseudotime	State
TCGA-4P-AA8J-01	TCGA-4P-AA8J-01	66	0.1796	G2	111	T2	Tumor Free	Male	37	68	6	cluster2	0.832583	9.15488	8
TCGA-CV-6950-01	TCGA-CV-6950-01	64	0.4599	G2	59	T3	With Tumor	Male	37	64	21	cluster1	1.38382	14.4754	5
TCGA-BA-4074-01	TCGA-BA-4074-01	69	0.3538	G3	128	T2	With Tumor	Male	45	76	14	cluster1	1.29872	14.4653	5
TCGA-CQ-5330-01	TCGA-CQ-5330-01	69	0.1885	G3	58	T3	Tumor Free	Female	27	42	12	cluster1	0.707757	14.5489	5
TCGA-BA-4076-01	TCGA-BA-4076-01	39	0.3845	G2	293	TX	With Tumor	Male	45	78	9	cluster1	0.825097	14.1246	4
TCGA-BA-A6DJ-01	TCGA-BA-A6DJ-01	62	0.0785	G2	232	T4A	With Tumor	Male	43	72	2	cluster1	1.33308	14.3945	4
TCGA-BA-4078-01	TCGA-BA-4078-01	83	0.8913	G2	381	NA	With Tumor	Male	1	24	16	cluster1	1.17436	11.5698	7
TCGA-CN-6988-01	TCGA-CN-6988-01	47	0.5143	G3	179	T4A	Tumor Free	Male	15	40	18	cluster1	1.02917	10.5821	3
TCGA-BA-5151-01	TCGA-BA-5151-01	72	0.1237	G1	67	T4A	Tumor Free	Male	13	30	4	cluster2	1.81649	5.94397	9
TCGA-DQ-5625-01	TCGA-DQ-5625-01	52	0.0713	G2	175	TX	With Tumor	Female	19	34	14	cluster1	1.28263	14.5469	5
TCGA-BA-5152-01	TCGA-BA-5152-01	56	0.1818	G2	435	T4A	NA	Male	31	44	11	cluster3	1.77571	8.99352	3
TCGA-CR-7395-01	TCGA-CR-7395-01	80	0.0136	G2	143	T2	Tumor Free	Female	29	50	1	cluster2	0.723286	5.89059	9
TCGA-BA-5153-01	TCGA-BA-5153-01	51	0.1662	G2	36	T2	With Tumor	Male	-11	-20	4	cluster2	0.862032	0.456105	1
TCGA-D6-6827-01	TCGA-D6-6827-01	55	0.2221	G3	16	T1	Tumor Free	Female	9	18	6	cluster2	0.709335	11.7108	7
TCGA-BA-5555-01	TCGA-BA-5555-01	54	0.5479	G2	129	T3	Tumor Free	Male	35	54	25	cluster2	1.2389	2.8945	1
TCGA-CV-5440-01	TCGA-CV-5440-01	52	0.6986	G3	101	T4A	Tumor Free	Male	33	64	24	cluster1	0.688496	11.7069	7
TCGA-BA-5556-01	TCGA-BA-5556-01	58	0.0485	G3	126	T2	Tumor Free	Female	21	48	4	cluster3	1.53738	6.04925	9
TCGA-BA-6868-01	TCGA-BA-6868-01	53	0.3255	G2	140	TX	With Tumor	Male	41	64	14	cluster1	1.49067	14.4943	5
TCGA-BA-5557-01	TCGA-BA-5557-01	41	0.1165	G2	38	T1	Tumor Free	Female	37	50	5	cluster1	1.52874	14.4923	5
TCGA-CV-7250-01	TCGA-CV-7250-01	64	0.2094	G1	246	T4A	Tumor Free	Male	29	56	6	cluster2	0.922666	7.48008	3
TCGA-BA-5558-01	TCGA-BA-5558-01	65	0.2506	G1	126	TX	Tumor Free	Male	33	60	9	cluster3	1.19174	10.9796	3
TCGA-CR-7392-01	TCGA-CR-7392-01	67	0.0238	G1	23	T3	Tumor Free	Female	9	26	4	cluster2	1.28852	0.567916	1
TCGA-BA-5559-01	TCGA-BA-5559-01	71	0.2983	G3	65	TX	With Tumor	Male	3	14	13	cluster2	1.77384	0.600301	1
TCGA-QK-A6VC-01	TCGA-QK-A6VC-01	62	0.0732	G2	178	T4A	Tumor Free	Female	39	52	14	cluster2	1.06644	0.911622	1
TCGA-CV-6441-01	TCGA-CV-6441-01	60	0.2755	G3	200	T3	With Tumor	Male	27	36	16	cluster1	0.699985	14.9005	5
TCGA-BA-6869-01	TCGA-BA-6869-01	62	0.1887	G2	427	T3	Tumor Free	Male	33	68	5	cluster2	1.20001	0.87081	1
TCGA-CV-6937-01	TCGA-CV-6937-01	71	0.3247	G2	146	T2	Tumor Free	Male	19	42	21	cluster1	0.617018	11.7688	7
TCGA-BA-6870-01	TCGA-BA-6870-01	60	0.3398	G2	83	TX	NA	Female	37	46	23	cluster2	2.26888	0.596888	1
TCGA-F7-A61V-01	TCGA-F7-A61V-01	54	0.1758	G1	95	T2	Tumor Free	Male	39	68	3	cluster2	0.717417	4.45611	1
TCGA-BA-6871-01	TCGA-BA-6871-01	75	0.6156	G2	124	TX	With Tumor	Male	35	46	20	cluster2	1.06387	9.58611	8
TCGA-CQ-6219-01	TCGA-CQ-6219-01	50	NA	G2	66	T3	With Tumor	Female	31	44	NA	cluster1	1.28234	11.1602	3
TCGA-BA-6872-01	TCGA-BA-6872-01	47	0.374	G2	159	TX	With Tumor	Male	43	72	14	cluster1	0.791437	10.7826	3
TCGA-MZ-A6I9-01	TCGA-MZ-A6I9-01	68	0.1735	G2	32	NA	With Tumor	Male	29	44	3	cluster2	0.942274	0.60851	1
TCGA-BA-6873-01	TCGA-BA-6873-01	28	0.1428	G2	58	T4A	NA	Male	37	70	19	cluster1	0.660552	13.6127	4
TCGA-BA-7269-01	TCGA-BA-7269-01	61	0.5872	G1	79	T2	Tumor Free	Male	25	46	21	cluster1	1.03662	11.4524	7
TCGA-CN-5355-01	TCGA-CN-5355-01	64	0.2288	G2	95	T4A	Tumor Free	Male	23	60	7	cluster2	1.08376	1.12825	1
TCGA-BA-A4IF-01	TCGA-BA-A4IF-01	59	0.2665	G2	90	TX	Tumor Free	Male	43	76	21	cluster1	0.728988	11.557	7
TCGA-CV-7430-01	TCGA-CV-7430-01	56	0.3328	G2	97	T4A	With Tumor	Male	25	60	10	cluster1	1.11913	14.451	5
TCGA-BA-A4IG-01	TCGA-BA-A4IG-01	77	0.2929	G3	107	T1	Tumor Free	Male	33	64	6	cluster2	0.792267	0.880541	1
TCGA-HD-7831-01	TCGA-HD-7831-01	74	0.1615	G2	34	T2	With Tumor	Male	25	38	16	cluster2	0.729233	9.83307	3
TCGA-BA-A4IH-01	TCGA-BA-A4IH-01	57	0.2767	G3	44	T2	Tumor Free	Male	19	14	9	cluster2	0.981992	11.5994	7
TCGA-CV-7097-01	TCGA-CV-7097-01	53	0.1773	G3	107	T2	With Tumor	Male	41	62	3	cluster1	1.11421	14.5586	5
TCGA-BA-A4II-01	TCGA-BA-A4II-01	46	0.1109	G1	91	T2	Tumor Free	Male	39	66	11	cluster2	0.929535	7.48127	3
TCGA-D6-6825-01	TCGA-D6-6825-01	73	0.223	G2	65	T1	Tumor Free	Male	31	48	7	cluster1	1.14313	9.57361	3
TCGA-BA-A6D8-01	TCGA-BA-A6D8-01	59	0.316	G2	107	T4A	Tumor Free	Male	29	44	15	cluster1	0.571917	11.5546	7
TCGA-BA-A6DE-01	TCGA-BA-A6DE-01	70	0.378	G2	106	T2	Tumor Free	Female	29	54	8	cluster1	1.06517	10.38	3
TCGA-BA-A6DA-01	TCGA-BA-A6DA-01	41	0.2383	G2	617	T4A	Tumor Free	Female	41	70	7	cluster1	0.831218	14.3209	4
TCGA-CN-4737-01	TCGA-CN-4737-01	19	0.5123	G2	35	T2	Tumor Free	Male	9	34	24	cluster1	0.743351	11.7304	7
TCGA-BA-A6DB-01	TCGA-BA-A6DB-01	24	0.0246	G1	18	T1	With Tumor	Female	19	38	8	cluster3	0.447041	8.82572	8
TCGA-CN-4739-01	TCGA-CN-4739-01	71	0.2445	G2	186	T4A	Tumor Free	Male	11	36	14	cluster2	1.33065	0.358019	1
TCGA-BA-A6DD-01	TCGA-BA-A6DD-01	44	0.0949	G2	53	T4A	With Tumor	Male	43	62	9	cluster2	1.312	0.900607	1
TCGA-CR-6488-01	TCGA-CR-6488-01	68	0.2558	G2	35	T2	Tumor Free	Female	17	40	17	cluster1	1.15718	14.533	5
TCGA-CN-A6V6-01	TCGA-CN-A6V6-01	59	0.3171	GX	62	T2	Tumor Free	Male	17	32	12	cluster2	0.909608	0.272495	1
TCGA-BA-A6DG-01	TCGA-BA-A6DG-01	49	0.0038	G2	20	TX	With Tumor	Male	37	66	5	cluster1	0.877532	11.5673	7
TCGA-CV-7418-01	TCGA-CV-7418-01	62	0.4307	G2	147	T4A	Tumor Free	Male	29	62	13	cluster1	0.890537	12.0585	7
TCGA-BA-A6DI-01	TCGA-BA-A6DI-01	62	0.1216	G2	93	TX	With Tumor	Male	35	66	12	cluster2	1.26189	6.25527	2
TCGA-P3-A5Q6-01	TCGA-P3-A5Q6-01	49	0.2121	G3	108	T4A	With Tumor	Male	45	76	18	cluster1	0.866861	14.5879	5
TCGA-CV-A45T-01	TCGA-CV-A45T-01	64	0	G3	11	T1	Tumor Free	Female	33	54	4	cluster2	1.21895	0.815082	1
TCGA-BA-A6DL-01	TCGA-BA-A6DL-01	59	0.244	G2	80	T0	Tumor Free	Male	33	66	19	cluster2	0.945923	6.83295	3
TCGA-CV-A6K1-01	TCGA-CV-A6K1-01	65	0.1285	G2	453	T4A	Tumor Free	Male	29	50	4	cluster1	1.03715	14.3406	4
TCGA-BA-A8YP-01	TCGA-BA-A8YP-01	50	0.6997	G2	131	T4A	Tumor Free	Male	33	42	13	cluster2	0.788791	8.90567	8
TCGA-CQ-A4C9-01	TCGA-CQ-A4C9-01	56	0.339	G2	84	T2	Tumor Free	Male	23	46	18	cluster2	0.727914	0.71513	1
TCGA-BB-4217-01	TCGA-BB-4217-01	68	0.0018	G3	27	T4A	With Tumor	Male	35	54	3	cluster2	1.49874	0.122199	1
TCGA-CV-5441-01	TCGA-CV-5441-01	58	0.2079	G3	336	T4A	Tumor Free	Male	45	66	8	cluster1	0.683537	9.23954	3
TCGA-BB-4223-01	TCGA-BB-4223-01	48	0.2909	G3	179	T2	Tumor Free	Male	13	18	11	cluster2	0.621218	10.2759	8
TCGA-CV-5444-01	TCGA-CV-5444-01	64	0.346	G3	110	T4A	Tumor Free	Male	25	40	26	cluster1	0.825104	11.2573	7
TCGA-BB-4224-01	TCGA-BB-4224-01	52	0.4213	G2	73	T2	With Tumor	Male	33	48	16	cluster1	0.631012	12.2647	7
TCGA-BB-4225-01	TCGA-BB-4225-01	73	0.3138	G3	57	TX	With Tumor	Male	7	14	25	cluster2	1.27539	0.34578	1
TCGA-HD-8314-01	TCGA-HD-8314-01	58	0.2801	G4	62	T1	Tumor Free	Male	-7	4	8	cluster2	0.598952	9.59178	8
TCGA-BB-4227-01	TCGA-BB-4227-01	66	0.3874	G2	203	T4A	With Tumor	Male	49	74	7	cluster1	0.723331	14.8773	5
TCGA-IQ-A61O-01	TCGA-IQ-A61O-01	43	0.2394	GX	33	T2	Tumor Free	Male	37	64	15	cluster1	0.731805	11.5997	7
TCGA-BB-4228-01	TCGA-BB-4228-01	50	0.1663	GX	36	T3	Tumor Free	Male	33	48	2	cluster2	0.782602	9.41861	8
TCGA-BB-8596-01	TCGA-BB-8596-01	69	0.0938	G3	72	T4A	Tumor Free	Female	7	22	32	cluster1	0.637258	11.3899	7
TCGA-CQ-5334-01	TCGA-CQ-5334-01	87	0.0981	G2	168	T3	With Tumor	Male	15	44	6	cluster1	0.900709	13.887	4
TCGA-BB-8601-01	TCGA-BB-8601-01	84	0.6811	G2	55	T3	With Tumor	Male	41	64	15	cluster2	0.526957	7.50003	3
TCGA-CV-7411-01	TCGA-CV-7411-01	64	0.0002	G1	106	T4A	NA	Female	25	46	0	cluster2	1.18089	6.05774	9
TCGA-BB-A5HU-01	TCGA-BB-A5HU-01	47	0.2682	G2	156	T4	Tumor Free	Male	49	70	16	cluster1	1.06749	14.3576	5
TCGA-BB-A5HY-01	TCGA-BB-A5HY-01	64	0.5991	G3	187	T3	With Tumor	Male	45	74	20	cluster1	0.848855	14.8838	5
TCGA-CN-4733-01	TCGA-CN-4733-01	61	0	G3	22	T1	Tumor Free	Male	15	28	1	cluster2	1.9808	0.446297	1
TCGA-BB-A5HZ-01	TCGA-BB-A5HZ-01	65	0.1401	G2	59	T4A	Tumor Free	Male	29	62	13	cluster1	0.770319	10.5839	3
TCGA-CV-7177-01	TCGA-CV-7177-01	82	0.3302	G2	97	T2	With Tumor	Female	17	44	12	cluster2	0.483209	8.85942	8
TCGA-BB-A6UM-01	TCGA-BB-A6UM-01	52	0.1556	GX	56	T1	Tumor Free	Male	27	38	3	cluster1	1.22998	13.092	4
TCGA-CV-7242-01	TCGA-CV-7242-01	60	0.2875	G2	301	T2	Tumor Free	Female	29	58	9	cluster2	1.77519	0.268067	1
TCGA-BB-A6UO-01	TCGA-BB-A6UO-01	61	0.2414	G2	101	T4A	With Tumor	Female	45	74	9	cluster1	0.732657	14.8821	5
TCGA-CV-7414-01	TCGA-CV-7414-01	78	0.3305	G2	231	T4A	NA	Male	27	56	9	cluster1	1.06085	11.5679	7
TCGA-C9-A47Z-01	TCGA-C9-A47Z-01	72	0.1739	G1	90	T2	Tumor Free	Female	39	62	19	cluster1	0.777521	14.3695	4
TCGA-CN-5356-01	TCGA-CN-5356-01	56	0.1952	G2	315	T3	Tumor Free	Male	23	56	21	cluster2	1.31752	0.824627	1
TCGA-C9-A480-01	TCGA-C9-A480-01	45	0.1993	G1	41	T3	Tumor Free	Female	21	62	4	cluster1	0.79009	14.3917	5
TCGA-CR-6477-01	TCGA-CR-6477-01	56	0.2852	G2	73	NA	Tumor Free	Female	37	64	20	cluster2	1.31956	8.20125	3
TCGA-CN-4722-01	TCGA-CN-4722-01	61	0.0009	G1	NA	T2	Tumor Free	Female	31	56	2	cluster2	1.01178	0.74869	1
TCGA-CN-4723-01	TCGA-CN-4723-01	67	0.2561	G2	742	T4A	Tumor Free	Male	41	66	8	cluster2	1.19074	9.32798	8
TCGA-F7-A623-01	TCGA-F7-A623-01	70	0.4198	G1	164	T1	Tumor Free	Male	29	54	17	cluster2	0.954312	5.62185	9
TCGA-CN-4725-01	TCGA-CN-4725-01	60	0.459	G2	49	T2	Tumor Free	Male	39	70	27	cluster1	1.13016	14.9048	5
TCGA-MT-A51W-01	TCGA-MT-A51W-01	52	0.1729	G2	61	T1	Tumor Free	Female	37	76	23	cluster1	0.996915	14.3908	4
TCGA-CN-4726-01	TCGA-CN-4726-01	68	0.211	G2	54	T3	With Tumor	Male	39	56	7	cluster1	0.952948	14.4469	4
TCGA-CN-6018-01	TCGA-CN-6018-01	85	0.1026	G2	97	T4A	Tumor Free	Female	37	74	17	cluster2	1.23637	5.60148	9
TCGA-CN-4727-01	TCGA-CN-4727-01	56	0.3556	G2	385	T4A	Tumor Free	Male	37	68	15	cluster1	0.681262	14.633	5
TCGA-CN-4735-01	TCGA-CN-4735-01	52	0.2864	G3	122	T3	Tumor Free	Male	23	28	8	cluster2	1.14937	9.70705	8
TCGA-CN-4728-01	TCGA-CN-4728-01	56	0.0739	G2	113	T3	Tumor Free	Male	25	32	12	cluster3	1.03678	11.1469	7
TCGA-QK-A8Z8-01	TCGA-QK-A8Z8-01	60	0.2972	G2	345	T3	With Tumor	Female	17	46	10	cluster2	0.98987	5.84124	2
TCGA-CN-4729-01	TCGA-CN-4729-01	73	0.2879	G2	120	T2	Tumor Free	Male	41	56	21	cluster2	1.13901	1.10711	1
TCGA-KU-A66T-01	TCGA-KU-A66T-01	53	0.6284	G2	96	T4	Tumor Free	Female	47	68	17	cluster1	0.933064	14.9493	5
TCGA-CN-4730-01	TCGA-CN-4730-01	62	0.353	G2	143	T4A	Tumor Free	Male	37	70	19	cluster1	0.746159	11.7239	3
TCGA-CN-4731-01	TCGA-CN-4731-01	63	0.2947	G3	97	T4A	Tumor Free	Female	43	72	9	cluster1	0.991435	11.1178	7
TCGA-CV-6942-01	TCGA-CV-6942-01	73	0.1333	G3	208	T2	Tumor Free	Female	35	62	8	cluster2	1.09625	0.302564	1
TCGA-CN-4738-01	TCGA-CN-4738-01	53	0.0323	G2	82	T4A	NA	Male	31	56	8	cluster2	1.30257	1.66703	1
TCGA-CN-4734-01	TCGA-CN-4734-01	70	NA	G2	130	T2	Tumor Free	Male	41	64	NA	cluster3	1.20165	6.06174	9
TCGA-CV-6934-01	TCGA-CV-6934-01	66	0.1792	G2	83	T3	With Tumor	Female	31	56	10	cluster3	1.6337	11.3888	7
TCGA-IQ-A61I-01	TCGA-IQ-A61I-01	63	0.2101	G3	114	T1	Tumor Free	Male	19	26	8	cluster2	1.21931	1.81695	1
TCGA-CN-4736-01	TCGA-CN-4736-01	70	0.196	G2	90	T1	With Tumor	Female	23	36	4	cluster1	1.11096	14.4252	5
TCGA-CN-6989-01	TCGA-CN-6989-01	64	0.3249	G2	88	T3	Tumor Free	Male	33	56	17	cluster3	1.24452	11.3029	7
TCGA-IQ-A61G-01	TCGA-IQ-A61G-01	57	0.5367	G2	121	T4A	With Tumor	Male	47	80	15	cluster1	1.04829	14.9254	5
TCGA-CN-A6V3-01	TCGA-CN-A6V3-01	61	0.2037	G3	205	T3	Tumor Free	Male	43	76	6	cluster2	1.4877	0.821152	1
TCGA-IQ-A61J-01	TCGA-IQ-A61J-01	54	0.3108	G1	34	T2	Tumor Free	Male	13	44	11	cluster1	0.943096	14.5099	5
TCGA-CN-4740-01	TCGA-CN-4740-01	79	0.0905	G2	127	T4A	With Tumor	Female	25	46	18	cluster2	1.30559	9.33018	8
TCGA-UF-A7JO-01	TCGA-UF-A7JO-01	79	0.0568	G2	154	T4A	With Tumor	Female	37	60	4	cluster1	1.04719	14.5256	5
TCGA-CN-4741-01	TCGA-CN-4741-01	75	0.1216	G2	112	T4A	Tumor Free	Male	13	52	4	cluster2	1.32435	8.94842	8
TCGA-CQ-5326-01	TCGA-CQ-5326-01	67	0.1624	G3	184	T4A	With Tumor	Male	35	64	7	cluster1	1.24636	14.5204	4
TCGA-CN-4742-01	TCGA-CN-4742-01	48	0.2166	G3	65	T4A	With Tumor	Female	13	46	13	cluster2	1.53317	5.82705	9
TCGA-CV-6962-01	TCGA-CV-6962-01	65	0.8305	G2	138	T4A	Tumor Free	Male	43	64	28	cluster1	0.574471	11.7356	7
TCGA-CN-6021-01	TCGA-CN-6021-01	63	0.3948	G2	258	TX	With Tumor	Female	11	40	14	cluster2	0.942835	0.644367	1
TCGA-T2-A6X2-01	TCGA-T2-A6X2-01	82	0.0806	G1	322	T3	Tumor Free	Male	29	66	4	cluster1	0.496905	14.3803	4
TCGA-CN-5358-01	TCGA-CN-5358-01	60	0.0018	G2	35	T2	Tumor Free	Male	-5	4	0	cluster2	1.59103	0.402271	1
TCGA-IQ-A61H-01	TCGA-IQ-A61H-01	76	0.2847	G2	128	T2	Tumor Free	Male	37	60	12	cluster1	0.645343	11.4607	7
TCGA-CN-5359-01	TCGA-CN-5359-01	59	0.0897	G2	134	T4A	With Tumor	Male	19	40	21	cluster3	1.32471	9.14219	8
TCGA-F7-8489-01	TCGA-F7-8489-01	48	0.0176	G1	124	T2	Tumor Free	Male	25	48	2	cluster3	0.859408	11.5485	3
TCGA-CN-5360-01	TCGA-CN-5360-01	68	0.5	G2	463	T4A	Tumor Free	Male	-7	20	18	cluster2	1.26845	0.178404	1
TCGA-CN-5361-01	TCGA-CN-5361-01	80	NA	G2	94	T4A	Tumor Free	Male	21	52	NA	cluster1	0.868813	14.6528	5
TCGA-P3-A6T8-01	TCGA-P3-A6T8-01	54	0.315	G3	81	T4A	Tumor Free	Male	27	68	10	cluster1	0.740828	11.9051	7
TCGA-CN-5363-01	TCGA-CN-5363-01	48	0.3273	G3	162	T4A	With Tumor	Male	43	66	13	cluster3	0.99373	10.1805	3
TCGA-CV-7255-01	TCGA-CV-7255-01	32	0.3032	G2	102	T4A	With Tumor	Female	39	68	27	cluster1	1.43139	14.421	5
TCGA-CN-5364-01	TCGA-CN-5364-01	55	0.1862	G2	129	T4A	Tumor Free	Male	35	54	5	cluster1	1.09883	14.5575	5
TCGA-CN-5365-01	TCGA-CN-5365-01	38	0.1416	G2	70	T2	With Tumor	Male	43	80	5	cluster1	1.23868	14.4044	4
TCGA-CQ-6222-01	TCGA-CQ-6222-01	63	NA	G2	61	T2	Tumor Free	Male	23	50	NA	cluster1	1.27898	11.7455	3
TCGA-CN-5366-01	TCGA-CN-5366-01	51	0.2376	G2	91	T4A	With Tumor	Male	35	72	24	cluster1	1.21469	13.939	5
TCGA-CV-7424-01	TCGA-CV-7424-01	67	0.411	G2	169	T3	With Tumor	Male	35	60	19	cluster2	1.20002	9.74292	8
TCGA-CN-5367-01	TCGA-CN-5367-01	60	0.3108	G2	91	T4A	Tumor Free	Female	33	66	9	cluster1	0.968843	14.4911	5
TCGA-CQ-6227-01	TCGA-CQ-6227-01	77	0.1945	G2	50	T3	With Tumor	Male	27	58	8	cluster1	1.21257	11.3747	7
TCGA-CN-5369-01	TCGA-CN-5369-01	90	0.0005	G3	409	T4A	NA	Female	35	60	0	cluster2	1.58562	0.87085	1
TCGA-T2-A6X0-01	TCGA-T2-A6X0-01	49	0.2074	G2	51	TX	Tumor Free	Male	31	46	2	cluster2	1.22977	0.410374	1
TCGA-CN-5370-01	TCGA-CN-5370-01	78	0.1292	G3	100	T3	With Tumor	Male	39	58	4	cluster1	1.49915	11.2438	7
TCGA-CR-7377-01	TCGA-CR-7377-01	58	0.0092	G3	103	T4A	NA	Male	23	38	9	cluster3	1.32923	8.42907	6
TCGA-CN-5373-01	TCGA-CN-5373-01	55	0.1594	G1	128	T1	Tumor Free	Female	19	34	4	cluster3	1.0029	10.1966	3
TCGA-CN-A49A-01	TCGA-CN-A49A-01	60	0.4892	G2	104	T4B	With Tumor	Male	37	62	14	cluster1	0.655164	12.2573	7
TCGA-CN-5374-01	TCGA-CN-5374-01	56	0.2205	G3	133	T2	Tumor Free	Female	15	48	24	cluster2	0.86756	0.892398	1
TCGA-CR-7391-01	TCGA-CR-7391-01	36	0.0001	G1	28	T1	Tumor Free	Female	13	32	NA	cluster2	1.07567	0.777873	1
TCGA-CN-6010-01	TCGA-CN-6010-01	53	0.3306	G2	1665	T4A	Tumor Free	Male	29	52	12	cluster2	1.24592	0.51607	1
TCGA-CV-5432-01	TCGA-CV-5432-01	68	0.4216	G3	240	T3	Tumor Free	Male	39	72	21	cluster2	0.544951	2.93923	1
TCGA-CN-6011-01	TCGA-CN-6011-01	57	0.442	G3	321	T4A	Tumor Free	Male	35	72	14	cluster1	0.642619	14.8295	5
TCGA-CN-6012-01	TCGA-CN-6012-01	66	0.4471	G2	109	T3	Tumor Free	Male	23	38	16	cluster2	1.18798	0.37128	1
TCGA-CV-A6JT-01	TCGA-CV-A6JT-01	65	0.1937	G2	46	T2	Tumor Free	Male	31	54	5	cluster1	1.02597	14.8616	5
TCGA-CN-6013-01	TCGA-CN-6013-01	56	0.2763	G3	173	T4A	Tumor Free	Male	19	42	13	cluster3	1.32337	5.72248	9
TCGA-CR-7379-01	TCGA-CR-7379-01	78	0.1619	G2	120	T4A	Tumor Free	Female	41	70	16	cluster2	1.01377	2.70191	1
TCGA-CN-6016-01	TCGA-CN-6016-01	64	0.1403	G2	105	T4A	Tumor Free	Male	9	20	5	cluster1	0.772735	14.6247	5
TCGA-CN-6017-01	TCGA-CN-6017-01	55	0.0001	G2	2	T3	Tumor Free	Male	11	24	0	cluster2	1.5196	0.70756	1
TCGA-P3-A6T4-01	TCGA-P3-A6T4-01	54	0.4418	G2	121	T4A	With Tumor	Male	23	58	21	cluster1	0.868001	10.3099	3
TCGA-CV-7435-01	TCGA-CV-7435-01	57	0.3433	G2	79	T3	Tumor Free	Female	23	46	25	cluster2	1.20556	1.1405	1
TCGA-CN-6019-01	TCGA-CN-6019-01	61	0.0392	G2	124	T4A	Tumor Free	Male	-11	14	11	cluster2	0.899228	9.47653	8
TCGA-CN-6020-01	TCGA-CN-6020-01	58	0.1576	G2	126	T2	Tumor Free	Male	31	50	24	cluster2	1.1132	7.79699	3
TCGA-TN-A7HJ-01	TCGA-TN-A7HJ-01	51	0.2009	G2	104	T4A	Tumor Free	Male	43	76	20	cluster2	0.798599	3.0477	1
TCGA-CN-6022-01	TCGA-CN-6022-01	49	0.0999	G3	65	T4A	Tumor Free	Male	43	68	11	cluster1	1.10035	11.4944	7
TCGA-CQ-6225-01	TCGA-CQ-6225-01	65	0.6841	G2	136	T3	NA	Male	39	80	26	cluster1	0.884547	11.9163	7
TCGA-CN-6023-01	TCGA-CN-6023-01	73	0.1986	GX	101	T3	Tumor Free	Male	17	26	24	cluster2	1.5787	0.817181	1
TCGA-CN-6024-01	TCGA-CN-6024-01	66	0.5433	G2	129	T4A	With Tumor	Male	37	66	15	cluster1	0.784826	11.7085	7
TCGA-CV-A6JM-01	TCGA-CV-A6JM-01	85	0.3046	G2	225	NA	Tumor Free	Male	35	52	21	cluster1	0.683568	14.6558	5
TCGA-CR-5247-01	TCGA-CR-5247-01	48	0.5693	G2	67	TX	Tumor Free	Male	41	72	22	cluster1	0.702023	14.6578	5
TCGA-P3-A5QA-01	TCGA-P3-A5QA-01	41	0.2479	G3	66	T1	Tumor Free	Male	39	76	14	cluster1	0.926044	14.5809	5
TCGA-CN-6992-01	TCGA-CN-6992-01	61	0.4104	G2	316	T3	Tumor Free	Male	37	56	12	cluster2	1.02818	11.2931	7
TCGA-CV-7429-01	TCGA-CV-7429-01	55	0.1421	G3	50	T4A	With Tumor	Male	37	56	4	cluster1	0.910879	14.6479	5
TCGA-CN-6994-01	TCGA-CN-6994-01	67	0.3253	G2	107	T4A	Tumor Free	Male	27	60	25	cluster1	0.776064	14.5263	5
TCGA-P3-A6T6-01	TCGA-P3-A6T6-01	53	0.2467	G3	106	T4A	With Tumor	Male	27	50	0	cluster1	0.370137	14.4738	5
TCGA-CN-6995-01	TCGA-CN-6995-01	78	0.2863	G2	208	T4A	Tumor Free	Male	45	70	20	cluster1	1.27122	14.2937	4
TCGA-CR-5250-01	TCGA-CR-5250-01	71	0.0634	G3	32	TX	Tumor Free	Male	-15	-20	0	cluster2	1.1138	0.21139	1
TCGA-CN-6996-01	TCGA-CN-6996-01	58	0.1769	G2	49	T3	Tumor Free	Female	27	46	5	cluster3	1.46874	5.38453	9
TCGA-CR-6487-01	TCGA-CR-6487-01	50	0.2285	G3	119	T1	Tumor Free	Male	9	20	12	cluster2	2.06329	0.305077	1
TCGA-CN-6997-01	TCGA-CN-6997-01	66	0.7999	G3	197	T3	With Tumor	Male	31	66	12	cluster1	1.10668	11.198	7
TCGA-CN-A641-01	TCGA-CN-A641-01	47	0.2637	G2	184	T4A	Tumor Free	Male	33	60	8	cluster2	1.03049	8.24486	6
TCGA-CN-6998-01	TCGA-CN-6998-01	53	0.1345	G2	65	T3	Tumor Free	Male	37	62	17	cluster1	1.67437	14.9614	4
TCGA-CV-7104-01	TCGA-CV-7104-01	61	0.2764	G2	121	T2	Tumor Free	Female	27	42	10	cluster3	1.06534	8.88291	3
TCGA-CN-A497-01	TCGA-CN-A497-01	63	0.2546	G2	316	T1	Tumor Free	Male	17	38	11	cluster2	0.641366	9.22013	8
TCGA-CV-A6JD-01	TCGA-CV-A6JD-01	82	0.1139	G3	82	NA	Tumor Free	Female	33	56	5	cluster1	1.12758	14.7471	5
TCGA-CN-A498-01	TCGA-CN-A498-01	61	0.2341	G1	108	T3	With Tumor	Female	41	62	5	cluster2	1.06471	1.81763	1
TCGA-CR-7373-01	TCGA-CR-7373-01	66	0.1516	G2	98	T4A	Tumor Free	Male	35	64	16	cluster1	1.31294	14.2388	4
TCGA-CN-A499-01	TCGA-CN-A499-01	60	0.1901	G2	37	T2	Tumor Free	Female	35	72	18	cluster1	1.00724	10.7677	3
TCGA-CV-A464-01	TCGA-CV-A464-01	48	0.1583	G2	19	T3	Tumor Free	Male	25	52	5	cluster1	0.95173	14.4445	5
TCGA-CR-7389-01	TCGA-CR-7389-01	55	0.1658	G2	109	TX	Tumor Free	Male	9	38	24	cluster2	1.60467	0.434125	1
TCGA-CN-A49B-01	TCGA-CN-A49B-01	71	0.3023	G3	90	T3	Tumor Free	Male	41	66	7	cluster1	0.999998	10.5856	3
TCGA-CV-7252-01	TCGA-CV-7252-01	62	0.1167	G2	232	T4A	With Tumor	Female	43	68	3	cluster2	1.11128	8.79391	3
TCGA-CN-A49C-01	TCGA-CN-A49C-01	67	0.1279	GX	47	TX	Tumor Free	Male	35	66	4	cluster2	0.870717	5.76958	9
TCGA-CN-A63T-01	TCGA-CN-A63T-01	60	0.2206	G3	223	T3	Tumor Free	Male	45	76	19	cluster2	1.03976	2.50433	1
TCGA-CV-5431-01	TCGA-CV-5431-01	73	0.4052	G3	NA	T3	Tumor Free	Male	39	56	13	cluster2	1.46625	0.679675	1
TCGA-CN-A63U-01	TCGA-CN-A63U-01	50	0.4811	G3	477	T3	Tumor Free	Male	25	56	12	cluster1	0.724666	11.3764	7
TCGA-CV-6960-01	TCGA-CV-6960-01	49	0.3291	G3	159	T3	Tumor Free	Male	33	52	9	cluster1	1.1483	14.9874	5
TCGA-CR-7394-01	TCGA-CR-7394-01	70	0.0001	G2	140	T4A	Tumor Free	Male	9	18	0	cluster2	1.05542	0.456889	1
TCGA-CN-A63W-01	TCGA-CN-A63W-01	48	0.3791	G2	350	T4A	Tumor Free	Female	45	78	7	cluster1	1.05492	14.4893	5
TCGA-QK-A6V9-01	TCGA-QK-A6V9-01	56	0.2659	G2	60	T2	Tumor Free	Male	17	42	10	cluster2	0.956986	0.90929	1
TCGA-CR-6471-01	TCGA-CR-6471-01	58	0.1235	G2	113	T4A	With Tumor	Male	11	24	5	cluster2	1.08696	5.71982	9
TCGA-CN-A642-01	TCGA-CN-A642-01	57	0.0824	G3	74	T4A	With Tumor	Male	51	76	3	cluster1	0.897866	14.5389	5
TCGA-CR-6491-01	TCGA-CR-6491-01	60	0.283	G2	119	T4A	Tumor Free	Male	35	74	3	cluster2	0.995583	6.02163	9
TCGA-CN-A6UY-01	TCGA-CN-A6UY-01	57	0.185	G2	31	T3	Tumor Free	Male	21	20	8	cluster2	0.961134	0.951064	1
TCGA-CR-7376-01	TCGA-CR-7376-01	83	0.0129	G2	50	T2	Tumor Free	Male	5	12	2	cluster3	1.66919	0.895287	1
TCGA-CN-A6V7-01	TCGA-CN-A6V7-01	40	0.2408	GX	42	T2	Tumor Free	Male	31	62	6	cluster1	0.83016	7.83191	6
TCGA-CR-7385-01	TCGA-CR-7385-01	42	0.131	G2	118	T1	Tumor Free	Male	11	34	3	cluster2	0.607991	0.635306	1
TCGA-CQ-5323-01	TCGA-CQ-5323-01	82	0.2439	G2	57	T1	Tumor Free	Male	21	60	6	cluster2	0.786275	0.790017	1
TCGA-CV-7253-01	TCGA-CV-7253-01	58	0.2475	G2	169	T4A	With Tumor	Male	33	72	9	cluster1	1.31903	14.7495	5
TCGA-CQ-5324-01	TCGA-CQ-5324-01	59	0.011	G2	65	T3	Tumor Free	Male	27	42	1	cluster2	0.835758	11.3481	3
TCGA-IQ-A6SG-01	TCGA-IQ-A6SG-01	61	0.4185	G2	88	T3	Tumor Free	Female	47	84	20	cluster1	1.16906	14.5155	5
TCGA-CQ-5325-01	TCGA-CQ-5325-01	65	0.005	G2	52	T1	With Tumor	Male	31	52	3	cluster2	1.00567	0.532923	1
TCGA-F7-A624-01	TCGA-F7-A624-01	73	0.0972	G3	2744	T2	Tumor Free	Male	39	40	4	cluster3	1.71571	10.5785	3
TCGA-CV-6959-01	TCGA-CV-6959-01	48	0.1605	G2	54	T3	With Tumor	Male	43	72	14	cluster2	1.57412	7.71981	3
TCGA-CQ-5327-01	TCGA-CQ-5327-01	61	0.0138	G2	203	T3	Tumor Free	Female	33	62	1	cluster3	1.12753	10.7791	3
TCGA-CQ-5329-01	TCGA-CQ-5329-01	46	0.1229	G2	29	T2	Tumor Free	Female	33	70	13	cluster3	0.728858	10.0012	3
TCGA-WA-A7H4-01	TCGA-WA-A7H4-01	69	0.0084	G3	62	T2	Tumor Free	Male	15	46	10	cluster2	0.485219	9.43912	8
TCGA-CR-7372-01	TCGA-CR-7372-01	45	0.1459	G1	44	T1	Tumor Free	Male	17	38	20	cluster2	0.816772	7.27893	3
TCGA-CQ-5331-01	TCGA-CQ-5331-01	73	0.0265	G2	127	T2	Tumor Free	Female	21	42	1	cluster3	1.92489	6.05359	9
TCGA-CQ-5332-01	TCGA-CQ-5332-01	87	0.3611	G2	132	T3	NA	Male	39	64	15	cluster2	0.618619	8.80801	8
TCGA-CR-7390-01	TCGA-CR-7390-01	67	0.3645	G2	143	T4A	Tumor Free	Male	37	70	18	cluster1	0.960147	11.9168	3
TCGA-CQ-5333-01	TCGA-CQ-5333-01	74	0.0004	G3	183	T2	With Tumor	Male	31	60	2	cluster1	0.945215	12.8671	3
TCGA-CV-5439-01	TCGA-CV-5439-01	62	0.2599	G2	96	T3	With Tumor	Male	37	72	17	cluster1	0.992958	11.3463	3
TCGA-CV-A45W-01	TCGA-CV-A45W-01	75	0.2211	G2	556	T2	Tumor Free	Male	43	64	18	cluster2	1.37728	0.162952	1
TCGA-CQ-6218-01	TCGA-CQ-6218-01	52	0.1608	G2	114	T3	Tumor Free	Female	35	56	3	cluster3	1.29993	7.99652	3
TCGA-CV-A6JE-01	TCGA-CV-A6JE-01	78	0.3677	G2	120	NA	Tumor Free	Male	25	54	11	cluster1	0.918345	14.5698	5
TCGA-CV-6951-01	TCGA-CV-6951-01	57	0.4094	G2	127	T4A	With Tumor	Male	27	62	13	cluster1	0.796722	14.4957	5
TCGA-CQ-6220-01	TCGA-CQ-6220-01	69	0.3463	G2	100	T3	NA	Male	39	76	15	cluster1	0.958988	14.5686	4
TCGA-CV-7438-01	TCGA-CV-7438-01	87	0.1335	G3	89	T1	With Tumor	Female	37	64	2	cluster1	1.13535	11.9159	3
TCGA-UF-A7JK-01	TCGA-UF-A7JK-01	59	0.5789	G2	89	T4A	With Tumor	Male	39	68	19	cluster1	0.700164	14.6247	5
TCGA-CQ-6223-01	TCGA-CQ-6223-01	69	0.1507	G2	94	T2	Tumor Free	Male	17	56	7	cluster2	1.67699	6.19345	9
TCGA-HD-A4C1-01	TCGA-HD-A4C1-01	41	0.0277	G1	175	T4A	NA	Female	19	40	0	cluster2	0.918798	10.4053	3
TCGA-CQ-6224-01	TCGA-CQ-6224-01	52	0.245	G3	53	T2	Tumor Free	Male	35	56	21	cluster1	1.26667	14.4249	5
TCGA-CR-7398-01	TCGA-CR-7398-01	53	0.4782	G2	345	T2	Tumor Free	Female	15	36	16	cluster1	0.637391	11.2931	7
TCGA-CV-A461-01	TCGA-CV-A461-01	65	0.2506	G2	530	NA	Tumor Free	Male	21	44	9	cluster2	1.14774	4.69685	1
TCGA-CQ-6228-01	TCGA-CQ-6228-01	71	0.3456	G2	104	T1	NA	Female	39	80	8	cluster2	1.05445	9.10276	8
TCGA-CQ-6229-01	TCGA-CQ-6229-01	61	0.0253	G2	26	T2	Tumor Free	Male	27	54	17	cluster1	1.36176	13.4831	5
TCGA-IQ-7630-01	TCGA-IQ-7630-01	49	0.2336	G3	110	T2	Tumor Free	Male	41	68	7	cluster1	1.31626	14.7795	5
TCGA-CQ-7063-01	TCGA-CQ-7063-01	59	0.0656	G1	122	T1	Tumor Free	Female	21	34	4	cluster1	0.815539	14.4027	4
TCGA-UF-A7J9-01	TCGA-UF-A7J9-01	75	0.3349	G2	224	T4A	Tumor Free	Male	21	64	15	cluster1	0.827319	11.544	7
TCGA-CQ-7065-01	TCGA-CQ-7065-01	40	0.2876	G2	33	T2	Tumor Free	Male	23	46	11	cluster1	0.928367	14.8396	5
TCGA-CQ-7068-01	TCGA-CQ-7068-01	80	0.1123	G2	90	T2	Tumor Free	Female	33	52	5	cluster1	1.49338	14.407	4
TCGA-D6-A6EN-01	TCGA-D6-A6EN-01	71	0.0848	G3	89	T2	Tumor Free	Male	39	42	3	cluster1	0.982878	14.4535	4
TCGA-CQ-7069-01	TCGA-CQ-7069-01	77	0.1652	G2	85	T2	Tumor Free	Female	11	46	12	cluster1	0.71487	14.3878	4
TCGA-CQ-7071-01	TCGA-CQ-7071-01	76	0.001	G2	421	T2	Tumor Free	Female	37	60	0	cluster2	1.05353	5.97138	9
TCGA-D6-A4Z9-01	TCGA-D6-A4Z9-01	59	0.2597	G2	77	T2	Tumor Free	Male	33	70	10	cluster1	0.816395	10.779	3
TCGA-CQ-7072-01	TCGA-CQ-7072-01	51	0.4041	G3	116	T2	Tumor Free	Male	21	50	28	cluster1	0.810979	12.1958	7
TCGA-CQ-A4CG-01	TCGA-CQ-A4CG-01	78	0.2261	G2	67	T3	With Tumor	Female	45	72	10	cluster1	1.04102	14.5781	5
TCGA-CQ-A4C6-01	TCGA-CQ-A4C6-01	63	0.2501	G2	94	T2	Tumor Free	Male	37	66	10	cluster1	1.10075	14.4025	5
TCGA-UF-A719-01	TCGA-UF-A719-01	54	0.64	G1	102	T2	Tumor Free	Male	17	32	NA	cluster2	1.15001	9.03766	3
TCGA-CV-A468-01	TCGA-CV-A468-01	42	0.0001	G2	338	T4A	Tumor Free	Male	21	44	NA	cluster2	1.03834	9.12645	8
TCGA-CQ-A4CA-01	TCGA-CQ-A4CA-01	NA	0.0453	G2	NA	T2	Tumor Free	Male	31	62	8	cluster1	0.931389	11.2405	7
TCGA-CQ-A4CB-01	TCGA-CQ-A4CB-01	59	0.2187	G2	90	T1	Tumor Free	Male	33	68	6	cluster2	0.862585	7.87817	6
TCGA-CV-A6JO-01	TCGA-CV-A6JO-01	69	0.0657	G2	68	T3	With Tumor	Male	45	68	6	cluster1	1.14604	14.6175	4
TCGA-CR-7388-01	TCGA-CR-7388-01	70	0.1637	G2	702	TX	With Tumor	Female	27	46	11	cluster2	1.01218	0.215876	1
TCGA-CQ-A4CE-01	TCGA-CQ-A4CE-01	76	0.0814	G2	60	T2	Tumor Free	Female	27	62	19	cluster1	0.849295	9.59561	3
TCGA-CV-7091-01	TCGA-CV-7091-01	54	0.563	G3	144	T1	Tumor Free	Male	41	64	21	cluster1	1.06375	10.3587	3
TCGA-CQ-A4CH-01	TCGA-CQ-A4CH-01	58	0.0008	G2	22	T2	NA	Male	23	52	NA	cluster1	0.830766	11.3516	3
TCGA-CQ-A4CI-01	TCGA-CQ-A4CI-01	73	0.5465	G3	90	T2	With Tumor	Male	37	56	10	cluster1	0.602363	11.6408	7
TCGA-QK-A8ZB-01	TCGA-QK-A8ZB-01	68	0.2888	G2	91	T4A	Tumor Free	Male	33	66	7	cluster2	1.72822	0.626989	1
TCGA-CR-5243-01	TCGA-CR-5243-01	51	0.247	G3	56	TX	Tumor Free	Male	21	14	8	cluster2	1.24288	0.591278	1
TCGA-CV-7415-01	TCGA-CV-7415-01	60	0.3208	G2	224	T4A	With Tumor	Male	41	74	24	cluster3	1.48437	10.0783	3
TCGA-UF-A71D-01	TCGA-UF-A71D-01	54	0.3085	G2	386	T4A	Tumor Free	Female	15	50	10	cluster2	0.48662	2.55335	1
TCGA-CR-5248-01	TCGA-CR-5248-01	53	0.2291	G3	323	TX	With Tumor	Male	15	34	4	cluster2	1.33354	0.259344	1
TCGA-CV-7446-01	TCGA-CV-7446-01	66	NA	G2	123	T2	With Tumor	Male	9	28	NA	cluster2	0.927282	11.3778	7
TCGA-CR-5249-01	TCGA-CR-5249-01	35	0.0787	GX	24	T2	Tumor Free	Female	25	38	1	cluster2	1.42828	0.375466	1
TCGA-H7-7774-01	TCGA-H7-7774-01	75	0.094	G2	135	T4A	Tumor Free	Female	21	26	3	cluster3	1.19207	12.111	3
TCGA-P3-A6SW-01	TCGA-P3-A6SW-01	50	0.1501	G3	86	T3	Tumor Free	Male	23	40	7	cluster2	1.03566	0.452947	1
TCGA-CR-6467-01	TCGA-CR-6467-01	59	0.451	G3	34	T2	Tumor Free	Male	19	30	18	cluster2	1.76003	0.208537	1
TCGA-CV-7254-01	TCGA-CV-7254-01	55	0.4541	G3	256	T2	With Tumor	Male	19	22	26	cluster2	1.04845	0.452433	1
TCGA-CR-6470-01	TCGA-CR-6470-01	38	0.1775	G2	36	T2	Tumor Free	Male	21	14	4	cluster2	1.46331	0.0670737	1
TCGA-CV-6436-01	TCGA-CV-6436-01	62	0.0485	G1	67	T4A	Tumor Free	Male	39	54	3	cluster1	1.35645	14.6797	4
TCGA-CR-6472-01	TCGA-CR-6472-01	59	0.3447	G3	422	NA	Tumor Free	Male	21	30	7	cluster2	0.616699	3.05791	1
TCGA-MZ-A7D7-01	TCGA-MZ-A7D7-01	51	0.3913	NA	128	T3	Tumor Free	Male	41	60	11	cluster1	0.914239	14.361	5
TCGA-CR-6473-01	TCGA-CR-6473-01	68	0.3095	G3	87	NA	Tumor Free	Male	37	58	8	cluster2	0.710054	7.77721	3
TCGA-CR-7382-01	TCGA-CR-7382-01	49	0.0377	G2	78	T2	Tumor Free	Male	3	14	4	cluster3	1.37601	7.33511	6
TCGA-CR-6474-01	TCGA-CR-6474-01	51	0.287	G2	90	T2	With Tumor	Male	31	54	19	cluster2	1.45722	8.9506	8
TCGA-P3-A6T0-01	TCGA-P3-A6T0-01	47	0.0691	G2	78	T4A	Tumor Free	Female	45	72	4	cluster1	1.13937	14.9879	5
TCGA-CR-6478-01	TCGA-CR-6478-01	66	0.1351	G3	92	NA	NA	Female	43	62	17	cluster2	1.9289	0.819463	1
TCGA-DQ-7591-01	TCGA-DQ-7591-01	62	0.199	G4	34	TX	Tumor Free	Male	23	32	3	cluster2	0.839069	10.2777	8
TCGA-CR-6480-01	TCGA-CR-6480-01	53	0.1315	G2	88	NA	Tumor Free	Male	5	10	1	cluster2	1.21726	0.669045	1
TCGA-CR-6481-01	TCGA-CR-6481-01	47	0.0501	G2	430	NA	Tumor Free	Male	23	42	4	cluster2	2.11257	0.164558	1
TCGA-CV-7101-01	TCGA-CV-7101-01	80	0.3809	G2	187	T2	Tumor Free	Male	17	44	22	cluster2	1.52995	0.320988	1
TCGA-CR-6482-01	TCGA-CR-6482-01	62	0.1223	G3	35	NA	Tumor Free	Male	7	10	8	cluster2	1.60226	0	1
TCGA-D6-A6EQ-01	TCGA-D6-A6EQ-01	57	0.2528	G3	79	T4A	Tumor Free	Male	41	62	13	cluster1	0.811481	9.40551	3
TCGA-CR-6484-01	TCGA-CR-6484-01	67	0.1514	G2	226	T4A	Tumor Free	Female	21	50	20	cluster2	1.5295	0.559873	1
TCGA-CV-5434-01	TCGA-CV-5434-01	60	0.7048	G2	131	T4A	With Tumor	Male	21	46	19	cluster1	0.896699	11.6418	7
TCGA-CV-6939-01	TCGA-CV-6939-01	60	0.0938	G3	38	T4A	With Tumor	Male	3	8	5	cluster2	1.11208	0.495212	1
TCGA-UP-A6WW-01	TCGA-UP-A6WW-01	58	0.2452	G2	36	NA	Tumor Free	Male	33	38	9	cluster2	1.23554	0.797614	1
TCGA-CR-6492-01	TCGA-CR-6492-01	78	0.0001	G3	51	T2	Tumor Free	Male	35	58	NA	cluster2	1.59147	0.904159	1
TCGA-CR-7383-01	TCGA-CR-7383-01	79	0.3844	G2	104	T1	With Tumor	Female	29	56	22	cluster2	1.19589	8.93318	8
TCGA-CR-6493-01	TCGA-CR-6493-01	69	0.2889	G2	34	T3	With Tumor	Male	43	74	11	cluster1	1.01369	14.5719	4
TCGA-T3-A92N-01	TCGA-T3-A92N-01	79	0.6137	G3	144	T2	With Tumor	Male	45	74	19	cluster1	0.674821	14.4725	5
TCGA-CR-7364-01	TCGA-CR-7364-01	66	0.2932	G2	419	T3	Tumor Free	Male	25	40	13	cluster2	0.897391	0.595627	1
TCGA-QK-A6II-01	TCGA-QK-A6II-01	52	0.0945	G2	155	T4A	With Tumor	Male	45	62	3	cluster1	1.24337	15.106	4
TCGA-CR-7365-01	TCGA-CR-7365-01	60	0.2677	G2	147	T4A	Tumor Free	Male	33	60	22	cluster1	1.08118	11.9221	3
TCGA-H7-A6C4-01	TCGA-H7-A6C4-01	35	0.1181	G2	33	T2	Tumor Free	Female	27	58	3	cluster2	1.24899	7.95173	3
TCGA-CR-7367-01	TCGA-CR-7367-01	52	0.2035	G1	157	T4A	Tumor Free	Male	37	68	12	cluster2	1.35382	0.500156	1
TCGA-CV-7103-01	TCGA-CV-7103-01	49	0.348	G2	74	T2	With Tumor	Male	21	40	10	cluster1	0.846666	11.9127	7
TCGA-CR-7368-01	TCGA-CR-7368-01	54	0.2544	G2	190	T4A	Tumor Free	Male	13	36	7	cluster2	1.38637	0.811226	1
TCGA-CR-7369-01	TCGA-CR-7369-01	59	0.2924	G2	66	T4A	Tumor Free	Male	15	50	11	cluster2	1.07323	4.77024	1
TCGA-QK-A8Z9-01	TCGA-QK-A8Z9-01	56	0.5697	G2	102	T4A	Tumor Free	Male	19	56	18	cluster3	0.775834	9.92192	7
TCGA-CR-7370-01	TCGA-CR-7370-01	72	0.6178	G2	468	TX	Tumor Free	Female	13	40	25	cluster2	1.02971	9.45598	8
TCGA-CR-7402-01	TCGA-CR-7402-01	68	0.2517	G2	916	TX	Tumor Free	Male	21	40	9	cluster2	1.90923	0.385508	1
TCGA-CR-7371-01	TCGA-CR-7371-01	45	0.1991	G2	289	T3	NA	Female	27	60	9	cluster2	1.17824	0.590215	1
TCGA-DQ-7592-01	TCGA-DQ-7592-01	57	0.5117	G2	66	TX	Tumor Free	Male	27	64	17	cluster1	1.23523	11.7428	3
TCGA-TN-A7HL-01	TCGA-TN-A7HL-01	59	0.1645	G2	546	T3	Tumor Free	Male	41	48	6	cluster2	1.3053	2.34067	1
TCGA-CV-A45V-01	TCGA-CV-A45V-01	87	0.0552	G1	92	T4	NA	Female	37	54	2	cluster1	0.881872	11.3527	3
TCGA-CR-7374-01	TCGA-CR-7374-01	67	0.479	G2	315	TX	With Tumor	Female	1	14	10	cluster2	1.09115	0.248065	1
TCGA-KU-A6H7-01	TCGA-KU-A6H7-01	55	0.2291	G2	137	T2	Tumor Free	Female	25	22	5	cluster3	1.08696	7.70932	3
TCGA-CR-7380-01	TCGA-CR-7380-01	58	0.2324	G2	85	T4B	With Tumor	Male	29	46	9	cluster2	0.742615	7.91204	3
TCGA-CV-A45U-01	TCGA-CV-A45U-01	59	0.3169	G1	173	T4	With Tumor	Male	43	74	19	cluster1	0.784783	11.5494	7
TCGA-WA-A7GZ-01	TCGA-WA-A7GZ-01	58	0.2798	G2	182	T2	Tumor Free	Male	35	56	13	cluster1	0.82597	11.6657	7
TCGA-CR-7386-01	TCGA-CR-7386-01	69	0.0991	G1	158	T4A	With Tumor	Male	27	36	7	cluster3	0.889613	9.97757	3
TCGA-UF-A7JF-01	TCGA-UF-A7JF-01	80	0.3616	G2	89	T4A	Tumor Free	Male	37	66	11	cluster2	0.919717	9.62346	7
TCGA-CV-7427-01	TCGA-CV-7427-01	73	0.0895	G1	396	T2	Tumor Free	Female	29	40	3	cluster1	1.51882	14.3509	4
TCGA-CV-7421-01	TCGA-CV-7421-01	76	0.3867	G2	160	T4A	NA	Male	41	58	19	cluster1	0.940606	11.6033	7
TCGA-CR-7397-01	TCGA-CR-7397-01	44	0.0552	G2	34	T3	Tumor Free	Male	29	54	28	cluster1	0.756289	14.3715	5
TCGA-CR-7393-01	TCGA-CR-7393-01	26	0	G2	NA	T1	Tumor Free	Male	-5	-2	0	cluster2	0.775195	9.21222	8
TCGA-MT-A7BN-01	TCGA-MT-A7BN-01	74	0.5624	G3	56	NA	With Tumor	Male	41	44	19	cluster2	0.589458	11.7255	7
TCGA-CV-5973-01	TCGA-CV-5973-01	62	0.5004	G3	47	T3	Tumor Free	Female	23	58	14	cluster1	1.04257	14.7351	4
TCGA-CR-7399-01	TCGA-CR-7399-01	60	0.5968	G3	287	T3	Tumor Free	Female	31	40	19	cluster3	1.20302	8.86451	8
TCGA-UF-A71B-01	TCGA-UF-A71B-01	50	0.3212	G2	126	T4	Tumor Free	Male	33	66	9	cluster2	0.743654	0.924393	1
TCGA-CR-7401-01	TCGA-CR-7401-01	64	0.1246	G2	67	T1	Tumor Free	Male	25	56	7	cluster1	0.887696	14.4664	5
TCGA-UF-A7JC-01	TCGA-UF-A7JC-01	42	0.2157	G1	53	T3	With Tumor	Male	37	60	4	cluster1	0.529867	14.4266	4
TCGA-CV-A6JN-01	TCGA-CV-A6JN-01	53	0.1717	G1	69	NA	Tumor Free	Male	37	58	7	cluster1	1.0655	14.5607	4
TCGA-CR-7404-01	TCGA-CR-7404-01	53	0.1882	G2	108	TX	With Tumor	Male	29	56	10	cluster2	1.36277	0.555235	1
TCGA-CV-5430-01	TCGA-CV-5430-01	61	0.4336	G3	125	T4A	Tumor Free	Male	3	2	22	cluster2	0.740727	0.839134	1
TCGA-D6-A74Q-01	TCGA-D6-A74Q-01	67	0.2724	G3	373	T4A	Tumor Free	Male	29	64	6	cluster2	1.07907	0.758009	1
TCGA-IQ-A61E-01	TCGA-IQ-A61E-01	55	0.1543	G2	160	T3	Tumor Free	Female	39	76	15	cluster1	1.05431	14.1948	4
TCGA-CV-5435-01	TCGA-CV-5435-01	57	0.3332	G3	102	T4A	With Tumor	Male	27	54	19	cluster1	0.821062	11.5997	7
TCGA-CV-6935-01	TCGA-CV-6935-01	67	0.4128	G3	202	T3	With Tumor	Male	27	54	11	cluster2	0.996144	9.33922	7
TCGA-CV-5436-01	TCGA-CV-5436-01	65	0.3463	G2	88	T3	With Tumor	Male	41	68	12	cluster2	0.835256	8.68958	3
TCGA-RS-A6TP-01	TCGA-RS-A6TP-01	58	0.101	G3	107	T2	Tumor Free	Male	25	46	2	cluster1	1.20071	14.6751	4
TCGA-UF-A7JA-01	TCGA-UF-A7JA-01	66	0.181	G2	193	T4A	Tumor Free	Female	41	66	19	cluster1	0.49804	12.0782	7
TCGA-CV-5442-01	TCGA-CV-5442-01	76	0.7226	G3	223	T4A	Tumor Free	Female	25	48	17	cluster1	0.671798	14.5593	4
TCGA-CV-5443-01	TCGA-CV-5443-01	63	0.0908	G3	49	T3	Tumor Free	Male	15	20	1	cluster2	1.16363	0.705858	1
TCGA-CX-7085-01	TCGA-CX-7085-01	77	0.0001	G2	129	T1	Tumor Free	Female	9	26	0	cluster2	1.64618	0.319056	1
TCGA-CV-5966-01	TCGA-CV-5966-01	63	0.2279	G3	100	T4A	Tumor Free	Female	33	60	15	cluster1	1.1985	14.9486	5
TCGA-QK-A6IJ-01	TCGA-QK-A6IJ-01	71	0.1438	G3	59	T2	Tumor Free	Male	33	56	15	cluster1	1.12996	14.4179	4
TCGA-CV-5970-01	TCGA-CV-5970-01	59	0.2467	G2	166	T4A	With Tumor	Male	13	40	12	cluster2	1.19536	5.86544	9
TCGA-CV-5971-01	TCGA-CV-5971-01	60	0.0007	G2	15	T4A	Tumor Free	Male	5	32	0	cluster3	1.31794	9.31429	8
TCGA-CV-5976-01	TCGA-CV-5976-01	50	0.2357	G2	65	T4A	Tumor Free	Male	39	58	6	cluster1	1.14269	14.597	5
TCGA-HD-7832-01	TCGA-HD-7832-01	52	0.2117	G2	83	T4A	Tumor Free	Male	33	60	5	cluster1	1.10685	14.5935	4
TCGA-CV-5977-01	TCGA-CV-5977-01	66	0.3094	G2	68	T3	Tumor Free	Male	37	68	24	cluster1	0.941865	14.6813	4
TCGA-CV-6933-01	TCGA-CV-6933-01	53	0.4379	G2	145	T3	Tumor Free	Male	41	60	24	cluster1	1.38933	11.3572	3
TCGA-CV-5978-01	TCGA-CV-5978-01	53	0.348	G2	159	T4A	With Tumor	Female	13	26	16	cluster2	0.664333	1.50052	1
TCGA-CV-7428-01	TCGA-CV-7428-01	47	0.1694	G2	NA	T4A	With Tumor	Male	41	68	NA	cluster1	1.06472	10.3678	3
TCGA-CV-5979-01	TCGA-CV-5979-01	26	0.2397	G2	30	T2	Tumor Free	Male	37	68	8	cluster1	0.936557	14.5546	4
TCGA-CV-7416-01	TCGA-CV-7416-01	29	0.4904	GX	65	T4A	NA	Female	29	58	23	cluster1	0.963076	14.7669	5
TCGA-CV-6003-01	TCGA-CV-6003-01	50	0.331	G2	94	T2	Tumor Free	Female	45	76	24	cluster1	1.08072	14.7658	5
TCGA-CV-7095-01	TCGA-CV-7095-01	87	0.3012	G2	210	T2	Tumor Free	Female	49	82	8	cluster2	0.789631	11.9138	3
TCGA-CV-6433-01	TCGA-CV-6433-01	57	0.2456	G3	46	T2	Tumor Free	Male	25	30	9	cluster3	1.0824	7.47562	3
TCGA-CV-7434-01	TCGA-CV-7434-01	64	0.2889	G2	83	T4A	NA	Male	37	60	10	cluster1	1.19071	14.671	4
TCGA-CV-6936-01	TCGA-CV-6936-01	68	0.3578	G2	267	T4A	With Tumor	Male	39	62	9	cluster2	1.71042	7.67769	3
TCGA-QK-A6IG-01	TCGA-QK-A6IG-01	69	0.2171	G2	109	T2	With Tumor	Male	39	60	21	cluster1	0.642991	14.5772	5
TCGA-QK-A6VB-01	TCGA-QK-A6VB-01	66	0.5754	G2	420	T4A	Tumor Free	Male	31	58	27	cluster1	0.885359	14.7518	5
TCGA-CV-6938-01	TCGA-CV-6938-01	87	0.005	G1	136	T2	Tumor Free	Male	29	54	3	cluster1	0.684293	14.681	4
TCGA-CV-6940-01	TCGA-CV-6940-01	80	0.4675	G2	123	T2	Tumor Free	Female	37	70	20	cluster1	0.79995	14.4307	5
TCGA-MT-A67F-01	TCGA-MT-A67F-01	60	0.0132	G2	279	T4	Tumor Free	Female	29	48	1	cluster3	1.28415	11.3477	3
TCGA-CV-6941-01	TCGA-CV-6941-01	51	0.3856	G2	147	T3	Tumor Free	Male	33	70	16	cluster2	0.951331	11.1249	7
TCGA-CV-6943-01	TCGA-CV-6943-01	74	0	G2	71	T3	With Tumor	Male	13	16	2	cluster2	1.97384	0.8807	1
TCGA-CV-6945-01	TCGA-CV-6945-01	41	0.3319	G2	123	T4A	With Tumor	Male	49	70	27	cluster1	1.30795	15.0077	5
TCGA-CV-6948-01	TCGA-CV-6948-01	79	0.4042	G2	175	T4A	Tumor Free	Female	33	44	11	cluster2	0.919418	11.5539	7
TCGA-HD-8634-01	TCGA-HD-8634-01	51	0.0778	G2	62	T1	NA	Female	43	66	8	cluster1	0.767455	14.4515	4
TCGA-QK-A6IF-01	TCGA-QK-A6IF-01	61	0.1406	GX	23	NA	Tumor Free	Male	-11	-18	4	cluster2	0.600846	0.165849	1
TCGA-CV-6952-01	TCGA-CV-6952-01	65	0.1629	G1	150	T3	Tumor Free	Female	37	66	5	cluster3	1.24381	10.0001	3
TCGA-D6-6516-01	TCGA-D6-6516-01	69	0.2259	G2	1531	T1	Tumor Free	Male	23	58	20	cluster3	1.11284	9.98492	3
TCGA-CV-6953-01	TCGA-CV-6953-01	80	0.0915	G1	150	T3	NA	Female	33	64	4	cluster2	1.06443	6.3878	9
TCGA-CV-6954-01	TCGA-CV-6954-01	59	0.3989	G2	124	T4A	NA	Male	25	50	17	cluster1	1.32462	14.5566	5
TCGA-CV-6955-01	TCGA-CV-6955-01	74	0.0066	G3	99	T2	With Tumor	Female	17	20	0	cluster1	1.12107	14.569	4
TCGA-D6-8569-01	TCGA-D6-8569-01	52	0.1953	G2	113	T2	Tumor Free	Male	29	38	23	cluster1	0.678678	13.9883	4
TCGA-CV-6956-01	TCGA-CV-6956-01	67	0.2451	G2	154	T3	With Tumor	Male	37	66	11	cluster1	0.649081	14.7481	5
TCGA-HD-7754-01	TCGA-HD-7754-01	69	0.1182	G1	49	T2	With Tumor	Male	-1	20	4	cluster2	1.11942	1.64069	1
TCGA-CV-6961-01	TCGA-CV-6961-01	61	0.2411	G3	499	T2	NA	Male	41	70	7	cluster1	1.72198	11.9585	7
TCGA-F7-A620-01	TCGA-F7-A620-01	47	0.1364	G1	47	T3	Tumor Free	Male	27	50	9	cluster3	1.286	9.19124	3
TCGA-CV-7089-01	TCGA-CV-7089-01	74	0.1511	G2	159	T4A	Tumor Free	Male	39	72	8	cluster1	1.10758	14.1741	4
TCGA-CV-7090-01	TCGA-CV-7090-01	39	0.2892	G2	72	T2	Tumor Free	Male	25	44	20	cluster1	1.0784	14.2364	4
TCGA-UF-A7JH-01	TCGA-UF-A7JH-01	59	0.5358	G1	65	T4A	Tumor Free	Male	47	68	17	cluster1	0.984025	11.1732	7
TCGA-CV-7099-01	TCGA-CV-7099-01	85	0.1744	G2	265	T2	Tumor Free	Female	39	60	5	cluster3	1.02778	10.3966	3
TCGA-CV-7100-01	TCGA-CV-7100-01	66	0.1957	G3	33	T2	With Tumor	Male	35	66	8	cluster1	0.853801	14.8819	5
TCGA-CV-7102-01	TCGA-CV-7102-01	76	0.4787	G3	169	T3	NA	Female	41	62	20	cluster1	1.02707	14.6794	5
TCGA-CV-A6K0-01	TCGA-CV-A6K0-01	58	0.0033	G3	14	T1	Tumor Free	Male	23	46	1	cluster1	0.756324	11.3202	7
TCGA-MZ-A5BI-01	TCGA-MZ-A5BI-01	53	0.3136	NA	32	NA	NA	Male	33	36	9	cluster2	1.3648	0.373074	1
TCGA-CV-7440-01	TCGA-CV-7440-01	38	0.2416	GX	199	T2	NA	Male	45	68	11	cluster2	1.03894	9.1504	3
TCGA-CV-7180-01	TCGA-CV-7180-01	34	0.2127	G2	49	T2	With Tumor	Male	35	72	8	cluster2	0.756719	10.1857	3
TCGA-CV-7183-01	TCGA-CV-7183-01	53	0.0005	G1	54	T2	Tumor Free	Male	29	54	0	cluster1	0.848183	14.566	4
TCGA-CV-7235-01	TCGA-CV-7235-01	67	0.525	G3	120	T2	Tumor Free	Male	33	64	19	cluster1	1.06491	14.5896	5
TCGA-CV-7236-01	TCGA-CV-7236-01	77	0.048	G3	37	T3	Tumor Free	Female	27	48	11	cluster1	1.26921	10.2559	3
TCGA-MT-A67D-01	TCGA-MT-A67D-01	55	0.2075	G2	86	T2	NA	Male	39	60	11	cluster2	1.29953	0.418623	1
TCGA-CV-7238-01	TCGA-CV-7238-01	69	0.0359	G2	137	T2	Tumor Free	Female	35	68	2	cluster3	1.1733	9.00729	8
TCGA-UF-A718-01	TCGA-UF-A718-01	62	0.3409	G2	53	T4A	Tumor Free	Male	43	70	8	cluster2	1.26209	1.27652	1
TCGA-KU-A66S-01	TCGA-KU-A66S-01	69	0.082	G2	478	T1	Tumor Free	Female	29	52	3	cluster2	0.752246	12.3294	7
TCGA-CV-7245-01	TCGA-CV-7245-01	62	0.5777	G2	464	T4A	Tumor Free	Male	43	70	23	cluster1	1.07268	14.6573	5
TCGA-P3-A6T2-01	TCGA-P3-A6T2-01	45	0.2051	G2	46	T3	Tumor Free	Male	41	74	9	cluster1	0.890702	14.4551	4
TCGA-CV-7247-01	TCGA-CV-7247-01	55	0.3738	G2	81	T3	With Tumor	Male	35	56	22	cluster1	0.997161	14.744	5
TCGA-CV-7248-01	TCGA-CV-7248-01	63	0.113	G2	267	T4A	Tumor Free	Female	29	58	14	cluster2	1.57522	0.459742	1
TCGA-CV-A460-01	TCGA-CV-A460-01	72	0.3233	G3	64	T1	Tumor Free	Male	27	20	10	cluster2	0.913115	0.746586	1
TCGA-HD-A633-01	TCGA-HD-A633-01	74	0.2835	G2	122	T4A	Tumor Free	Male	45	80	8	cluster1	1.10614	14.5358	4
TCGA-CV-7261-01	TCGA-CV-7261-01	57	0.4758	G2	173	T4A	Tumor Free	Male	29	54	17	cluster2	0.735348	0.730958	1
TCGA-CV-7263-01	TCGA-CV-7263-01	64	0.2066	G1	117	T2	With Tumor	Male	21	54	25	cluster2	1.16516	9.31583	8
TCGA-CV-7406-01	TCGA-CV-7406-01	49	0.2822	GX	169	T2	NA	Male	9	22	9	cluster1	0.882843	11.7307	7
TCGA-CV-7407-01	TCGA-CV-7407-01	67	0.3592	G2	106	T2	NA	Female	27	38	22	cluster1	1.27979	14.7336	5
TCGA-P3-A5Q5-01	TCGA-P3-A5Q5-01	54	0.0636	G3	248	T2	Tumor Free	Male	17	34	3	cluster2	1.11213	0.900562	1
TCGA-CV-7410-01	TCGA-CV-7410-01	61	0	GX	37	T2	With Tumor	Male	29	40	2	cluster2	1.56435	0.918048	1
TCGA-CV-7568-01	TCGA-CV-7568-01	48	NA	GX	1921	T4A	NA	Female	25	50	NA	cluster1	1.11851	10.2877	3
TCGA-CV-7413-01	TCGA-CV-7413-01	74	0.2974	G2	67	T2	NA	Female	33	68	8	cluster1	1.29929	13.7543	5
TCGA-HD-7753-01	TCGA-HD-7753-01	62	0.6883	G2	92	T1	With Tumor	Male	31	62	13	cluster2	1.44654	7.96267	3
TCGA-P3-A6T7-01	TCGA-P3-A6T7-01	55	0.2731	G2	124	T3	NA	Male	43	78	9	cluster1	1.10038	14.2899	4
TCGA-D6-A6EM-01	TCGA-D6-A6EM-01	65	0.1246	G2	91	T2	With Tumor	Female	35	54	19	cluster3	1.07758	7.98009	3
TCGA-CX-7219-01	TCGA-CX-7219-01	47	0.3261	G2	120	T4A	Tumor Free	Male	21	42	10	cluster2	1.39184	1.64276	1
TCGA-MT-A51X-01	TCGA-MT-A51X-01	30	0.2533	G1	47	T1	NA	Male	27	60	18	cluster1	0.857416	9.33703	3
TCGA-CV-7433-01	TCGA-CV-7433-01	49	0.0344	G3	106	T4A	With Tumor	Male	39	64	14	cluster3	1.43432	10.0712	3
TCGA-CV-7422-01	TCGA-CV-7422-01	60	0.0506	G3	121	T4A	With Tumor	Female	25	52	14	cluster2	1.11028	8.81016	8
TCGA-IQ-A6SH-01	TCGA-IQ-A6SH-01	55	0.2993	G1	63	T2	Tumor Free	Male	39	58	18	cluster3	1.0261	10.5836	3
TCGA-CV-7423-01	TCGA-CV-7423-01	65	0.4833	G1	63	T2	NA	Male	29	56	19	cluster1	1.22223	14.7187	4
TCGA-F7-A50I-01	TCGA-F7-A50I-01	72	0.3358	G2	128	T4A	Tumor Free	Male	31	60	17	cluster2	0.720225	7.70931	3
TCGA-CV-7425-01	TCGA-CV-7425-01	77	0.0456	G1	102	T3	With Tumor	Female	19	38	1	cluster1	0.859838	14.1971	4
TCGA-CV-A45Z-01	TCGA-CV-A45Z-01	75	0.16	G3	639	T1	With Tumor	Male	29	56	18	cluster1	0.72058	11.1267	7
TCGA-CV-7432-01	TCGA-CV-7432-01	79	0.1877	G1	135	T2	NA	Male	45	74	14	cluster1	1.01818	14.8837	4
TCGA-DQ-5624-01	TCGA-DQ-5624-01	43	0.2012	G2	84	TX	NA	Female	31	50	20	cluster2	1.50324	7.70508	3
TCGA-CV-A6JZ-01	TCGA-CV-A6JZ-01	68	0.1668	G2	96	T2	With Tumor	Male	37	62	12	cluster3	1.415	8.62173	3
TCGA-CV-7437-01	TCGA-CV-7437-01	77	0.4746	GX	117	T2	With Tumor	Male	37	50	19	cluster1	0.866245	13.5972	5
TCGA-P3-A6SX-01	TCGA-P3-A6SX-01	67	0.381	G2	151	T2	Tumor Free	Male	41	78	11	cluster1	0.832189	14.556	5
TCGA-CX-A4AQ-01	TCGA-CX-A4AQ-01	56	0.238	G3	93	T2	Tumor Free	Male	27	28	12	cluster2	0.957445	9.85739	8
TCGA-UF-A7JJ-01	TCGA-UF-A7JJ-01	68	0.0709	G1	80	T4A	Tumor Free	Male	25	50	11	cluster2	1.00391	0.635365	1
TCGA-CV-A45O-01	TCGA-CV-A45O-01	57	0.0005	G2	138	NA	Tumor Free	Male	9	24	0	cluster1	1.06352	14.9568	4
TCGA-CV-A45P-01	TCGA-CV-A45P-01	82	0.0498	G2	143	T1	With Tumor	Female	37	56	2	cluster1	0.948255	14.3808	5
TCGA-F7-A61S-01	TCGA-F7-A61S-01	62	0.1578	G1	90	T3	Tumor Free	Male	43	80	7	cluster1	0.870299	12.6597	3
TCGA-CV-A45Q-01	TCGA-CV-A45Q-01	69	0.1485	G1	248	NA	Tumor Free	Female	33	54	2	cluster1	0.926444	15.1666	4
TCGA-CV-A45Y-01	TCGA-CV-A45Y-01	61	0.0576	G3	64	T4A	Tumor Free	Male	31	58	2	cluster2	1.27859	0.446035	1
TCGA-D6-6515-01	TCGA-D6-6515-01	82	0.0001	G3	42	T2	Tumor Free	Female	15	26	4	cluster3	1.33174	3.97648	1
TCGA-D6-6517-01	TCGA-D6-6517-01	59	0.2155	G2	63	T3	With Tumor	Male	43	68	8	cluster2	1.44239	5.86808	9
TCGA-HD-8224-01	TCGA-HD-8224-01	63	0.4096	G3	74	T3	With Tumor	Male	1	4	10	cluster1	0.487462	11.842	7
TCGA-CV-A45X-01	TCGA-CV-A45X-01	47	0.2519	G2	91	T2	Tumor Free	Male	29	48	17	cluster1	0.847231	14.1291	4
TCGA-HD-A634-01	TCGA-HD-A634-01	56	0.1289	G3	37	T3	Tumor Free	Male	23	30	8	cluster1	0.451892	12.44	7
TCGA-CV-A463-01	TCGA-CV-A463-01	82	0.1438	G2	187	T4A	Tumor Free	Female	33	56	7	cluster2	0.799499	6.18494	9
TCGA-CV-A465-01	TCGA-CV-A465-01	24	0.3791	G1	33	T3	Tumor Free	Male	31	70	26	cluster1	0.947997	10.3178	3
TCGA-QK-A6IH-01	TCGA-QK-A6IH-01	65	0.3592	G2	64	T4B	With Tumor	Female	41	76	11	cluster1	0.776638	14.8131	5
TCGA-D6-A4ZB-01	TCGA-D6-A4ZB-01	61	0.1811	G2	163	T3	Tumor Free	Male	41	70	8	cluster2	0.846599	0.843703	1
TCGA-UF-A7JS-01	TCGA-UF-A7JS-01	59	0.3547	G2	58	T4A	Tumor Free	Male	25	50	9	cluster1	0.545747	11.6741	7
TCGA-QK-AA3J-01	TCGA-QK-AA3J-01	69	0.3387	G3	102	T1	Tumor Free	Male	-5	26	12	cluster2	1.01892	0.964595	1
TCGA-CV-A6JU-01	TCGA-CV-A6JU-01	61	0.2905	G2	119	T4B	Tumor Free	Female	25	46	11	cluster1	0.808567	11.81	7
TCGA-CV-A6JY-01	TCGA-CV-A6JY-01	69	0.0473	G1	84	T4A	Tumor Free	Male	35	52	2	cluster2	0.662972	5.94295	9
TCGA-D6-8568-01	TCGA-D6-8568-01	62	0.2938	G2	100	T2	With Tumor	Male	35	68	8	cluster2	0.699149	8.0738	6
TCGA-CV-A6K2-01	TCGA-CV-A6K2-01	79	0.0051	G1	587	T4	With Tumor	Male	33	66	2	cluster1	0.764961	14.6129	5
TCGA-F7-A50J-01	TCGA-F7-A50J-01	67	0.2063	G2	146	T3	Tumor Free	Female	41	74	23	cluster1	0.890468	14.2614	4
TCGA-CX-7086-01	TCGA-CX-7086-01	53	0.528	G2	208	T3	Tumor Free	Male	25	50	18	cluster2	1.1366	4.68396	1
TCGA-F7-A61W-01	TCGA-F7-A61W-01	51	0.2286	G2	57	T2	Tumor Free	Male	29	54	5	cluster1	0.742498	14.9818	5
TCGA-QK-A8ZA-01	TCGA-QK-A8ZA-01	60	0.5583	G2	103	T2	NA	Male	33	58	19	cluster1	0.560387	11.5027	7
TCGA-D6-6823-01	TCGA-D6-6823-01	50	0.2858	G2	151	T2	Tumor Free	Male	29	66	19	cluster2	1.25024	7.85115	6
TCGA-D6-6824-01	TCGA-D6-6824-01	61	0	G2	48	T4A	Tumor Free	Male	-5	20	0	cluster2	1.43475	0.543157	1
TCGA-D6-6826-01	TCGA-D6-6826-01	64	0.17	G2	91	T4A	Tumor Free	Female	27	50	14	cluster2	1.70754	1.46194	1
TCGA-IQ-7631-01	TCGA-IQ-7631-01	60	0.1334	G1	24	T2	Tumor Free	Female	1	22	6	cluster1	0.552748	11.8573	7
TCGA-HD-A6HZ-01	TCGA-HD-A6HZ-01	79	0.2109	G2	71	T2	Tumor Free	Female	37	58	17	cluster2	0.834075	0.719412	1
TCGA-D6-A6EK-01	TCGA-D6-A6EK-01	67	0.1087	G1	153	T2	With Tumor	Male	39	52	4	cluster2	0.991303	6.04904	9
TCGA-UF-A7JT-01	TCGA-UF-A7JT-01	72	0.1049	G3	173	T4A	With Tumor	Female	41	66	3	cluster3	1.37139	8.39323	3
TCGA-D6-A6EO-01	TCGA-D6-A6EO-01	44	0.3017	G2	79	T4A	Tumor Free	Male	17	48	5	cluster2	1.03186	8.86345	8
TCGA-D6-A6EP-01	TCGA-D6-A6EP-01	62	0.5413	G3	106	T3	Tumor Free	Male	-5	10	20	cluster1	0.669035	11.9695	7
TCGA-QK-A8Z7-01	TCGA-QK-A8Z7-01	59	0.4264	NA	133	T4A	NA	Male	13	28	10	cluster2	0.628442	9.67633	8
TCGA-D6-A6ES-01	TCGA-D6-A6ES-01	50	0.2554	G2	174	T4A	Tumor Free	Male	35	42	6	cluster1	1.24664	14.9605	4
TCGA-H7-8501-01	TCGA-H7-8501-01	54	0.064	GX	136	T4A	NA	Male	47	74	3	cluster1	0.845407	14.2279	4
TCGA-DQ-5629-01	TCGA-DQ-5629-01	64	0.5949	G2	286	TX	Tumor Free	Male	31	62	21	cluster2	0.669133	6.04345	2
TCGA-DQ-5630-01	TCGA-DQ-5630-01	73	0.0154	G2	62	TX	Tumor Free	Male	33	54	7	cluster3	1.40757	9.59899	3
TCGA-H7-A76A-01	TCGA-H7-A76A-01	57	0.1084	G2	62	TX	Tumor Free	Male	27	26	9	cluster2	1.20747	0.610893	1
TCGA-DQ-5631-01	TCGA-DQ-5631-01	52	0.4958	G3	75	TX	With Tumor	Male	33	42	18	cluster2	1.50368	7.71318	3
TCGA-DQ-7588-01	TCGA-DQ-7588-01	66	0.2885	G3	91	TX	With Tumor	Male	49	80	19	cluster1	0.811252	15.0713	4
TCGA-F7-7848-01	TCGA-F7-7848-01	47	0.399	G2	282	T4A	Tumor Free	Male	15	32	15	cluster2	0.980331	0.493598	1
TCGA-F7-8298-01	TCGA-F7-8298-01	58	0.235	G1	87	T1	Tumor Free	Male	45	64	13	cluster1	0.594121	10.5817	3
TCGA-T2-A6WX-01	TCGA-T2-A6WX-01	73	0.1121	G1	174	NA	With Tumor	Female	41	72	4	cluster3	1.06958	6.00857	9
TCGA-F7-A50G-01	TCGA-F7-A50G-01	66	0.0889	G1	88	T3	Tumor Free	Male	23	54	14	cluster3	0.894206	9.36574	3
TCGA-P3-A6T3-01	TCGA-P3-A6T3-01	49	0.4518	G2	96	T3	With Tumor	Male	41	76	20	cluster1	0.871414	14.6455	4
TCGA-H7-8502-01	TCGA-H7-8502-01	50	0.2676	G2	NA	T4A	NA	Male	31	58	9	cluster1	0.580602	14.3611	4
TCGA-F7-A622-01	TCGA-F7-A622-01	75	0.2958	G1	54	T3	Tumor Free	Male	41	70	8	cluster1	0.987961	14.8469	5
TCGA-HD-7229-01	TCGA-HD-7229-01	60	0.2621	G3	151	T4A	With Tumor	Male	43	60	6	cluster2	1.21944	5.91191	9
TCGA-QK-A652-01	TCGA-QK-A652-01	60	0.1815	G2	45	T1	Tumor Free	Male	7	40	8	cluster1	1.19075	11.1565	3
TCGA-T2-A6WZ-01	TCGA-T2-A6WZ-01	53	0.4796	G2	84	T3	With Tumor	Male	33	46	20	cluster2	0.578623	5.80256	9
TCGA-HD-A6I0-01	TCGA-HD-A6I0-01	56	0.2201	G1	66	T4A	Tumor Free	Male	33	46	7	cluster1	0.820871	14.6186	4
TCGA-HD-8635-01	TCGA-HD-8635-01	61	0.3144	G2	179	T1	NA	Female	19	50	8	cluster2	0.654781	10.6606	7
TCGA-P3-A5QF-01	TCGA-P3-A5QF-01	49	0.1541	G2	328	T4	With Tumor	Male	37	64	4	cluster1	0.715917	14.3895	5
TCGA-T3-A92M-01	TCGA-T3-A92M-01	52	0.4339	G2	314	T4A	NA	Male	35	72	15	cluster2	1.01645	7.32916	6
TCGA-HL-7533-01	TCGA-HL-7533-01	65	0.1496	G3	NA	NA	Tumor Free	Male	43	76	3	cluster1	1.065	14.4058	5
TCGA-IQ-7632-01	TCGA-IQ-7632-01	68	0.0083	G1	57	T4A	Tumor Free	Female	25	62	9	cluster2	0.963312	6.01677	9
TCGA-RS-A6TO-01	TCGA-RS-A6TO-01	82	0.1907	G2	144	T4	Tumor Free	Female	43	76	24	cluster1	0.545761	11.6707	7
TCGA-KU-A6H8-01	TCGA-KU-A6H8-01	41	0.001	G3	22	T2	With Tumor	Male	21	44	0	cluster1	0.798254	11.4745	7
TCGA-MT-A67A-01	TCGA-MT-A67A-01	85	0.1969	G2	101	T1	Tumor Free	Female	23	50	9	cluster1	0.561203	11.9129	3
TCGA-TN-A7HI-01	TCGA-TN-A7HI-01	56	0.774	G3	50	T2	Tumor Free	Male	37	54	30	cluster2	0.857589	0.456431	1
TCGA-P3-A5QE-01	TCGA-P3-A5QE-01	49	0.1859	G2	35	T2	Tumor Free	Male	7	2	4	cluster3	0.859211	9.00703	8
TCGA-UF-A7JD-01	TCGA-UF-A7JD-01	71	0.3036	G3	99	T4	Tumor Free	Male	45	74	18	cluster2	0.523547	9.8061	8
TCGA-P3-A6T5-01	TCGA-P3-A6T5-01	79	0.584	G2	197	T4A	With Tumor	Female	41	68	26	cluster1	1.07774	9.80008	3
TCGA-QK-A64Z-01	TCGA-QK-A64Z-01	79	0.2322	G1	68	T4	Tumor Free	Female	27	62	10	cluster1	0.991009	14.9792	5
TCGA-UF-A7JV-01	TCGA-UF-A7JV-01	62	0.1025	G2	68	T4A	With Tumor	Female	47	80	4	cluster1	1.29286	14.57	5
TCGA-QK-AA3K-01	TCGA-QK-AA3K-01	60	0.1746	G2	86	T3	NA	Male	29	58	7	cluster2	0.577942	9.01413	8
TCGA-UF-A71E-01	TCGA-UF-A71E-01	63	0.5862	G3	134	T4A	Tumor Free	Male	35	58	20	cluster2	0.888662	9.63548	3
TCGA-UF-A71A-01	TCGA-UF-A71A-01	67	0.6276	G1	168	T4A	With Tumor	Male	43	66	20	cluster1	0.663926	11.8544	7
TCGA-CQ-A4CD-01	TCGA-CQ-A4CD-01	69	0.2614	G3	144	T4A	Tumor Free	Male	41	72	8	cluster1	0.843112	14.8822	5
TCGA-CN-A63V-01	TCGA-CN-A63V-01	59	0.0008	G2	78	T4A	Tumor Free	Male	51	72	7	cluster1	0.794314	14.5008	5
TCGA-CV-A45R-01	TCGA-CV-A45R-01	46	0.3399	G1	79	T2	Tumor Free	Male	1	32	17	cluster1	0.889767	14.517	5
TCGA-CV-7178-01	TCGA-CV-7178-01	64	0.2657	G3	112	T4A	With Tumor	Female	27	56	25	cluster3	1.27803	10.9541	7

## Sheet: immune infiltration
Sample ID	cluster	Myeloid dendritic cell activated_XCELL	B cell_XCELL	T cell CD4+ memory_XCELL	T cell CD4+ naive_XCELL	T cell CD4+ (non-regulatory)_XCELL	T cell CD4+ central memory_XCELL	T cell CD4+ effector memory_XCELL	T cell CD8+ naive_XCELL	T cell CD8+_XCELL	T cell CD8+ central memory_XCELL	T cell CD8+ effector memory_XCELL	Class-switched memory B cell_XCELL	Common lymphoid progenitor_XCELL	Common myeloid progenitor_XCELL	Myeloid dendritic cell_XCELL	Endothelial cell_XCELL	Eosinophil_XCELL	Cancer associated fibroblast_XCELL	Granulocyte-monocyte progenitor_XCELL	Hematopoietic stem cell_XCELL	Macrophage_XCELL	Macrophage M1_XCELL	Macrophage M2_XCELL	Mast cell_XCELL	B cell memory_XCELL	Monocyte_XCELL	B cell naive_XCELL	Neutrophil_XCELL	NK cell_XCELL	T cell NK_XCELL	Plasmacytoid dendritic cell_XCELL	B cell plasma_XCELL	T cell gamma delta_XCELL	T cell CD4+ Th1_XCELL	T cell CD4+ Th2_XCELL	T cell regulatory (Tregs)_XCELL
TCGA-4P-AA8J-01	2	0.288163	0.0302053	0	0.00264588	0	0.0357375	0.004563	0.000961441	0.0106929	0.0158469	0.0065294	0.0160228	0.0032054	0	0.0208049	0.0317043	0	0.211784	1.02e-18	0.0782204	0.0306807	0.0361246	0.000213528	0.00444706	0.00608157	0.0110251	0	9.69e-19	0	0.118661	0.0696775	0.0171454	0	0.0626806	0.205637	0
TCGA-BA-4074-01	1	0.211839	0	0.0125765	0	0	5.8e-18	0	0.00975577	4.05e-19	0.00520741	1.57e-18	0	0.112213	0	0.0112856	0.0208779	0	0.0617603	0	0.0288212	0.0093576	0.00348881	0.00950228	7.43e-19	0.00685719	0.0357591	2.44e-19	0.00206229	9.56e-18	0.019124	0.0147259	0.00673028	0	0	0.484116	0
TCGA-BA-4076-01	1	0.0987671	0.00343722	0.00735984	0	5.76e-20	0.0540897	0	0.0067441	0.0104007	0.00231869	2.66e-18	0.0231288	0.0327514	0	0.00286164	0.0121588	0	0	0	0	0.00131572	2.11e-18	0.00314243	0.0187881	1.33e-18	0.0150624	2.84e-18	0.00436861	1.47e-18	0.0489222	0.00876005	0.0103407	0	0	0.226923	2.61e-18
TCGA-BA-4078-01	1	0.207131	1.68e-19	0.000984742	0.000223676	1.62e-19	0.0207243	0	1.41e-19	0.00338464	0.00294271	6.26e-19	0.00439837	0.0256382	0	0.0116683	0.0194573	0	0.150214	0	0.138796	0.0104081	0.0074637	0.0106785	0.00957026	2.63e-19	2.14e-18	0	1.49e-19	0	0.0155881	0	0.00223999	0.00478091	5.79e-18	0.143423	0
TCGA-BA-5151-01	2	0.234262	0.0281173	0.0228829	2.83e-19	0.009364	0.04362	0.00973739	0.00161832	0.0123422	0.0230122	4.76e-21	0.0188205	0.0120875	0.0028907	0.0314939	0.0535246	0	6.12e-18	0.0368025	0.0309418	0.00591613	0.00880661	0.0110281	0.0526999	0	0.0807848	0	0.0289475	0	0.00840423	0.0307429	0.0118794	0	0	0.206612	0.0172786
TCGA-BA-5152-01	3	0.433317	0.0576878	0.0144619	0	4.31e-20	2.33e-19	0	0.00688807	0.045386	0.0895286	0	0.0226047	0.0168606	3.58e-19	0.0598833	0.0371187	6.23e-18	0.0193376	2.28e-18	0.0253689	0.0241571	0.0222613	0.0330948	0.0141177	0.0127752	0.0314453	0	0	1.07e-19	0.0611198	0.119791	0.00799276	0	0.0520904	0.357665	0.022669
TCGA-BA-5153-01	2	0.22036	0.169678	0.0324805	0.050636	0.013406	1.64e-18	1.66e-18	0.00526643	0.099274	0.134228	0.0616535	0.110151	0.00900831	0.000550615	0.0104983	0.0207342	1.04e-18	0.0544152	0	0.107479	4.79e-20	0.000878311	0.00531324	0.0162183	0.0151924	0	2.69e-21	1.13e-18	0	0.0242338	0.0957719	0.0264149	0.0119505	0.0341961	0.372144	0
TCGA-BA-5555-01	2	0.241844	0.00511121	0.00387478	0	1.17e-18	0.00254575	0	7.72e-20	1.25e-19	0.00888459	3.03e-18	0.0171421	0.0116187	0.000537656	0.00476999	0.0460964	2.73e-18	0.00951602	0	0.0732422	0.00323714	0.00954041	0.0155885	0.0189623	0	3.41e-18	0	0	0	0.0074298	0.00305165	0.00390113	1.45e-18	0.0059264	0.295913	9.44e-18
TCGA-BA-5556-01	3	0.418868	0.0959506	0.0124828	0.0318915	1.14e-22	0.0541942	0.0154069	0.00762917	0.124611	0.160289	0.0662922	0.0465629	0.00475558	0	0.0445645	0.0354611	0	7.55e-18	0	0.0400384	0.0248986	0.0398094	0.00181233	0.0223601	0.0154067	0.0509332	0.00875893	8e-20	0	0.0456698	0.167972	0.00749197	0.0325555	0.0466936	0.247678	0.00111184
TCGA-BA-5557-01	1	0.41961	0.0170039	0.00150183	0	0	0.0409626	0.0612347	5.92e-19	0.0192931	0.0176548	0	0.0178861	0	2.85e-18	0.0319558	0.0672573	4.43e-18	0.0595937	0	0.0437993	0.171798	0.0998751	0.0612985	0.0165397	1.8e-05	0.162808	0	0.0676518	0	0.0399658	0.0381743	1.38e-20	0	0	0.0995698	0.042627
TCGA-BA-5558-01	3	0.269451	0.0266376	0.00762724	0	0	0.0655382	0.00140192	0.00118945	0.0327069	0.0479252	0.0154478	0.0186401	0.00893772	0.0144575	0.0305162	0.0486494	0	3.63e-19	0.0399164	0.0491746	0.0280606	0.0309269	0.0179925	0.0621398	0.00187099	0.0948811	0.00392979	0.0165967	1.8e-19	0.0385849	0.0652421	0.00386763	0	0.0774642	0.263287	0.0133535
TCGA-BA-5559-01	2	0.482573	0.185763	0.00862032	0.0719854	0.0242249	0	0	0.0275529	0.177135	0.188887	0.109644	0.063003	0.0317091	0.00605406	0.0368598	0.0109602	4.81e-19	0.151874	0	0.0632746	0.065662	0.0610041	0.0141951	0.016328	0.0174134	0.00570934	0.00719375	3.05e-19	0	0.0599054	0.153204	0.0189141	0.0359962	0.039838	0.316775	0.0059484
TCGA-BA-6868-01	1	0.0194291	7.99e-21	0	0	0	0.0275388	4.63e-18	2.5e-20	0	6.29e-19	0	0.00143589	0.0219046	7.57e-19	5.36e-20	0.00157865	5.04e-19	0	1.89e-17	1.04e-18	0	2.14e-20	0	0.0142211	0	0.00123379	3.36e-19	0.00482276	0	0.0377859	0	0.00663103	3.33e-19	0	0.227284	0
TCGA-BA-6869-01	2	0.0665834	0.0428201	0	1.27e-18	2.04e-18	0.0406049	1.87e-19	0.00046887	8.88e-20	0.00327731	0	0.00855283	0.00693082	4.94e-19	0	0.014284	0	3.02e-18	0	0.0352132	0	0.000911843	0.00619478	0.0113965	0.00626924	0	1.43e-20	0.000697166	1.24e-18	0.000215454	0.0114894	0.0175206	0	0.0399745	0.132805	2.13e-19
TCGA-BA-6870-01	2	0.282602	0.147384	0	3.06e-18	5.01e-19	0.0815051	0.00550863	3.18e-19	0	0.0165465	1.66e-18	0.0552945	0.00101415	0.00809393	0.0213908	0.0552559	0	0.04466	3.28e-18	0.0576321	0	0.00047674	0	0.033402	0.0715657	0.0329112	3.2e-19	0.00797486	2.22e-19	0.0881446	0.0329837	0.0720567	0.00268043	0.0106619	0.181061	0.00505633
TCGA-BA-6871-01	2	0.184946	0	0.0107344	0	0.0014117	0	0	1.52e-19	0.0150648	0.0290077	0.0278617	0.0185062	0.0305012	0.00774306	0	0.109479	0	0.284614	0.00573971	0.143617	0.0106986	0.0129381	0.00905645	0.00889326	0	2.62e-18	9.24e-19	0.00221981	3.49e-18	0.0105556	0.0708998	0.00240601	0	0.0324366	0.470785	0
TCGA-BA-6872-01	1	0.226097	6.13e-19	0	3.44e-19	0	0.0424765	1.06e-19	0.00217468	0.00222502	4.97e-20	0	0.000619045	0.0119458	0.00283538	0.0164436	0.0542675	0.00287782	0.0519524	2.42e-18	0.024729	0.00327791	0.00537005	0.00402612	0.0212072	0.000678546	0.0152341	0	0.00645102	3.62e-19	0.0613476	0.0105851	0.00476856	5.36e-19	0.0522091	0.295425	2.93e-18
TCGA-BA-6873-01	1	0.27394	0.00941807	0.0143677	0	0	0.0295494	0	0.0297773	0.0301628	0.0184361	0.0133886	0.0142832	0.0150608	1.91e-18	0.0107901	0.0295276	0	4.74e-18	2.05e-18	0.0073963	0.00657241	0.0112617	0.00401832	0.0168584	0	0.00236221	2.03e-20	0	1.18e-18	0.0481235	0.0471036	0.00422184	1.53e-18	0.06277	0.31295	0
TCGA-BA-7269-01	1	0.124375	3.37e-19	9.7e-20	0	0	0.010295	1.45e-17	0	1.03e-18	0	4.78e-18	6.34e-19	0	2.49e-18	1.53e-19	0.0336225	4.92e-18	0.148814	0	0.0670153	0	0.00407447	9.53e-20	0.00129813	0	0	0	0	7.77e-19	0.0224889	0.0344648	0.0145629	0	0.0616531	0.13712	0
TCGA-BA-A4IF-01	1	0.0262744	0.0258537	0.00285797	1.85e-19	6.63e-19	0.0126501	3.01e-18	0.00768655	0.0039081	3.85e-19	4.75e-18	0.0214147	0.0213695	0	0	0	1.39e-19	0.00257307	1.59e-17	0.0431185	0	3.92e-19	1.74e-18	0.017078	0.00209013	4.71e-18	0	0	0	0.028411	0.000331099	0.00680791	7.35e-18	0.021131	0.312139	1.71e-17
TCGA-BA-A4IG-01	2	0.241628	0.200585	0.0252787	0	0	0.0174418	2.94e-18	0.0062619	0.0158505	0.0477074	0	0.049859	0.0257783	0	0.0115175	0.00174077	0	5.76e-18	2.51e-18	0.0300751	0	0	0.00702266	0.0152614	0.0429785	0	0.0227428	0	0	0.000101757	0.0467803	0.0125705	0	6.86e-18	0.38058	0
TCGA-BA-A4IH-01	2	0.208411	0.0046634	0.00864784	0	0	0	0	0.00495189	0.00590918	0.0282795	2.14e-19	0.00664416	0.0274946	3.28e-19	0.00262818	0.0286048	0	0.114672	1.99e-18	0.213561	0	0.000672708	0.000332922	0.000840885	0	4.22e-18	0.000873633	9.62e-20	0	7.07e-18	0.0457217	0.0143809	7.38e-19	0	0.309717	8.31e-18
TCGA-BA-A4II-01	2	0.267953	0.024228	0.0135015	1.43e-19	7.43e-20	0.0454773	4.92e-19	0.00535071	0.0481652	0.0212407	1.01e-19	0.0163136	0.019222	0	0.0219977	0.0336696	6.11e-19	0.0072701	4.63e-19	0.0496446	0.00564426	0.0055109	0.00631659	0.0161403	0.0125319	0.037225	0	0.00879971	2.89e-18	0.0157945	0.0271966	0.0195711	0	0	0.30255	0
TCGA-BA-A6D8-01	1	0.264094	0.0185689	0	9.55e-18	0	0.0554046	0	1.07e-18	0	1.19e-17	1.53e-17	2.24e-18	0	0	0.011787	0.050601	8.75e-18	0.176551	0	0.0254173	0.0047763	0.020432	0.00228807	0.00877799	0.0169768	0.0297858	0	0	1.24e-18	0.0480968	0.011685	0.00848864	8.39e-18	0.10092	0.0949395	0
TCGA-BA-A6DA-01	1	0.185867	0.01249	6.99e-19	6.02e-18	3.06e-19	0.0934819	4.39e-18	0.0120744	0.0217281	0.0105194	2.12e-19	0.036031	0.000717481	0	0	0.0149401	9.81e-06	0	1.91e-18	0.0204816	0.00723101	0.00599664	0.0106042	0.0113827	0.00201116	0.0408589	5.87e-19	0.0206147	0	0.041656	0.0482466	0.0114597	0	0.0759835	0.192478	5.87e-18
TCGA-BA-A6DB-01	3	0.512858	0.0623047	0	0.0223391	0	0.0549588	0.0188495	0.0349493	0.173302	0.165176	0.0368484	0.0315295	0.0162304	0.00287379	0.0884513	0.0186724	1.89e-18	0.114752	1.48e-18	0.135587	0.0338716	0.0225551	0.00884966	0.0157852	0.0277624	0.0353337	0.00422549	0	0	0.121777	0.193725	0.00488764	8.92e-18	0.0141003	0.170642	2.85e-18
TCGA-BA-A6DD-01	2	0.370675	0.0511083	2.55e-24	0	0	0.030943	0.0092544	0.00793125	0.0638299	0.0857253	0.0228052	0.00948223	0.014088	2.92e-18	0.0340065	0.0230476	6.53e-19	0.066306	3.53e-19	0.0380261	0.0137116	0.0135338	0.0114575	0.00554305	0.01945	0.0181415	2.1e-18	7.46e-19	0	0.0551926	0.0710262	0.0462349	0	0.053869	0.30599	0
TCGA-BA-A6DE-01	1	0.0547158	7.49e-21	0.00661791	0	0	0.0189988	7.86e-18	0.0129356	0.0141419	0.00556911	0	0.00640167	0.0326258	0	0	0.00427753	0	0	0	0.0514598	0.00049458	5.73e-20	0.00398852	0.0209608	0	0.00808992	0	0.00343378	0	0.0200553	0.0172983	0.0172294	0	1.18e-17	0.330069	2.55e-18
TCGA-BA-A6DG-01	1	0.302041	0	0	3.11e-19	8.13e-19	0.0589581	0.000939549	0.0269627	0.0208605	6.98e-21	2.46e-19	0	0.00551229	0	0.0335328	0.091025	1.41e-18	0.12454	0	0.0532466	0.0179951	0.0225168	0.0148926	0.00744981	0	0.083304	7.74e-20	0.0135428	0	0.0626948	0.046868	2.29e-19	1.86e-18	0.0130705	0.0540282	0.00657731
TCGA-BA-A6DI-01	2	0.065571	0.00265784	8.04e-20	7.38e-18	6.76e-19	0.040455	0	0.00325162	0.011893	0	1.19e-18	0.00116753	0.0169884	1.32e-18	0.00722349	0.0108725	0.006346	8.2e-18	0	0.0362138	0	1.8e-19	0.00193245	0.0130818	0.00237546	0.00458166	0	0.00393882	0	0.0126596	0.00264784	0.0102792	0	1.51e-17	0.142956	1.92e-18
TCGA-BA-A6DJ-01	1	0.326377	0.0131471	0.0103815	1.39e-18	0	0.0554172	1.85e-19	0.0197658	0.0396534	0.0575938	0.0179937	0.0136976	0.0153093	0	0.0205555	0.00935134	1.04e-18	3.11e-18	0	0.00450555	0.00875021	0.0105174	0.00787691	0.0159392	0	0.0218065	0	1.45e-20	0	0.0482551	0.0565656	0.00533961	0	0.0529316	0.265653	0.00876227
TCGA-BA-A6DL-01	2	0.0453251	0.0637311	0.00678405	0	0	0	0	0.00796896	0	0.0130813	2.26e-19	0.0204365	0.0354058	2.57e-18	9.78e-21	2.03e-20	2.18e-18	0	1.17e-18	0.00613142	0.000839017	0	1.49e-05	0.0146178	0.0147309	0.00434441	0	0.00419583	8.26e-18	0.00772711	0.0167498	0.0214954	0	3.78e-18	0.305259	0
TCGA-BA-A8YP-01	2	0.0762974	5.06e-20	0.00498072	0	2.91e-20	0.00360001	0	0.000221755	0	9.77e-19	3.25e-18	0.00223343	0.0144774	2.03e-19	0.0234063	0.0262001	1.32e-19	0.174501	8.31e-18	0.079461	0.020447	0.0249983	0.0117563	0.0131398	0	8.92e-19	0	6.68e-21	0	0.024729	0	0.00599255	4.47e-18	1.29e-17	0.328263	7.96e-18
TCGA-BB-4217-01	2	0.377217	0.644318	0.0666896	0.142281	0.0297296	0.0329272	0	0.00211157	0.0807524	0.135873	0	0.192732	0.00476269	2.7e-19	0.0190384	0.0491222	0	0.134256	0	0.0692335	1.63e-22	0.00196137	0.00263865	0.0207896	0.291396	5.25e-18	0.073886	1.11e-18	0	0.0684608	0.0665255	0.0298461	3.31e-18	0.00420192	0.299195	1.69e-19
TCGA-BB-4223-01	2	0.359802	0.296364	0.0267932	0.0499945	7.38e-20	0	3.46e-18	0.0166953	0.127712	0.166669	0.0320905	0.080407	0.0435806	0	0.0194144	0.00381424	1.97e-18	0.0817748	7.27e-19	0.0321005	0	0.00380776	0.00208212	0.0121834	0.0516243	0	0.031951	0	0	0.0139948	0.0522005	0.0130826	0.0133976	0.0425049	0.28959	0
TCGA-BB-4224-01	1	0.0946375	0.00340351	9.44e-05	0	0	0.0250465	0	0.0146075	0.0137796	0	0	0.0125146	0.0461821	2.85e-19	0.00178995	0	2.64e-18	0.0111446	4.28e-19	0.0191346	0.0202657	0.00964666	0.028855	0.0246831	0	0.00061604	3.27e-18	5.03e-20	1.48e-18	0.0218354	0.0283676	0.000440978	8.45e-20	0.0307405	0.246665	4.53e-18
TCGA-BB-4225-01	2	0.352479	0.161006	0.00937717	0.0679215	0.0182281	0.00446322	2.65e-18	0.0272386	0.140347	0.194059	0.0306088	0.0881823	0.0200372	0	0.020584	0.0143942	1.1e-19	0.140087	0	0.0642122	0.00172082	0.0120341	0.0123813	0.0114773	0.0379701	1.58e-18	0.00423199	0	4.25e-18	0.0255587	0.111579	0.0246181	0.00129216	0.0827504	0.275863	0.0159533
TCGA-BB-4227-01	1	0.0711532	0	0.00410361	4.86e-18	4.31e-19	0.0140754	0	3.88e-21	6.56e-19	3.22e-19	0	0.000719068	0.0321171	4.49e-19	0.0122854	0.00926001	2.57e-19	1.37e-18	0	0.0187981	0.0127064	0.00711516	0.00586267	0.0196161	0	0.0279776	8.01e-20	0.00271074	1.94e-18	0.0355643	0.000495567	0.00365427	0	8.88e-18	0.257111	0
TCGA-BB-4228-01	2	0.343998	0.0457072	0.00207144	0	0	2.06e-18	2.6e-18	0.0227198	0.0433387	0.0687483	0	0.0509621	0.0297361	0.0078469	0.0165219	0	6.3e-18	0.135653	0	0.0615933	0.00466737	0.00516709	0.0107548	0.0181857	0.00256691	3.93e-18	0	7.97e-19	1.24e-18	0.00786656	0.0310157	0.00226673	1.23e-19	0.0813675	0.249639	0
TCGA-BB-8596-01	1	0.414889	1.37e-18	2.72e-19	0.00843015	2.58e-18	0.0324163	1.22e-19	0.00457329	0	3.98e-19	7.03e-19	0	0.0139191	0.00133045	0.0279389	0.0809288	0.00160123	0.143854	0.0054684	0.204922	0.092852	0.058375	0.0311537	0.0150517	4.86e-18	0.0255931	0	0.000395871	1.41e-18	0.0475776	0.0146338	0	0	0	0.172563	0
TCGA-BB-8601-01	2	1.95e-19	2.13e-19	0.00431935	0	4.16e-19	0.00136093	1.56e-17	0	0	0	0	0	0.0348241	2.88e-20	0	0.00357441	0	2.5e-18	6.5e-19	0.0451443	0	0	2.24e-05	0.016539	0.00249404	0	9.66e-20	7.78e-20	5.84e-18	0.00870728	1.72e-19	0.0177423	0	2.84e-18	0.36491	1.05e-17
TCGA-BB-A5HU-01	1	0.224562	0.0090379	0.00315773	1.24e-18	0	0.0470894	0.00696945	1.4e-19	0.00796139	0.00804124	0	0.0363354	0.0178438	3.06e-21	0.022867	0.00548342	0	0.0679882	0.00267884	0.015484	0.000248847	0	0	0.0169749	1.19e-18	0.0435268	3.85e-19	0.00404834	9.33e-21	0.0677124	0.00665168	0.00212992	0	7.91e-21	0.203858	1.4e-19
TCGA-BB-A5HY-01	1	0.0857396	0	0.0067408	6.12e-19	0.000415805	0.0142147	0	0.00358106	3.75e-19	0	0	0	0.0348056	2.31e-18	0.00044476	0.000236637	1.39e-18	0	1.67e-18	0	3.99e-21	0.00249829	0	0.00883188	3.35e-19	0	1.16e-18	0	0	0.0292198	0.0124546	0.00418888	0	0.0171666	0.398215	2.45e-18
TCGA-BB-A5HZ-01	1	0.0813962	0.000616937	0	3.86e-18	0	0.062228	3.24e-18	0.0138879	0.0176272	2.97e-19	7.2e-20	0.0286092	0.0118343	7.87e-19	0.00338567	0.0373769	1.21e-19	0.024077	1.17e-18	0.0461158	1.49e-19	0	0.00858649	0.0226043	0.00327356	0.0245244	7.24e-19	0.00818789	0	0.0180963	0.011618	0.00722441	6.74e-20	0	0.20724	0
TCGA-BB-A6UM-01	1	0.257206	0.0421471	0	0	0	0.00153247	3.72e-19	0.00873388	0.097071	0.0853138	0.0475195	0.00440917	0.0112041	4.09e-20	0.00610412	0.00843364	1.65e-18	0.0216622	0	0.147383	0.00806279	0.0084607	0.0077659	0.0107221	0	0	0	3.18e-19	0	0.00929051	0.0381019	0.0116709	0.0127776	0.0691985	0.382561	1.72e-18
TCGA-BB-A6UO-01	1	0.182065	1.96e-18	0.00431962	0	0	0.0375812	1.37e-18	0.008802	0	0.00736187	0.000566632	0.00281724	0.0263967	0	0.00664703	0.0605457	0	0.0385862	2.67e-18	0.0757709	0.0149565	0.011104	0.0115703	0.00504205	2.99e-18	0.0275792	1.35e-19	0	0	0.0285892	0.0396002	0.00249474	6.85e-19	0.0642835	0.297602	0
TCGA-C9-A47Z-01	1	0.154915	0.000121402	0	3.11e-18	0	0.0653695	0	0.0170265	0.0440887	1.37e-18	2.93e-19	0.0110073	0.0208011	7.52e-19	0.00273662	0.00736441	1.18e-18	1.22e-17	7.78e-18	0.015778	0.00523547	0.00870851	0.0036191	0.0157451	3.86e-20	0.0094313	0.0020349	0.0023125	1.28e-17	0.0364847	0.0349518	0.00699473	2.61e-18	0.00958867	0.149916	0
TCGA-C9-A480-01	1	0.18369	0.0139967	0.00138241	0	0	0.0736157	0.00165733	0.0277588	0.0441683	0.0124831	0.0120826	0.0343276	0.0137935	0	0.0102542	0.00926211	0	5.17e-18	3.82e-18	0.0238817	0.00745533	0.00904746	0.0089434	0.028744	1.32e-18	0.00715175	1.69e-18	0	1.58e-18	0.0719891	0.0541614	0.00449796	0	0.045582	0.13741	9.56e-19
TCGA-CN-4722-01	2	0.195995	1.14e-18	1.6e-19	0.000177399	0	0.0489901	0.0233269	0	0.0476238	0.0174284	2.08e-18	0.00766538	0.00822435	0.00238498	0.0164796	0.0816344	0	0.13495	3.52e-19	0.264231	0.000836082	1.86e-19	0.00646401	0.0112123	0	0.0152151	0	6e-05	9.01e-18	0.00124173	1.57e-18	0.00959176	0	1.5e-19	0.0938916	0
TCGA-CN-4723-01	2	0.258054	0.035794	0.00267768	1.41e-18	0.00370181	0.0425262	0	0.00378704	0.00860998	0.0154137	0.00190468	0.0148991	0.0392681	3.78e-19	0.0165379	0.0197438	0	0	4.42e-18	0.014969	0.00892389	0.0091096	0.00976267	0.020982	0.0025077	0.025297	4.04e-20	0	0.00348834	0.0232252	0.0301092	0.0116515	0	0.0627479	0.227872	2.01e-18
TCGA-CN-4725-01	1	0.0521278	4.29e-19	0	0	4.23e-19	0.009164	1.17e-17	0.0103684	0.00719795	1.23e-19	0	0	0.0261873	0	0.000373932	0.029393	0	0	0	0.0399305	0.00370373	0.00592929	0.00034682	0.0177002	0	0.00686026	0	0.00303946	0	0.0123459	0.0126299	8.46e-19	1.1e-17	2.74e-17	0.35581	6.8e-18
TCGA-CN-4726-01	1	0.196578	0.00155972	0.00428899	0	4.28e-18	0.0137184	0.00449415	0	0.02829	0.00294808	0	0.0104126	0.0111374	0	0.0288433	0.0216582	0	0.00345214	5.79e-19	0.0274871	0.012843	0.00785974	0.0165362	0.0207762	3.84e-19	0.0823207	2.2e-20	0.0374969	0	5.6e-18	0.0231864	0.00297347	0	0	0.159347	0
TCGA-CN-4727-01	1	0.0303945	0	0.00319402	0	1.93e-18	3.56e-19	1.35e-18	0	1.69e-19	0	3.57e-18	0.0148742	0.0184366	0	7.51e-19	0.0485071	2.24e-19	0.0422274	0	0.0410471	0	0	0.00033265	0.00887003	3.7e-18	0	9.51e-19	0.0100751	0	0.000327391	7.38e-20	0.000726915	2.21e-19	0	0.301994	9.89e-18
TCGA-CN-4728-01	3	0.669105	0.0306182	0.00595133	0	8.02e-19	0.047834	0.00189637	0.0139495	0.0174683	0.0337925	4.89e-19	0.0285562	0.00346072	0	0.0926953	0.0551747	1.36e-18	0.18683	0	0.163009	0.181207	0.0963695	0.0651117	0.0187355	1.17e-18	0.0538671	0	8.2e-19	1.3e-18	0.01282	0.0319528	0	0	0	0.110589	0.0412169
TCGA-CN-4729-01	2	0.228625	0.0128685	0.00113395	1.43e-19	0	0.0347927	1.08e-18	0	0.00393257	0	0	0.0280803	0.0154212	0.0105147	0.0214606	0.032038	0	0.0499608	0.00337457	0.0394831	0	9.41e-21	0.0078199	0.0395901	0.00030739	0.0146085	1.35e-18	0.0078088	1.05e-19	0.0289433	0.0303109	0.0112634	4.11e-19	0.000554632	0.14062	0
TCGA-CN-4730-01	1	0.0605917	0.00821156	0.00393959	0	3.48e-19	0	5.55e-18	0.00692552	0	0	1.01e-18	0.00657492	0.0349398	0	0	0.0247187	7.15e-20	0	7.15e-18	0.0130317	0	0.000367724	0.00521499	0.0228945	0.00100197	6.16e-19	1.95e-21	0.000163378	7.54e-18	0.044187	0.0061321	0.0109312	7.24e-18	0	0.427618	2.58e-17
TCGA-CN-4731-01	1	0.119962	0.0068287	0.00182873	1.48e-19	5.24e-20	0	0	0	0.0125248	0.0394162	3.67e-19	0.0268172	0.0121123	8.92e-19	0.0028405	4.98e-19	1.12e-18	0.0514062	0	0.0213401	0.00428026	0.00212129	0.00171594	0.00702142	8.58e-19	0.00811079	0	5.27e-05	0	0.0180965	0.00427066	0.00248726	0	0	0.296828	4.23e-18
TCGA-CN-4733-01	2	0.620684	0.171316	0.0497664	0.0633278	0.0159117	0.0223014	0.0352768	0.0183248	0.179415	0.241726	0.0571526	0.0585107	0.0015204	0.00473892	0.101691	0.109818	1.5e-18	0.164388	0.0121488	0.183867	0.0427957	0.0658969	0.0146975	0.039968	0.0608468	0.0540917	2.03e-18	8.17e-20	1.04e-19	0.096774	0.143671	0.0774537	0.00919514	0.011791	0.363668	0.0552528
TCGA-CN-4734-01	3	0.349939	0.0217023	0.0184335	0.00699598	0.0118963	0.0149296	0.0159992	0.00109115	0.0819815	0.116351	0.0510167	0.0271796	0.014159	0	0.0278793	0.0347146	2.15e-19	3.04e-18	0.00258098	0.0367974	0.0284204	0.0256472	0.0134143	0.0227094	1.8e-18	0.0438604	1.17e-18	0.00500079	0.00419448	0.0278158	0.0881645	0.0074586	0.0141818	0.0323275	0.362056	0.0248967
TCGA-CN-4735-01	2	0.360908	0.127726	0.00412347	0.00280067	0	1.09e-18	0	0.00352401	0.0366441	0.070766	1.5e-18	0.0900162	0.0400925	0	0.0310762	5.2e-19	0	0.129719	1.01e-17	0.0917155	0.0313971	0.0197562	0.00713311	0.0146699	0.021151	2.27e-18	0.00286665	0	0	0.0529184	0.0686486	0.0112481	0	3.85e-18	0.267864	0
TCGA-CN-4736-01	1	0.415712	0.000960396	7.08e-19	0.00193362	1.26e-18	0.0278674	0	0.00854375	0.113549	0.0928744	0.0406784	0	0.0149909	0	0.0326144	0.0248607	0	0.101145	9.05e-19	0.136595	0.129404	0.0777527	0.0671074	0.0140323	0	0.0122665	0	0	3.43e-18	0.0563264	0.162926	0.00268514	1.65e-18	0.03268	0.20743	0
TCGA-CN-4737-01	1	0.150693	4.84e-19	1.49e-18	0	7.1e-19	0.0774455	0	0.00312949	0.0281712	2.87e-19	0	0	0.0046034	0.00150796	0.0117041	0.0347482	0	0.0476724	3.99e-19	0.0493711	0.0468823	0.0308788	0.0118416	0.0199569	0	0.0287949	1.96e-20	0.000749513	0	0.0483931	0.0119337	0.00158942	0	0.0028136	0.0672534	6.93e-19
TCGA-CN-4738-01	2	0.354243	0.0376167	0.00499767	0	3.1e-18	0.0831436	0.0127104	0.000995141	0.013103	0.037625	1.55e-18	0.0331908	0.0084663	0.00236603	0.0342533	0.00777383	0.0104635	7.08e-18	2.91e-19	0.0418179	0.0161629	0.0156785	0.0123069	0.0349292	0	0.0204647	0	0.000680062	0	0.0280413	0.0280946	0.00546344	0.0076559	0.00574369	0.0655249	0.00784585
TCGA-CN-4739-01	2	0.296487	0.136269	0.00485384	0.00454788	3.09e-18	0.0294812	7.43e-19	0	0.0295592	0.0684114	1.6e-19	0.040897	0.00397767	1.04e-18	0.00983552	0.0188527	0	0.0398279	0	0.0860092	1.09e-20	0.00145995	0.00827071	0.0131415	0.0456363	0.0232884	2.87e-19	0.0120208	0	0.0121474	0.0310553	0.0216781	6.14e-05	0.0119035	0.218308	0
TCGA-CN-4740-01	2	0.320723	0.00663689	5.63e-19	0	0	4.11e-21	0	0.00717893	0.0551726	0.0340138	1.5e-19	0	0.00952499	2.31e-19	0.065649	0.0627289	0	0.168202	0.0348604	0.145191	0.124196	0.0697444	0.0695251	0.0209412	1.16e-18	0.0915329	0	0.00337237	0	2.09e-18	0.0673616	7.47e-20	3.71e-18	0	0.235272	0
TCGA-CN-4741-01	2	0.16343	0.0316912	0.00303319	0	0	0.0362591	2.36e-18	0.00470578	0.00418944	0.0069616	1.31e-17	0.0156249	0.0184499	4.51e-19	0.00591692	0	3.15e-19	0.00899353	0	0.0257829	0.00507895	0.00117283	0.0121491	0.0211561	5.63e-19	0.00254087	0	0	4.37e-18	0.00348427	0.00666268	0.00482422	0.00440847	0.00600145	0.187401	0
TCGA-CN-4742-01	2	0.289602	0.0214232	0.00200222	1.52e-18	1.65e-19	0.0407664	0.00570467	0.00640488	0.0163077	0.0120492	9.7e-19	0.0175597	0.0112483	7.18e-05	0.018554	0.0387245	1.95e-19	0.0963671	0	0.0487972	0.0175159	0.0166056	0.00732232	0.0204986	0.00365809	0.0386208	4.15e-21	0.00288738	0	0.0223973	0.0341934	0.0108137	0	6.64e-19	0.199133	1.9e-21
TCGA-CN-5355-01	2	0.0926431	0.0139441	0.000922101	0	5.24e-19	0.0371751	0	0.0102689	0.0109692	0	0	0.00507739	0.0168878	0.00108505	0.00651561	0.104281	0	0.0799278	0	0.0845139	0.000515532	0.00313667	1.93e-20	0.0236699	0.00489654	0.0156043	0	0.0022304	0	0.0206455	0.000766714	0.0108694	0	0.0386327	0.193622	0
TCGA-CN-5356-01	2	0.195737	0.0229303	0.00501401	5.1e-05	6.42e-20	0.00202692	0	0	0.0111964	0.0236655	0	0.0132002	0.022009	9.58e-20	0.00428349	0.0865813	0	0.0715191	0	0.190097	0	0.00585645	0.00467154	0.0241726	0.0010459	0.0109902	2.87e-05	0.00124883	6.31e-18	0.014331	0.00163721	0.0228451	1.49e-17	0.00991148	0.237282	0
TCGA-CN-5358-01	2	0.487497	0.131743	0.039307	0.0390377	1.06e-19	0.0683066	2.55e-18	0.0228152	0.129464	0.135779	0.0179942	0.0482441	7.36e-20	0	0.103521	0.134731	0.000494192	0.231864	0.0626156	0.225708	0.0887814	0.0615159	0.0314791	0.0371066	0.038444	0.114778	8.58e-20	0.00665709	0	0.0639745	0.0870944	0.0365388	0	0	0.218136	0.0253491
TCGA-CN-5359-01	3	0.488978	0.0375862	0.0227742	0.0420087	0.00793454	0.0573045	0	0.00332488	0.0918884	0.0964468	0.00777415	0.0158162	0.00217445	0	0.0435406	0.0393644	8.96e-19	0.137701	0	0.0934141	0.0701911	0.0469671	0.0240223	0.0268509	1.79e-19	0.103585	0.00316557	0.0179264	2.2e-19	0.0257827	0.0497494	0	0.0202643	0.0168138	0.168069	0.00378632
TCGA-CN-5360-01	2	0.449316	0.0884055	0.0075448	0.00967236	4.25e-19	0.094981	1.53e-18	0.0115616	0.0613179	0.0905363	0.0135061	0.0384272	0	0	0.0588572	0.0237853	0.0021397	0.0834326	1.25e-19	0.159804	0.0479417	0.0485453	0.00322775	0.0125854	0.0064946	0.0315538	0.00128964	0	0	0.0182204	0.0727248	0.0166807	0	0	0.0918328	0.0156377
TCGA-CN-5361-01	1	0.203618	0	0.00679561	4.6e-20	3.94e-19	0.0156698	2.17e-18	1.05e-19	0.0131881	0.0168706	0.0102596	0.0063271	0.0164056	0.00534806	0.00545357	0.0423643	0	0.0764064	4.98e-18	0.11574	0.0150255	0.0112165	0.00958771	0.0113844	0	0	3.83e-18	0	0	0.0200767	0.042141	0	1.58e-18	3.05e-18	0.253992	0
TCGA-CN-5363-01	3	0.33247	0.0268808	0.0121517	4.04e-19	1.27e-19	0.0134964	7.5e-19	0.016336	0.0225436	0.0273108	0.00493285	0.0167288	0.0206517	0	0.011983	0.0384827	3.7e-19	0.0615112	1.6e-18	0.0340628	0.0352701	0.0367805	0.00409239	0.0240836	4.19e-18	2.47e-05	0	0	1.39e-17	0.044354	0.0598606	0.00607108	6.38e-19	0.0426421	0.386861	3.99e-18
TCGA-CN-5364-01	1	0.252761	0.0124976	0.00495185	0	0	0	0	0.0020954	2.84e-19	0.0151876	0	0.0155611	0.0302832	0	0.0212744	0.0101888	6.83e-18	0.0450061	0	0.0784339	0.0340722	0.0216574	0.0269275	0.0103115	5.38e-18	0	0	0	0	0.0432797	0.0425128	0	1.45e-18	0.0279426	0.280776	0
TCGA-CN-5365-01	1	0.232151	0.0114696	0.00108073	0	5.03e-19	0.0331336	7.5e-18	0.00572799	0.0189878	0.0295528	0.00538209	0.0197271	0.0213581	1.04e-18	0.0214984	0.00578616	0	1.13e-17	0	0.011332	0.0257633	0.0120523	0.0239658	0.0108597	0	0.0365934	0	0	0	0.0876463	0.0423705	0.00239918	0	0.101294	0.246868	0
TCGA-CN-5366-01	1	0.251297	0	0.00563834	1.49e-18	0	0.0378827	3.66e-18	0.0187751	0.0223937	0.0327026	0.0139141	0.00130904	0.0176153	2.9e-19	0.0130047	0.0494091	0	3.14e-18	0	0.0595595	0.0176998	0.0139097	0.00998923	0.0244628	1.57e-18	0.00601515	0	9.13e-23	7.21e-18	0.0400031	0.0405163	0.00245395	0	0.0786168	0.17927	2.71e-18
TCGA-CN-5367-01	1	0.275237	0.00640873	0	0	0	0.025014	0	0.00300335	3.64e-19	2.52e-18	7.51e-19	0.0338758	0.0396213	0	0.0346666	0.00298584	3.47e-18	0.0609692	1.16e-17	0.0490966	0.00869345	0.00941513	0.0167893	0.0269547	0	0.0138022	0	0	0	0.0902499	0.0094185	2.08e-19	0	0.000863317	0.273855	0
TCGA-CN-5369-01	2	0.427226	0.108693	0.00909731	0.0242727	6.25e-19	0.0284594	0	0.00296288	0.0617217	0.0851095	0.0387039	0.0181024	0.00828977	1.88e-18	0.0389854	0.0636974	1.45e-18	0.0126482	8.23e-20	0.0522124	0.0350375	0.0457405	0.0170035	0.0217688	0.0284534	0.079988	8.46e-21	0.0105483	2.16e-18	0.0391629	0.118168	0.0219271	0	4.69e-19	0.320823	0
TCGA-CN-5370-01	1	0.421416	0.0122234	0.0109403	0	0	0.0238082	1.03e-18	0.0129849	0.022004	0.0263191	0.0125192	0.020817	0.0143437	0.00116835	0.0547807	0.0741338	0	0.0978146	0.0136269	0.098166	0.0810314	0.0792331	0.0283505	0.0234895	0	0.0997489	1.47e-18	0.00239903	0	0.0299946	0.0773193	0	1.49e-18	0.0547079	0.228452	0.0202023
TCGA-CN-5373-01	3	0.438369	0.030624	0.00827662	0.0166527	0.00593465	0.0674246	0.0272238	0.000906653	0.0595923	0.0427572	0.0157576	0.0383215	0.00425866	0.00178388	0.042047	0.0356634	0	0.0227701	0.00643986	0.0349643	0.0221922	0.036561	0.00437789	0.0229185	0	0.059749	8.47e-22	0.00766572	3.48e-19	0.0410608	0.0867214	0.00551253	0.0162437	0.00368805	0.0822352	0.0367694
TCGA-CN-5374-01	2	0.332649	0.298173	0.0176827	0.0515134	0	0.0195848	0	0.0116794	0.103986	0.142574	0.0160688	0.07261	0.0246695	3.35e-19	0.0170466	0.00157393	5.33e-18	0.0619364	0	0.0550068	0.00185056	2.83e-20	0.011808	0.0165722	0.0864166	0	0.0228776	0	0	0.0329109	0.097593	0.0151039	0	0.0572956	0.395809	9.21e-21
TCGA-CN-6010-01	2	0.243071	0.0395453	0.00283483	0	2.22e-18	0	1.6e-19	0	0	0.0190175	0	0.0137941	0.00790336	0.00419695	0.0127585	0.0223044	2.92e-20	0	0	0.0630323	0	0.00290441	9.28e-20	0.0171426	0.00735141	0	0.00150246	7.21e-19	0	0.00476138	0.0107847	0.0120061	0	0.0100163	0.225311	2.06e-17
TCGA-CN-6011-01	1	0.189183	0.00258948	0	2.65e-18	3.05e-19	0.0756601	0	0.00951598	0.0106974	0.00764466	0.00552583	0.00968856	0.000164854	4.45e-19	2.39e-24	0.00553776	6.1e-19	7.16e-18	0	0.0145666	0.0072299	0.0154774	0.0113011	0.0159824	2.42e-18	0.0212399	0.000708845	2.03e-19	0.00102903	0.0234349	0.0204369	0.0018259	0	0.0590783	0.175706	6.37e-18
TCGA-CN-6012-01	2	0.354453	0.0542896	0	4.09e-20	5.97e-19	0.0507693	0	0	0.0181808	0.0488377	1.17e-18	0.00924155	0.00405286	5.12e-19	0.0324285	0.045278	0.000500992	0.0393762	0	0.12677	0.0381379	0.0400344	0.00480834	0.0114495	0.0117832	0.00394176	5.36e-19	1.37e-19	0	0.0182263	0.0264857	0.0390795	0	0.0669887	0.126371	0
TCGA-CN-6013-01	3	0.584762	0.094497	0.0289207	0.0144653	0.0104944	0.0675738	0.0227355	0.00662219	0.0733046	0.0977299	0.070203	0.0431068	0.0014718	6.9e-20	0.0706863	0.0116295	0.00319687	0.0446729	0	0.0466993	0.115069	0.0831968	0.0297553	0.0276085	0.00188975	0.0502263	0	0	0	0.0459739	0.114073	0.0178365	0.0345773	0.033755	0.14789	0.0730819
TCGA-CN-6016-01	1	0.20198	0	0	0.0167464	1.19e-18	0.0942622	0	0.00428717	0.03535	0.0201468	0.00508305	0.0074816	0.000215172	0.00138923	0.00540674	0.0508622	0	0.193736	0.00116417	0.136326	0.0694942	0.0598944	0.020199	0.00815668	4.19e-18	0.000395888	0	2.3e-18	6.77e-19	0.12396	0.0967168	1.53e-18	0	0.00971683	0.0282413	0
TCGA-CN-6017-01	2	0.563344	0.117292	0	0.0331385	5.84e-18	0.043018	1.43e-18	0.0106957	0.212945	0.176581	0.0967901	0.0478019	8.02e-20	7.81e-19	0.078413	0.139479	1.46e-18	0.182985	2.29e-18	0.245749	0.0494579	0.0691204	0.0219483	0.0136308	0.0453853	0.0599342	0.00188725	5.62e-19	0	0.207991	0.179715	0.0664926	1.59e-18	0.0569176	0.215016	0
TCGA-CN-6018-01	2	0.301853	0.0424195	0.0116517	0.00748093	1.41e-19	0	4.08e-19	0.00854244	0.02109	0.0307392	0.00219302	0.00961691	0.0116629	0	0.0214648	0.0692132	5.93e-19	0.0189432	0	0.0400499	0.0610635	0.054963	0.0278055	0.00360253	2.2e-18	0.0444398	0	0.000574352	0	0.0362242	0.0656737	0.00934133	4.25e-19	0.0784528	0.281574	0
TCGA-CN-6019-01	2	0.486711	0.00161027	0	0.0109298	6.02e-20	0.0354988	0.013171	0.00562263	0.0256505	0.0417674	7.94e-21	0.00632389	0	0	0.0424538	0.0878408	0.00640659	0.210752	2.78e-18	0.210581	0.178897	0.116976	0.0663044	0.0144985	3.64e-19	0.0496561	1.8e-18	1.79e-19	0	0.032929	0.0424971	4.03e-19	0	0.00507031	0.00621806	0.00875878
TCGA-CN-6020-01	2	0.300055	5.75e-20	0.00559325	0	9.36e-19	0.0338206	8.37e-19	1.94e-05	1.34e-20	0.00463902	0	0.00642382	0.00772157	1.37e-19	0.0136167	0.0337333	9.12e-19	0.097604	0	0.067404	0.022753	0.0182831	0.00970999	0.017151	0	0.0440035	0	0.0138257	4.26e-19	0.00896353	0.0258196	0.0025458	1.43e-18	1.04e-18	0.206007	0
TCGA-CN-6021-01	2	0.171819	0.0834653	0.00392458	0	0	0.0126541	0	2.71e-19	0	0.0289041	8.44e-19	0.0113703	0.00913784	3.35e-19	0.00957633	0.0737352	0	0.0126726	0	0.129147	0.000994815	0.00455632	0.00791187	0.0151193	0.0320094	0.00709608	0	0.012024	0	0.0176883	1.45e-19	0.0392194	0.00247095	0.00785522	0.1307	0
TCGA-CN-6022-01	1	0.254063	0.00751953	0.00330469	0.00787993	0	0.0284645	0.00148734	0.00233374	2.96e-20	8.64e-05	1.85e-19	0.0066357	0.0140233	0.000135489	0.019664	0.0380942	4.35e-20	0.123084	7.16e-21	0.0704492	0.0527517	0.0311761	0.0589213	0.0120877	1.11e-18	0.0573559	0	0.000204083	0	0.0544525	0.00804934	0	0	0.00441392	0.279936	0.00809803
TCGA-CN-6023-01	2	0.352504	0.11802	0.0110605	0.000379468	0	3.86e-18	5.49e-18	0.00468194	0.13249	0.134672	0.051815	0.0252185	0.0119299	0.00348754	0.0360711	0.00938588	0.00257369	0.0100982	0.00925803	0.0472962	0.0483241	0.0418485	0.0183937	0.0303976	0.0346858	1.3e-19	0.0118501	0.00143367	1.39e-18	0.00912021	0.0413571	0.0194513	3.79e-18	0	0.53219	3.48e-17
TCGA-CN-6024-01	1	0.041983	9.12e-19	0	0	0	0.00393079	0	4.79e-20	4.72e-18	3.54e-18	9.26e-18	2.67e-18	0	1.11e-18	0.00417128	0.000118118	0	0.0638664	0	0.00848834	0	0	0	0.0108324	1.27e-18	0	0	3.61e-21	0	0.0120429	0	0	1.44e-17	0.0379511	0.153077	2.95e-18
TCGA-CN-6988-01	1	0.0123288	0.00528788	0.000499737	0	0	0.0191484	0	0	0	0	3.68e-18	0.00482596	0.00865798	6.04e-19	1.16e-19	0.0174341	0.00500603	0.0121896	0	0.0146639	0	0	0.00158268	0.0134416	1.38e-18	5.75e-19	0	0.000298913	0	0.00224215	0.00138783	0.00855085	0	6.2e-18	0.145797	0
TCGA-CN-6989-01	3	0.434148	0.0144748	0.0126678	0	0.00680828	0.0327251	0	0.00282728	4.07e-20	0	0	0.0154502	0.00832865	2.55e-19	0.0840714	0.0590037	3.31e-19	0.204385	6.65e-18	0.137539	0.125944	0.0744034	0.0393761	0.0200584	0	0.036872	4.35e-18	4.01e-19	0	0.0540597	0.00531905	6.47e-20	6.3e-18	0	0.194162	0.0568839
TCGA-CN-6992-01	2	0.262999	0.000956404	0.0161281	6.01e-18	0	0.0630302	0	0	0	2.55e-20	1.27e-18	5.01e-21	0.0217792	0	0.00968861	0.0374071	6.1e-19	0.0239255	0	0.0965302	0.0111009	0.0168892	0.00664597	0.0203916	1.42e-18	2e-19	0	0	2.54e-18	0.000375276	0.0090509	0.00157324	2.98e-19	0	0.294153	0
TCGA-CN-6994-01	1	0.168893	0.00532097	0.00235778	3.06e-18	3.8e-20	0.0577962	0.01015	1.96e-20	0.00546616	0.0115179	0	0.017721	0.000251526	0	0.0109269	0	0.000763298	0.00562944	0	0.0311239	0.02087	0.015032	0.00734053	0.0152506	0	0.0273009	0	3.23e-19	2.21e-18	0.0172466	0.00572988	1.4e-18	7.23e-18	0.0146176	0.100286	0
TCGA-CN-6995-01	1	0.246917	0.0650585	0.0153912	0.00133253	4.33e-19	2.92e-19	0	0.0144012	0.0750556	0.0812203	0.037302	0.0360762	0.0174221	0	0.0172935	0.010881	2.8e-19	6.87e-18	3.08e-19	0.0185729	0.0674153	0.0504135	0.011311	0.00839575	2.97e-19	0.0353703	5.68e-19	0	0	0.0787341	0.0615715	1.26e-21	9.27e-19	0.0680282	0.487087	1.51e-18
TCGA-CN-6996-01	3	0.46291	0.060031	0.0176843	0.00312507	0.0131829	0.058936	0	0.00986129	0.0849256	0.0597734	0.0160121	0.0310758	0.0121288	0	0.0809066	0.0356622	0	0	0.0197638	0.0357585	0.0444632	0.0631181	0.0137849	0.0354099	0.00544293	0.0537244	0.000441114	0	3.62e-18	0.0573705	0.137467	0.0135913	0.0127503	0.0190431	0.291336	0.0564794
TCGA-CN-6997-01	1	0.0881052	0	0.00494895	5.47e-18	2.91e-19	0.000879876	0	0.000562086	4.4e-19	0.00396557	0	0.0107605	0.0320874	0	0.019725	0.00891004	0.00270134	0.103839	0	0.0911083	0.00440983	0.0025238	0.00568078	0.0224024	0	0	0	4.64e-19	1.11e-18	0.0299139	0	0.00161606	2.08e-17	0	0.312611	2.12e-18
TCGA-CN-6998-01	1	0.181977	0.0070114	0.00874524	4.47e-18	0.00255488	0.0567108	0	0.0121317	0.00452125	0.0185922	0	0.0079193	0.00711049	4.7e-19	0.00812434	0.0126599	1.76e-18	1.36e-17	3.15e-18	0.00249149	0.011568	0.00773132	0.00664753	0.0216072	0	0.0289675	0.000402751	0.00924458	0	0.0233348	0.0452362	0.0132609	5.77e-18	0.0373208	0.191792	0.00744
TCGA-CN-A497-01	2	0.144653	0.0213078	0.0101966	0	0.00393543	0.0236647	4.42e-18	0	0.000155005	0.0261267	0.00182538	0.0224779	0.0053507	0.0129175	0.0201568	0.0453518	0.00633969	0.105322	0.00367792	0.174232	0.00264119	0.00732735	0.00138266	0.0148028	0	0	0	5.05e-19	4.06e-19	0.0287973	0.0047891	0.0130487	0	0	0.220702	0
TCGA-CN-A498-01	2	0.203223	0.0370328	0.00503664	9.81e-20	1.07e-18	0.032724	0	4.83e-20	0.0148734	0.0109471	2.55e-19	0.016985	0.0249143	2.15e-20	0.00722708	0	0	0	5.51e-19	0.0160935	0.00369109	0	0.00197043	0.014894	0.0107753	0.00254139	0.00186691	0.00242612	0	0.0344431	0.027157	0.0126646	1.42e-19	0	0.193253	0.00225784
TCGA-CN-A499-01	1	0.307212	0.0502351	0.0230976	0	0.00232426	0.00155211	8.37e-18	0.00398625	0.0568261	0.108398	0.0316249	0.0148467	0.0222926	0	0.0192346	0.00794538	4.66e-18	0	6.74e-19	0.016151	0.0143301	0.0197954	0.00352085	0.0153102	0.00320494	0.0222716	0.0058404	0	0	0.00305391	0.0741566	0.0149795	0.00996266	0.0792085	0.439131	0
TCGA-CN-A49A-01	1	0.0069408	0	0.000849432	0	0	0.030777	0	0	0.00137069	6.22e-19	0	1.6e-19	0.0195736	1.93e-18	0	8.84e-19	0	0.123335	0	0.0622251	0	2.06e-20	0	0.0113874	0	2.54e-18	0.00583956	2.05e-19	5.95e-19	0.00379171	0.00138856	0.00329224	0	0	0.143396	0
TCGA-CN-A49B-01	1	0.225412	0.0234706	0.0267811	1.9e-18	0.00739743	0.0147148	0.00528997	0.00247081	0.0276979	0.0648693	0.0211229	0.0151634	0.0244498	0	0.039807	0.00758057	0	0.0532677	0	0.0508136	0.0513799	0.0463365	0.0133936	0.0102593	0	0.0240963	0.00190861	0	3.54e-19	0.0319702	0.0835521	0.00349509	2.71e-18	0.0588281	0.343485	0.0323739
TCGA-CN-A49C-01	2	0.199277	0.0986557	1.82e-21	1.42e-18	2.5e-18	0.00788621	9.67e-19	0	8.59e-19	0.0141464	0	0.037551	0.0236033	0	0.00620024	0.00804193	0	5.08e-18	0	0.0271714	0.00296199	0.00207444	0.00311945	0.00617408	0.0142865	0.00973475	9.91e-20	2.38e-19	0	0.0281739	0.0189645	0.00967658	0	0.0600867	0.226575	0
TCGA-CN-A63T-01	2	0.38317	0.0387094	0.00801397	0	1.84e-22	0.049671	0	0.00855473	0.00867193	0.0471858	0.00129954	0.0103699	0.014358	0	0.0222873	0.0250413	1.87e-19	0.0386854	9.91e-19	0.0334827	0.0199205	0.0287256	1.09e-19	0.00505789	0.0186643	0.0330067	0	7.49e-19	3.67e-19	0.039046	0.0527558	0.0103678	3.82e-18	0.0492949	0.324687	1.21e-18
TCGA-CN-A63U-01	1	0.0204668	0.0309459	6.12e-19	1.11e-18	0	1.62e-19	8.26e-19	0	0	1.16e-19	0	0.0258226	0.0185288	0.00418603	1.04e-19	0.00739816	0.00788936	0.0453829	4.79e-18	0.036109	4.2e-19	0	0.00508639	0.0158328	0.00204588	2.28e-18	0.00295558	0	9.31e-18	0.019726	0.00556491	0.00627373	2.57e-18	0.0404737	0.301389	8.49e-18
TCGA-CN-A63V-01	1	0.107697	2.04e-20	0	0	0	0.0390208	0.0262011	0.000582625	0.00978418	0.00750935	0.00853665	0	0.00734438	8.89e-20	0	0.0358811	0	0.132528	1.64e-19	0.0607114	0.00992838	0.00799161	0.0111868	0.012272	5.87e-19	0.046634	0	0.00292436	0	0.0183811	0.00518963	0	0	0.00155317	0.171882	0
TCGA-CN-A63W-01	1	0.0799561	0	0.00483663	1.37e-19	0	0.0137755	0	0.0117345	0.00282088	0.00331204	0.00633524	0.00690196	0.0243911	0	7.28e-22	0.00687242	0.00151535	0	0	0.00729242	7.71e-06	0.00150137	0.00489423	0.00499032	0	0.00508575	1.56e-18	5.39e-21	0	0.0109532	0.0117613	0.00743261	2.09e-18	0.0179786	0.246322	0
TCGA-CN-A641-01	2	0.115304	0.0343659	0	0	0	0.0312344	0	0.00303676	0	7.61e-20	1.01e-18	0.0150215	0.0304982	0	0.00183884	0.0227615	5.41e-19	1.04e-19	3.12e-18	0.0304884	1.06e-19	0.00540006	0.00241228	0.0247004	0.00982942	0.0101535	0	0.0088993	2.75e-18	0.0144511	0.0102625	0.0123342	2.72e-19	0.00368518	0.207836	1.54e-20
TCGA-CN-A642-01	1	0.220076	0.0290134	0.000786454	0.00107201	2.11e-19	0.0135731	3.35e-18	0.0270107	0.0737611	0.0579655	0.0342828	0.0170683	0.029592	0.00169561	0.0105451	0.0258392	0	0.0247393	2.05e-18	0.0154977	0.0345354	0.0310462	0.0121785	0.0219821	1.08e-18	0.00867163	4.87e-19	2.52e-19	1.69e-18	0.0363087	0.0692829	0.00121953	9.92e-18	0.0943788	0.239945	4.14e-18
TCGA-CN-A6UY-01	2	0.27317	0.18232	4.85e-19	0.0412889	0	0.0292555	0	0.0399711	0.150692	0.158892	0.0968875	0.0949585	0.00223047	0	0.0206126	0.0134916	0	0.0692298	2.58e-18	0.01709	0.0011575	0.00678626	0.00695369	0.011094	0.0487401	3.79e-18	0	1.71e-18	2.8e-18	0.0561662	0.125854	0.031856	3.67e-20	0.178974	0.281341	0
TCGA-CN-A6V3-01	2	0.254048	0.0750882	0.00130329	0	0	0.0355947	2.49e-18	0.00365499	0.0273421	0.0309059	0.00127301	0.0343768	0.0154758	0	0.0118169	1.06e-19	0	5.27e-18	0	0.00959257	0.00357774	0.00866965	0	0.0199994	0.0103113	7.12e-20	4.13e-19	2.47e-19	0	0.0231713	0.0427891	0.0216072	1.05e-17	0.00700211	0.309213	7.71e-18
TCGA-CN-A6V6-01	2	0.323551	0.158804	0.00621714	0.00239764	0	0.016854	0	0.0238804	0.137409	0.124094	0.0723525	0.0120822	0.0149756	4.61e-19	0.00783774	1.9e-20	3.62e-19	0.0525686	0	0.0834263	0.0111457	0.01757	0.00395394	0.0134378	0.0295628	1.08e-18	0.00397809	0	1.79e-18	0	0.0953451	0.0330169	0.0115047	0.0200736	0.316993	0.000653309
TCGA-CN-A6V7-01	1	0.154459	0.0738798	0.00666144	4.03e-18	0	0.0224085	4.06e-18	0.00852286	0.0130578	0.0274633	0.000818357	0.0191891	0.0265255	1.08e-18	0.002133	0	0	0	8.72e-18	0.000287386	0.00440545	0.00509376	0.00806561	0.0128894	0.00680489	4.41e-19	0	0	6.61e-18	0.0207841	0.0228706	0.0110813	8.25e-18	0.0578414	0.302101	0
TCGA-CQ-5323-01	2	0.296511	0.0740886	0.00214172	3.39e-18	0	0.0515229	0	0.00463616	0.0181456	0.0205602	0	0.00260233	0.00954693	1.86e-19	0.00878151	0.0153648	0	7.85e-20	0	0.0438455	0	0.00639628	6.27e-06	0.0210516	0.0169969	5.19e-05	0.00116932	0	3.61e-18	0.00840525	0.0145821	0.0217541	4.68e-19	0.0205024	0.246432	1.42e-17
TCGA-CQ-5324-01	2	0.231357	0.0040922	0.00410698	0	1.95e-18	7.71e-20	0	0	0.0142304	0.0346354	0.0117162	0.00951835	0.00741436	0.000321754	0.00795555	0.0150625	9.89e-19	5.85e-20	0	0.0271906	0.00996755	0.00875562	8.36e-05	0.0145681	0	0.0224467	1.07e-19	0.00148398	0	0.0149417	0.0324675	0.00602007	0	0.0232283	0.269551	1.44e-18
TCGA-CQ-5325-01	2	0.47664	0.159976	0.0279403	0.0119989	3.53e-18	0.0359362	0.0192643	0.0162425	0.140013	0.178268	0.057365	0.0406029	0.0137663	0	0.0700268	0.0526162	0	0.149628	0.0037916	0.0850542	0.0784765	0.0754816	0.0189847	0.0281217	0.0545345	0.0832151	0.0104116	0	0	0.095213	0.229552	0.0643066	0.024398	0.00722862	0.32687	0
TCGA-CQ-5326-01	1	0.297257	0.015184	0.00821737	0	0.00232682	0.0255879	7.4e-22	0.000949332	0	0.00689145	7.08e-05	0.00541737	0.0238704	0.000843843	0.0363014	0.0165874	0	0	0	0	0.0336616	0.0364594	0.0057273	0.0206345	0	0.0710632	0.000684959	0.0166992	5.78e-19	0.01886	0.031359	0.00342599	4.14e-20	0	0.333969	0
TCGA-CQ-5327-01	3	0.358142	0.0817205	0.00742924	1.56e-19	0	0.027306	1.06e-19	0.0281661	0.0899599	0.116912	0.0291174	0.020338	0.0142178	0	0.0321449	0.0259527	0	3.85e-18	0	0.0231019	0.054596	0.0432281	0.0252999	0.022293	0.0192012	0.0663902	0.000886911	0	0	0.0504675	0.0787947	0.000217405	9.62e-20	0.0544312	0.347204	0
TCGA-CQ-5329-01	3	0.283659	0.0227402	0.020599	1.71e-19	0	0.0100898	0	0.0115035	0.0348701	0.0532151	0.00278972	0.00448444	0.0144026	0.00305949	0.0271813	0.020556	2.47e-18	0.0655293	5.08e-19	0.0300008	0.0347045	0.0283702	0.0217776	0.0250131	0	0.0347948	2.77e-19	6.88e-20	0	0.0188106	0.0432067	0.00166435	1.26e-19	0.0699976	0.345964	4.6e-20
TCGA-CQ-5330-01	1	0.389952	0.01086	0.0032221	0.0142557	5.98e-19	0.0526975	0	0.0123242	0.0323299	0.0200355	0.025988	0.00577217	0.00674915	1.08e-18	0.0322819	0.0760053	0	0.0639793	2.27e-19	0.077682	0.067289	0.0573694	0.0261065	0.0175304	5.04e-18	0.0221804	0.000519755	6.02e-20	9.27e-20	0.0677745	0.127748	0	0	0.0928609	0.234909	0.00698514
TCGA-CQ-5331-01	3	0.417786	0.0781434	0.0160481	0.020702	0	0.0496751	0	0.00381102	0.101409	0.101869	0.0393174	0.0312017	0.0100563	0	0.0274546	0.0710717	0	9.48e-18	0	0.0480191	0.0502018	0.0552013	0.0175796	0.0309369	0.0154803	0.0569772	0.00856411	0.0018078	6.54e-18	0.0117372	0.188267	0.0149536	0.00832432	0.0442406	0.355343	2.13e-18
TCGA-CQ-5332-01	2	0.214175	0.000157006	0.00928481	6.86e-18	5.8e-19	0.0146907	5.44e-18	0	4.67e-20	0	0	0.00251154	0.0167883	1.3e-18	0.0154028	0.0076386	0	0.105818	0	0.0487251	0.00792558	0.00569798	0.00153915	0.0198016	4.12e-18	0.0051211	0	0	2.69e-18	0	0	0.00351326	0	3.27e-19	0.363013	6.25e-20
TCGA-CQ-5333-01	1	0.276783	0.0868832	0.00104702	0.0231707	0	0.0497898	0.0163468	0.0157244	0.103694	0.102212	0.0700105	0.026906	0.00431611	0.000121398	0.0367358	0.0199462	8.33e-19	0.0369498	0	0.0280283	0.134679	0.103151	0.0594916	0.014949	0.0131124	0.048574	0.00695729	7.5e-19	1.53e-20	0.177628	0.149836	0	0	0.169809	0.217541	0.0396866
TCGA-CQ-5334-01	1	0.337483	0.0209491	0.0178678	0.0148442	0.00249927	0.017498	0.00191484	0.00136219	0.0829966	0.0956663	0.0657053	0.0191358	0.00282622	0.00208226	0.035169	0.106531	0	0.0139886	5.48e-22	0.0455505	0.0364799	0.0387886	0.0200317	0.0337846	0	0.0495564	0.00027577	0	0	0.0271415	0.0860801	0.00259349	0.0271771	0.0990611	0.312132	0.00550967
TCGA-CQ-6218-01	3	0.306631	0.00434856	0.0008026	0	1.36e-18	0.0383442	0	0.00496822	0.0446183	0.0262579	0	0.00760786	0.0255655	0	0.0212514	0.0204597	0.00393655	1.92e-18	3.79e-19	0.0254101	0.0110477	0.0222148	0.0067551	0.0187784	0.00354979	0.0352603	8.47e-20	0.007316	4.3e-18	0.0189512	0.0380547	0.00821195	1.43e-18	0.0277109	0.237047	4.09e-18
TCGA-CQ-6219-01	1	0.314976	0.0185876	0.0100443	0	0	0	0	0.0209627	0.0718237	0.0831613	0.0335023	0.0146314	0.0238565	6.34e-19	0.0183619	0.00810052	1.82e-18	0.0435854	7.2e-18	0.0585531	0.0732411	0.0553425	0.0149616	0.018629	0	0.027835	0	0	0	0.0652621	0.108521	0.00103046	5.17e-19	0.0577345	0.396476	2.37e-17
TCGA-CQ-6220-01	1	0.258563	0.0315491	0.0078065	5.62e-18	0	0.0549464	0	0.00909288	0.030779	0.024515	1.09e-20	0.015736	0.0122858	3.86e-18	0.0210836	0.0161206	0	5.62e-18	0	0.0150056	0.00843896	0.0150085	0.00334386	0.0187565	0.00479504	0.0185089	0	0.00338225	2.35e-19	0.0470042	0.0404688	0.00770209	0	0.0362626	0.220431	5.55e-19
TCGA-CQ-6222-01	1	0.445289	0.0236771	4.5e-18	5.55e-20	0	0.0466029	4.62e-19	0.0122985	0.0509893	0.0619458	0.00803592	0.0144141	0.00649789	0	0.0709566	0.0173825	0	0.0345057	0	0.0672664	0.162721	0.10812	0.0705591	0.00771976	0	0.0649512	0.00216915	0	2.18e-18	0.21506	0.14997	0.00306136	0	0.0253323	0.153712	8.11e-19
TCGA-CQ-6223-01	2	0.236409	0.0317584	0.00843382	0	0	0.0718376	0.0143403	0.00111934	0.0466598	0.042597	0.00406502	0.027593	0.0191758	0.00486135	0.0211675	2.18e-19	0	9.02e-18	0.00601849	0.00694432	0.030347	0.0183357	0.00834179	0.0321312	0.00304862	0.0271994	0	0.0072769	0	0.0199064	0.0490043	0.0112061	0.00256234	0	0.19128	0.00146481
TCGA-CQ-6224-01	1	0.325419	0.00533321	0	0.00234329	1.04e-19	0.0202548	3.33e-19	0.000835571	0.00326474	0.0077162	0	0.0246292	0.0107764	4.55e-19	0.0359225	0.0608511	8.6e-19	0.0873312	0	0.0671233	0.0270617	0.0435428	0	0.00511723	0	0.0128581	1.08e-18	1.69e-19	0	0.10004	0.0557884	5.14e-19	4.62e-19	0.0470877	0.150686	0.00494489
TCGA-CQ-6225-01	1	0.0182171	1.9e-18	0	0	1.14e-18	0.0134688	2.04e-18	0.0148758	0.0097628	0	0	3.13e-19	0.00962661	3.04e-18	0	0	0	0	0	0.173726	0	0	0.00231894	0.0111283	2.06e-18	0	0	1.42e-19	1.41e-18	0.0778015	0	0.00457514	3.63e-18	0.0402982	0.151117	6.19e-18
TCGA-CQ-6227-01	1	0.258493	3.07e-18	0	6.79e-18	2.56e-19	0.010686	0	0.0126982	0	7.24e-18	5.01e-18	3.61e-19	0.00396632	0.000451525	0.0117697	0.0982955	0	0.129367	0.00350018	0.229605	0.0103669	0.0151155	0.00315447	0.0104748	0	0.0114294	0	0.0024016	0	0.0734846	0.0123735	0.0017431	8.48e-18	0	0.196527	1.28e-18
TCGA-CQ-6228-01	2	0.22358	0.0633296	0.00210163	1.44e-18	0	0	3.89e-18	9.67e-20	0.0141642	0.00328865	0	0.0201536	0.0245347	0	0.00215048	0.0112747	1.73e-18	0.039425	0	0.0413352	0.0145932	0.0109708	0.0108223	0.021529	0.0191488	0.00359896	0.00359913	3.84e-20	0	0.00325569	0.0060632	0.0114366	6.36e-18	5.85e-18	0.170472	1.25e-17
TCGA-CQ-6229-01	1	0.221062	9.16e-20	0	0	0	0.0106962	1.55e-17	0.0250116	0.0596397	0.0262536	0.00181239	0.00695381	0.0197069	0	0.01457	0.0237552	8.62e-19	0	0	0.0408728	0.00622045	0.0099623	0.000230182	0.0239341	3.15e-19	0.015978	1.6e-19	0.00212837	0	0.00886404	0.0505637	0.00231876	6.94e-18	0.0145028	0.282779	9.73e-19
TCGA-CQ-7063-01	1	0.33573	0.0429162	0.0125736	0.00256721	0	0.0710578	0.0343477	0.00136375	0.0970763	0.0759514	0.0562168	0.0497448	0.00874127	0.00111509	0.0400599	0.0224153	0	1.13e-17	0.00438283	0.0175933	0.0398621	0.0316193	0.0192896	0.0291916	0.000318095	0.0391531	0.00392835	0.00213465	1.65e-19	0.0721846	0.138512	0.000784552	0.0095344	0.0542429	0.220081	0.0436506
TCGA-CQ-7065-01	1	0	0	5.45e-20	1.02e-19	0	0.0261085	0	0.00861015	0.00920709	3.35e-19	8.33e-18	0.00428951	0.0209254	0	9.54e-19	0.0065562	6.36e-19	0.0212118	0	0.0252274	0.00367246	0.00163793	0.00722955	0.0273677	0	0	0	0.00246121	1.52e-17	0.0322432	0.00500031	0.00942193	0	0.0070284	0.148321	0
TCGA-CQ-7068-01	1	0.343484	0.0361463	0.00843963	0.0548921	1.36e-18	0.0046971	1.92e-20	0.00316781	0.143598	0.164837	0.0982707	0.0250974	0.0142111	4.63e-20	0.0140701	0.00153839	1.99e-18	1.1e-17	0	0.00756044	0.041894	0.0380951	0.00757763	0.0119356	0.00370566	0.0367069	0.000941317	0	2.5e-22	0.0747423	0.100239	0.00429188	0.00730047	0.131734	0.333508	0.000538931
TCGA-CQ-7069-01	1	0.15146	2.26e-19	0	1.43e-19	0	0.0424384	0.014645	0.000806611	0.0116137	0	0.00383594	0.0235235	0.00235215	0	0.00707788	0.0806611	0.000284199	0.0072586	8.84e-19	0.0490569	0.0073548	0.00305474	0.0100107	0.0109586	1.27e-18	0.0158129	2.68e-18	0.01159	0	0.0289381	0.00443582	1.21e-19	0	3.75e-18	0.0937748	1.17e-23
TCGA-CQ-7071-01	2	0.225375	0.0405313	0.0155948	2.71e-19	0	0.0334371	0.00305581	0.00425079	0.0558239	0.0507339	0.0156337	0.0276542	0.0250246	1.25e-18	0.0227485	0.017249	0	0	1.62e-19	0.013719	0.0124407	0.0114459	0.00460674	0.020708	0.00155974	0.0355778	3.65e-19	0.00425451	0.000869573	0.0127083	0.0635626	0.0105069	0	1.01e-18	0.266235	0.00678045
TCGA-CQ-7072-01	1	0.232918	0	0.00226883	0.0302582	0	0.0208264	0	0.00467425	0.000997578	0	5.18e-20	0.00524709	0.00399646	3.41e-19	0.0279758	0.0382609	8.1e-19	0.154339	5.88e-18	0.0523249	0	0.00120031	0	0	0	0	1.99e-19	0	1.89e-18	0.0482785	0	0.00240275	0	0	0.128976	5.19e-18
TCGA-CQ-A4C6-01	1	0.379827	0.0081024	0.00746237	0	0	0.0690635	2.33e-18	0.0200047	0.0344929	0.0222813	0.00339422	0.0151855	0.0138275	0	0.0173622	0.0102552	0	5.53e-19	3.39e-18	0.0152009	0.0168252	0.0194394	0.00530441	0.0292258	0.00258687	0.0201913	0.0021462	0.00318969	0	0.0594563	0.0539683	0.0158289	2.6e-19	0.0446819	0.239944	0.0180244
TCGA-CQ-A4C9-01	2	0.161211	0.0341593	0	0	0	0.0436285	1.28e-18	1.39e-20	9.59e-20	4.25e-19	7.48e-19	0.00355008	0.0140124	0.00204692	0.00946803	0.0411732	0	0.0704081	0	0.0716432	0.00812832	0.0107032	0.0102934	0.0130515	0.00367828	0.00248005	2.73e-19	0.000268219	0	0.0134954	0.00404308	0.00822637	2.98e-20	0.0172903	0.146324	0
TCGA-CQ-A4CA-01	1	0.335425	0.0620463	7.45e-19	4.41e-19	4.06e-18	0.0537757	1.39e-19	0.0094733	0.0697221	0.0351388	0.0469937	0.0257258	0.0159403	0	0.0277085	0.0478876	0	0.0956961	1.94e-18	0.0633933	0.0353578	0.0366845	0.0182371	0.00915863	0.0172121	0.0397674	0.00074539	0	0	0.147381	0.159062	0.00985954	0	0.0861492	0.220127	2.45e-18
TCGA-CQ-A4CB-01	2	0.419537	7.97e-20	0.00454891	0	1.23e-19	0	3.4e-18	0.00122352	2.52e-18	1.3e-19	2.29e-18	0.0105179	0.0473518	0	0.0485515	0.0478357	1.37e-18	0.122537	0	0.156891	0.0180207	0.0223756	0.0126919	0.014593	4.04e-18	0.0442617	0.00182273	0.00409335	0	0.029419	0.0196224	0.00216331	0	6.35e-18	0.357071	0
TCGA-CQ-A4CD-01	1	0.216743	0.0130112	1.05e-21	0	9.26e-19	0.0228279	0	0	0	0.0184231	0	0.00731579	0.0109642	0	0.0104877	0.0148182	7.09e-19	0.00935388	1.14e-18	0.00483282	0.0311974	0.0342947	0.0088701	0.00884226	6.66e-19	0.0103986	3.47e-19	0.000144071	0	0.0520357	0.0392931	0.00344151	1.14e-17	0.0855613	0.322482	2.24e-18
TCGA-CQ-A4CE-01	1	0.283416	0.0211184	0.000487119	0	0	0.0772625	0.00612244	0.0140116	0.066047	0.040549	0.00927285	0.0109812	0.0154828	3.2e-19	0.0142419	0.0301508	0	7.59e-18	4.56e-18	0.0504849	0.00211799	0.00213384	0.000907697	0.0236349	0.0113537	0.0244601	0	0.00395402	0	0.0163571	0.0513578	0.0192332	0.00278621	0.0099567	0.188428	0
TCGA-CQ-A4CG-01	1	0.135141	0	0.00827837	1.89e-19	0.000901592	0.00604184	3.51e-18	0.00187142	0	0.00251108	0	0.00448476	0.0202326	0.00175577	0.000133293	0.00727062	2.34e-18	0	2.44e-19	0.00671657	0.00478947	0.00877496	0.000193204	0.018521	0.000214311	0.00186023	0.00067394	0.000699755	0	0.0128364	0.00487061	0.000176587	3.91e-18	0	0.310284	0
TCGA-CQ-A4CH-01	1	0.138516	0.023919	0.00448205	0	1.44e-18	0.0493324	0	0.0093615	0.00255384	1.53e-20	3.74e-18	0.0174669	0.0102702	3.78e-20	0.00660121	0.0392035	0	0.0145313	0	0.0490754	0.0194616	0.0120939	0.0110841	0.0257475	0.00413916	0.0372326	0.00145494	0.00603036	7.05e-18	0.0354314	0.0219553	0.00836326	7.68e-18	3.73e-20	0.216942	0
TCGA-CQ-A4CI-01	1	0.025809	0	0.00430552	4.21e-18	0	4.64e-18	2.06e-17	0	5.52e-19	0	2.12e-19	2.08e-19	0.0294909	0	8.36e-19	0.0138137	0	0.136188	0	0.0136755	0	3.42e-20	0	0.0156245	6.31e-18	3.78e-18	2.21e-18	4.86e-19	1.77e-17	0.000619916	0.000124442	0.00229833	0	0	0.412026	5.17e-18
TCGA-CR-5243-01	2	0.165321	0.0940012	0.00781401	0.00778848	3.66e-20	0.0223919	0	0.00792271	0.0504324	0.0844357	0	0.0613522	0.0122768	0.0062732	0.00520511	0.0169537	4.72e-18	0.140196	0	0.181736	5.28e-20	0	0.00283674	0.0205591	1.14e-18	2.27e-18	5e-19	0	0	0.0125218	0	0.0192461	0.013833	0.0266451	0.223263	0.00266204
TCGA-CR-5247-01	1	0.0252387	1.08e-18	0.00214649	1.15e-18	6.38e-20	0	0	0	0	0	0	0.00390857	0.00995068	0.00439919	9.57e-19	0.0114344	0	0.10504	1.02e-18	0.0420717	0	0	0.0071492	0.0108143	4.56e-18	0	1.17e-19	0.000526791	0	0.0173408	0.00159338	0.000377881	3.36e-18	1.1e-18	0.31678	0
TCGA-CR-5248-01	2	0.528218	0.352611	0.0508206	0.102585	2.44e-19	9.51e-21	0	0.0020271	0.231547	0.324472	0.177274	0.138405	0.0129353	1.72e-18	0.0427739	0.00129848	1.54e-18	0.0430171	0	0.00962635	0.0914606	0.0611373	0.0316127	0.0272513	0.0755081	5.09e-06	0	0	0.00884675	0.02892	0.150368	0.0642058	0.0858011	0.13948	0.440044	1.19e-18
TCGA-CR-5249-01	2	0.421654	0.465173	0.0157687	0.0712931	4.55e-19	0.00197875	0	0	0.0845673	0.139897	4.34e-19	0.132491	0.00618943	0.00805104	0.029374	0.0104706	5.27e-19	0.0739685	0.00451075	0.131217	0.0039822	0.00845632	0.006181	0.0306393	0.137282	0.00355805	0.0631824	3.13e-20	9.68e-19	0.0408689	0.0504481	0.0210493	0.0198115	4.06e-18	0.193417	8.59e-18
TCGA-CR-5250-01	2	0.265981	0.163729	0.0114695	0.0486701	0.0118577	0.0532097	0	0.00957257	0.0554359	0.0630716	5.43e-19	0.072401	0.0110237	0.00694106	0.00433437	0.0170644	0	0.173901	0	0.135634	2.63e-18	1.98e-19	0.000558826	0.0189801	0.0500237	1.09e-17	0.0057462	0	0	0.0122451	0.0338452	0.0211208	0.00618639	0.00865027	0.138116	0.00334205
TCGA-CR-6467-01	2	0.399838	0.315634	0.0267996	0.0876538	0.00907735	0	5.92e-18	0.0029428	0.147565	0.222926	0.0544451	0.092426	0.0276927	0	0.0162956	0	0	0.142294	0	0.0290666	0.000818569	0.00732741	0.00466681	0.0158084	0.106221	0	0.0203896	0	2.95e-18	0.0147312	0.119744	0.0284229	0.00701542	0.04294	0.411785	0
TCGA-CR-6470-01	2	0.449997	0.342777	0.0207221	0.086122	0.00337638	0	5.81e-19	0	0.164399	0.218726	0.0234333	0.121992	0.00615619	0.000641955	0.0300442	0.0242345	3e-18	0.191189	2.19e-19	0.123221	0.0176647	0.0142411	0.0088656	0.0262656	0.11434	3.68e-18	0.0284641	0	1.73e-19	0.0277575	0.120906	0.037675	0.028785	0	0.270813	0
TCGA-CR-6471-01	2	0.391921	0.0720365	0.0308969	0.0199638	6.66e-20	0.030578	0.012245	0.00944053	0.0877197	0.107062	0.0211168	0.0513148	0.015352	0	0.0462658	0.0218849	0	0.0841284	0	0.10141	0.0152462	0.0123242	0.00577456	0.0169705	6.96e-19	0.0282774	1.09e-19	1.81e-19	0	0.0528316	0.0685258	0.00250159	0.0182103	7.73e-20	0.309545	0.0116913
TCGA-CR-6472-01	2	0.103047	0.0626869	0.00589944	0.00321675	0	0.00389975	5.72e-18	0.00191415	0.0355743	0.0429661	5.11e-19	0.0157593	0.0298702	0	0.00685102	0.0241331	3.52e-20	0.132797	2.93e-18	0.129526	9.36e-20	0.000958597	0.00115287	0.0216244	0.00680383	2.02e-18	0.00678248	0	9.71e-18	0.00817942	0.00376323	0.0129439	0.00612302	0.0377348	0.241002	0
TCGA-CR-6473-01	2	0.116726	0.0286144	0.0102426	1.89e-19	0.00324363	0.0200127	1.23e-18	0.00209689	3.45e-19	0.0152377	0	0.0130937	0.0179832	0	0.0159968	0.0057701	3.05e-20	0.0125951	0	0.024234	0	2.53e-19	9.11e-20	0.0146723	5.55e-19	3.75e-18	0	0	0	0.0162277	0.00630815	0.00886789	0.0103429	0.0805452	0.242531	1.86e-18
TCGA-CR-6474-01	2	0.296111	4.56e-20	0.00461554	0	0	0.0291794	1.79e-19	0.00740506	0.0113751	0.00950692	0	3.48e-23	0.0151397	0.00358845	0.0269102	0.0917823	0	0.109011	0.0108148	0.0630541	0.0158077	0.0205908	7.56e-19	0.0239461	0	0.0472114	3.19e-20	0.0174409	0	0.0360252	0.0522136	0.0075422	0	0.0106641	0.162737	0.0112678
TCGA-CR-6477-01	2	0.444143	0.0290399	0.00404473	0.0041908	0.00564317	0.036373	0.030238	4.83e-19	0.0185293	0.012696	1.05e-18	0.0248656	0.00386359	0.00556118	0.0891239	0.0594722	0	0.0260196	0	0.0278176	0.0462398	0.04259	0.015807	0.0214083	0.00772472	0.0827641	7.86e-19	0.00356043	1.36e-19	0.0428743	0.045712	0.0056433	0.015345	0	0.130294	0.0292384
TCGA-CR-6478-01	2	0.648232	0.11269	0.042758	0.0490671	0.0217063	2.16e-18	3.17e-18	0	0.0732264	0.120518	0.0482634	0.0473621	0.0221079	2.5e-19	0.0774686	0.0453658	4.46e-19	0.00509793	1.77e-19	0.0541553	0.0703354	0.0650588	0.00544036	0.0175604	0.0244636	0.0834171	0.00271503	0.00793158	0	0.069075	0.143347	0.0167239	0.0182495	0.0863195	0.41961	1.6e-18
TCGA-CR-6480-01	2	0.217784	0.0882868	0.0112914	0	3.67e-19	0.0177446	4.77e-19	8.23e-20	0.00747761	0.0410151	0	0.0142887	0.0166504	3.37e-19	0.00721865	0.00636706	0	0.0222067	3.74e-18	0.0923131	0.00284823	0.00456145	0.001153	0.0187585	2.11e-19	1.22e-18	0.00522519	0	7.1e-18	0.00148082	0.00735966	0.0225577	0.0127036	0.0214717	0.21753	0
TCGA-CR-6481-01	2	0.553052	0.502708	0.0567021	0.112961	0.0208814	9.17e-19	5.68e-19	0	0.162795	0.276885	0.0859765	0.146707	0.0076949	0.00180974	0.0576232	0.0613684	7.4e-18	0.0477654	2.15e-18	0.0643373	0.109052	0.0745428	0.0317141	0.0278366	0.180012	0.034226	0.0587514	2.63e-19	1.73e-18	0.0425038	0.224579	0.0414876	0.0491768	0.00430933	0.374344	1.29e-18
TCGA-CR-6482-01	2	0.469495	0.438548	0.0414967	0.112582	0.0216298	2.93e-19	0	0	0.0743305	0.1309	0	0.110403	0.0134777	0	0.0525943	0.0513714	0	0.147093	0.00255234	0.105288	0.0424035	0.0393879	0.0168204	0.0260555	0.144079	0.0180777	0.0474244	0	1.88e-19	0.0595796	0.0939993	0.0277204	7.59e-19	3.1e-18	0.305695	3.81e-18
TCGA-CR-6484-01	2	0.363921	0.156585	0.00548639	0.0328254	5.84e-19	0.0344963	1.41e-18	1.89e-19	0.027474	0.0847177	0	0.0342211	0.00905576	5.88e-19	0.0271629	0.0374638	2.08e-18	0.10394	2.73e-19	0.0314752	0.138151	0.103428	0.0539688	0.0310588	0.049032	0.0533383	7.45e-19	0	3.58e-19	0.0348943	0.133927	0.0306337	0.0150043	0.0246427	0.1924	1.72e-18
TCGA-CR-6487-01	2	0.58966	0.328149	0.0695151	0.0941754	0.0313739	1.25e-20	0	0	0.276527	0.314956	0.152357	0.100977	0.010229	0.000567116	0.0620515	0.0298948	6.17e-19	0.0846003	0.0160458	0.0448348	0.0621994	0.0529876	0.0172169	0.0551834	0.0862726	0.0126311	0.010993	1.31e-19	0	0.0210554	0.161055	0.0563053	0.0333351	0.135149	0.484509	0.0266876
TCGA-CR-6488-01	1	0.302408	0.00961114	0	0.00896333	0	0.0696895	0.00759071	0.00932742	0.0332552	0.0165335	4.01e-20	0.0143143	0.00265224	0.00158699	0.0243667	0.0281966	0.00163693	0.129758	0.019807	0.0591643	0.111506	0.069179	0.046757	0.0369212	0	0.051334	0	0	0	0.102061	0.0398099	0	1.12e-18	0.00637915	0.0888436	0.00491836
TCGA-CR-6491-01	2	0.104492	0.00452667	0.00551008	1.53e-18	1.18e-18	0.0427258	0	0.00417884	0.0276306	0.022052	0.00465883	0.00716324	0.00910502	6.62e-19	0.00231276	0.012077	0	0.0225068	0	0.033773	3.73e-20	0	0.00206972	0.0206205	1.08e-21	0.000391695	0	0.00278627	0	0.0341425	0.0299922	0.00653461	1.5e-18	0.00973906	0.267775	0
TCGA-CR-6492-01	2	0.265726	0.0448152	0.00316434	0	1.63e-19	0.0459235	1.53e-20	3.82e-21	0.000584692	0.0106434	0	0.0070623	0.0118057	0.00286224	0.0120999	0.0167579	1.35e-21	0.0270494	0	0.0286679	0.00923612	0.00595968	0.0110113	0.026663	0.0173547	0.031613	0.00192471	0.00736959	0	0.0286138	0.0386397	0.0179149	0	0.0226506	0.169954	1.78e-18
TCGA-CR-6493-01	1	0.100832	0	0.00470965	0	6.07e-19	0.0241566	1.33e-17	0.00129631	0	6.48e-19	2.47e-18	0.0124684	0.00971889	2.86e-18	0.000406207	0.0160656	0	0	0	0.0184735	0.00533369	0.00375053	0.00143579	0.0225672	0	0.00322071	4.13e-20	0.000591648	0	0.0308975	0.012444	0.00337815	2.47e-18	0.0220958	0.369179	5.56e-18
TCGA-CR-7364-01	2	0.146154	0.0291545	0.0119467	0	0.000826237	0	0	0	0.00808901	0.00508413	0	0.0228462	0.0233068	0.0128666	0.0149223	0.012619	0	0.00957912	0.0178774	0.0322822	4.54e-21	0.000543981	0.000652042	0.0309213	0.00165105	0.018344	0	0.0100362	0	1.68e-19	0.0133864	0.0192488	2.64e-19	0	0.224157	0.0134905
TCGA-CR-7365-01	1	0.114126	0	2.52e-19	0	3.38e-18	0.0290929	0	0.00319265	0.0106002	0	6.97e-19	0.000567588	0.0129835	0.000444368	0.00471734	0.0254453	0	5.47e-18	2.33e-18	0.0120873	0.0047444	0.0136112	0	0.0238751	0	0.0227076	0.000363431	0.00235032	3.55e-18	0.0430715	0.0211484	0	7.29e-18	0.0230462	0.193477	3.91e-18
TCGA-CR-7367-01	2	0.243111	0.0443006	0.00187599	0.0014561	4.21e-19	0.0400866	0	0	0.0604736	0.0359229	1.14e-19	0.0197684	0.00206652	4.45e-19	0.0177445	0.0450038	0.00349854	0.10144	0.0135067	0.0688231	0.0230863	0.0196023	0.00696783	0.0291204	0.013721	0.0375757	0.000255895	0.00298722	0	0.00933717	0.0194741	0.00931821	1.7e-18	0	0.204082	0
TCGA-CR-7368-01	2	0.300541	0.0562068	0.0141445	9.4e-19	0	0.0289948	0	0	0.0130126	0.0335314	2.61e-18	0.0312243	0.0284299	0.00915929	0.0214402	0.00850492	3.72e-19	0.0291698	0	0.0547973	0.00852003	0.0152657	0.00257409	0.0398285	0	0.0263595	8.15e-21	0.00458226	0	0.0132184	0.0377624	0.0115363	0.0198757	3.66e-20	0.292257	0.00230491
TCGA-CR-7369-01	2	0.239965	0.0601255	0.015005	1.86e-18	0	0.00534265	0	1.49e-22	0.00564805	0.0192471	0	0.0165718	0.0282694	0.0048237	0.0105297	0.0185885	0	0.0208317	0.00225839	0.0513592	0.000832318	0.0029527	0.0024136	0.0259805	0.00865614	0.0113458	0.00717638	0.00227186	1e-17	0.00300871	0.0402857	0.00559147	0.00560291	6.61e-18	0.213482	0
TCGA-CR-7370-01	2	0.156448	3.01e-19	0.00672679	5.91e-19	0	0.00669284	0	2.82e-21	8.03e-19	0.0147888	2.98e-18	0	0.0212493	6.26e-19	0.0121025	0.0111288	0.00112697	0.071184	0	0.0890132	0.00277439	0.00748427	6.29e-05	0.0181837	3.49e-19	9.15e-19	1.41e-19	1.39e-18	6.06e-18	0.0319767	0.0114753	0.0019118	0	0	0.198295	3.4e-18
TCGA-CR-7371-01	2	0.370502	0.0242653	0.0158712	0.0102356	0.00480485	0.00597567	0.00349092	0	0.00977803	0.0451745	0	0.00453028	0.0206396	0	0.0324069	0.0344631	0	0.0960176	0	0.10983	0.00598293	0.014497	7.36e-20	0.011677	3.1e-19	0.0345288	0.000858121	0.0183961	1.01e-18	0.0128148	0.0283747	0.0111886	2.17e-18	0	0.265907	0
TCGA-CR-7372-01	2	0.11102	2.12e-18	0	0	0	0.0360208	0	0.00364427	0.0110618	0.00386355	2.02e-18	0	0.0109255	0.00727105	0.0100844	0.0509091	0	0.143284	0.0126079	0.202925	0.00227134	0.00868393	0.00477486	0.0355574	5.62e-18	0.0154694	4.74e-19	0.00325271	0	0.0177821	0.0104999	0.00709003	4.68e-18	0.0187476	0.157748	0
TCGA-CR-7373-01	1	0.350757	0.0481201	0.0315947	3.31e-19	0.0152023	0.0239805	4.73e-18	0.00479874	0.039339	0.0646727	0.0308456	0.0244061	0.0221239	4.98e-19	0.0338064	0.0275206	2.27e-18	0	0	0.0262898	0.0335896	0.0327728	0.0178458	0.0307316	0	0.0213049	0.00290504	5.89e-19	0.00422199	0.0644382	0.10565	0.0126441	0.0224545	0.0778796	0.346395	0.0576782
TCGA-CR-7374-01	2	0.252877	0.039233	0.0230785	0	1.04e-18	0.0799496	2.17e-19	0.00477965	0.0311696	0.0344546	0	0.00416104	0.0282132	4.38e-19	0.0142822	0.0144217	0	0.0874751	0	0.241013	2.7e-19	0.00356268	0.0067268	0.0371117	0	2.96e-19	0	0	1.24e-18	4.85e-20	0.000971287	0.0425628	2.14e-18	0	0.24323	0.00316361
TCGA-CR-7376-01	3	0.560717	0.0583654	0.0250179	0.0548443	1.3e-20	1.64e-18	4.97e-20	0.00377463	0.112478	0.140844	0.0534887	0.0222744	0.00396838	0.00695056	0.073884	0.0836727	0	0.191572	0.0134747	0.193554	0.156943	0.110266	0.0480826	0.0309695	0	0.0904718	0	0	7.21e-18	0.0518364	0.122764	0.000626884	0.00130065	0	0.247794	0.020862
TCGA-CR-7377-01	3	0.465552	0.0940734	0.017049	0.0417874	7.97e-19	0.0076904	0.00759712	0.00889312	0.113617	0.145624	0.025352	0.0447401	0.0146861	0.00316585	0.048019	0.0871821	0	0.116913	0.0193116	0.146415	0.0310797	0.0320961	0.0144499	0.0227461	0.031224	0.0208312	0.00227319	2.52e-19	7.95e-19	0.0788687	0.153784	0.00644052	0.00314325	4.06e-19	0.264428	0
TCGA-CR-7379-01	2	0.131613	0.00899531	0.000584742	0	2.8e-19	0.0102585	1.75e-18	0.00818157	0.00888304	2.41e-21	0	3.55e-19	0.0258391	1.45e-18	0.0172576	0.0456605	0	0.00287907	0.00334164	0.0146901	0.0111447	0.0193724	0.00329532	0.030965	0.0052557	0.0614602	0	0.0229728	0	0.0239671	0.00944897	0.00190445	0	1.24e-19	0.339464	3.1e-18
TCGA-CR-7380-01	2	0.191402	0.00652487	0.00103529	0	0	0.0444164	0.00838531	0	0.0387942	0.0206618	0	0.00841839	0.00254655	0.0127227	0.0326967	0.042383	0.00228543	0.00890848	0.0847929	0.082528	0.0119194	0.0121439	0.0115003	0.0630435	0	0.0222921	0.000407192	0	2.81e-19	0.0263841	0.0141346	0.00260567	0.0103327	7.86e-19	0.19214	0
TCGA-CR-7382-01	3	0.425942	0.0283939	0.00474179	0.0698708	0.00398867	0	0	0	0.0448022	0.0582977	0.0247407	0.00812545	0	0	0.0302743	0.202434	0.00845515	0.107801	0.107562	0.150864	0.0617901	0.0745266	0.0101268	0.0226978	0.00404217	0.0874808	0.00803555	0.00606105	2.74e-18	0.055978	0.115967	0	0.0117109	0.0151848	0.248135	0.00750782
TCGA-CR-7383-01	2	0.435208	0.0412124	0.0103022	0.00225913	1.02e-19	0.0349271	0	0.0111748	0.0179671	0.0365452	9.04e-19	0.0276008	0.0217922	0.000181707	0.0404737	0.0703321	6.28e-19	0.110817	0	0.0846077	0.0509958	0.0584541	0.0078125	0.0182513	0.0089339	0.00878814	0	4.41e-19	1.28e-19	0.096471	0.0665297	0.010149	0.00205738	0.0315304	0.30026	6.38e-18
TCGA-CR-7385-01	2	0.44779	0.259053	0.0294468	0.0567171	0	0.000528619	0	1.22e-18	0.0615449	0.136346	0	0.0606708	0.0237319	0	0.0432237	0.0015494	0	0.010056	4.59e-18	0.0334906	0.0333579	0.0259139	0.00668235	0.0143308	0.0502583	0.035642	0.0155348	4.7e-05	8.22e-18	0.0366193	0.0640979	0.0143359	0.0180339	0.00306714	0.337088	1.53e-18
TCGA-CR-7386-01	3	0.377502	0.0129207	0.00903171	0.0217289	1.47e-21	0.0258861	0.0281649	3.89e-20	0.0933433	0.0908565	0.0180557	0.0281101	0.0030513	0.00285942	0.0448509	0.0439575	0	0.121221	0.0279657	0.132855	0.096292	0.0649924	0.0388263	0.0325567	0	0.0530796	1.9e-18	1.29e-19	2.03e-18	0.0460668	0.0793218	0	4.76e-18	2.13e-18	0.1948	0.0105109
TCGA-CR-7388-01	2	0.396572	0.107055	0.0130018	0.00290956	7.2e-20	0.0614947	0.0286165	0	0.0262027	0.0402098	0	0.0394871	0.0129165	0.0014726	0.0356065	0.0452167	0	0.0908857	0.0110301	0.0969208	0.00174677	0.00495376	0.00119667	0.034448	0.0207356	0.070489	0	0.0299542	0	0.0103554	0.0298359	0.0432527	0.0026019	1.91e-18	0.154942	0
TCGA-CR-7389-01	2	0.290408	0.00890173	9.85e-19	0	0	0.0497221	5.72e-19	6.85e-19	0	0.00264719	1.65e-18	0.000895608	0.00774105	0.00679294	0.0406012	0.0596785	0	0.112889	1.23e-18	0.206031	0.00626946	0.00772421	0.00674494	0.0230402	2.26e-18	0.0486105	2.45e-18	0.00392753	1.48e-18	0.000208294	0.00693345	0.034066	0	0	0.0619744	1.76e-18
TCGA-CR-7390-01	1	0.0698795	0	0.00145618	0	0	0.0284871	0	0	3.46e-19	0	0	0	0.00451027	0	0.00437142	0.0441626	0	0.0250746	6.19e-18	0.0226863	0	3.06e-19	8.46e-20	0.0187167	0	0.0200006	0	0.0181173	5.9e-18	0.0316018	0.00337071	0.000222469	1.64e-19	0.00624203	0.261377	5.1e-18
TCGA-CR-7391-01	2	0.4597	0.035838	0.00150928	0.020617	0	0.0290955	0.0554548	0.0079416	0.117837	0.119855	0.0168351	0.0241087	0.0036271	0.00654982	0.0609347	0.0810091	0	0.18481	0.0143344	0.218146	0.0475075	0.0363762	0.0114737	0.0283862	0	0.0685509	0	0.00786658	2.33e-18	0.0183079	0.0726564	0.00488151	0.00766282	0.00149294	0.107437	0
TCGA-CR-7392-01	2	0.508544	0.132174	0.00844309	0.0454544	1.02e-19	0.0332824	0.0117303	0.00478129	0.150747	0.122063	0.0257336	0.0487354	0	0.00149236	0.0553086	0.0745976	0	0.151969	0.0252102	0.0744267	0.0357685	0.0514379	0.0116018	0.0418388	0.0427984	0.0452183	0.00176754	0.00401535	0	0.0221354	0.0596593	0.0402593	0	0	0.199733	3.81e-19
TCGA-CR-7393-01	2	0.455727	0.067756	0.0417274	0.101715	0.0112004	0.0314754	0.0726531	0.000848888	0.128508	0.157711	0.0197542	0.0551309	4.38e-19	0.00609736	0.0712618	0.0963345	0	0.259302	0.0313437	0.26638	0.0113327	0.0253631	0.00228739	0.0394162	0.00466525	0.0609528	0.00480763	0.00175746	1.05e-18	0.0530427	0.179744	0.000480125	4.01e-20	1.49e-18	0.0889265	0
TCGA-CR-7394-01	2	0.389528	0.121871	0.0375235	0.060053	0	0.025399	7.17e-21	0.0136773	0.242745	0.240079	0.0866522	0.0462237	0.00234672	0	0.0492213	0.0781894	0	0.0482301	0.0047457	0.0930913	0.0393573	0.0362833	0.0175871	0.0391268	0.0226931	0.0630562	0.00185492	0.00669137	6.78e-20	0.018643	0.150381	0.0385277	0.0124704	0	0.268826	0.0124956
TCGA-CR-7395-01	2	0.530872	0.0828594	0.0260107	0.029534	0.0088108	0.0413597	0.025959	0.000695349	0.0936804	0.0898771	0.0501729	0.0554671	0.0145438	3.19e-20	0.0671576	0.0708577	2.06e-19	0.00540247	5.22e-19	0.0640491	0.022245	0.0292318	0.00286179	0.0349546	0.0213337	0.048145	3.41e-19	0.00590585	0	0.03584	0.14113	0.0138765	0.0117173	0.0375959	0.290369	0.0448343
TCGA-CR-7397-01	1	0.320426	0	0.00183756	0.0127589	0.00303499	0.0486587	0.0120425	0.00120419	0.00202173	0.0174529	1.67e-18	0.00865985	0.00656385	0.00332858	0.0213061	0.054005	8.84e-20	0.174005	0.00613214	0.0944884	0.0155123	0.01782	0.00486703	0.0204596	0	0.0235993	0	0	0	0.0246602	0.0309096	0	3.68e-18	0	0.111931	0
TCGA-CR-7398-01	1	0.142906	0.0226857	0.00548986	0	6.48e-19	0.0237166	0	2.68e-19	0	1.11e-18	0	0	0.00968689	0.0191189	0.0117676	0.0089998	1.2e-18	0.10163	0.0683448	0.00164908	0.00206082	0.00765325	0.00877223	0.0470025	0.00225029	0	0.00188167	0.00410245	1.56e-19	0.0181474	0.00624456	0.00246929	0	1.02e-18	0.279861	0
TCGA-CR-7399-01	3	0.471499	0.0483278	0.0340651	0.0173718	0.0075134	0	1.07e-18	0	0.0958888	0.177613	0.0304933	0.0349258	0.0242476	0	0.0281445	0	6.86e-19	0.104578	0	0.0722877	0.0524858	0.0389233	0.0209114	0.00949049	0.00748676	0.0071822	0.00750376	0.000150632	0	0.0240526	0.102262	1.71e-19	0	9.94e-18	0.658668	0.0100418
TCGA-CR-7401-01	1	0.270504	2.97e-19	0	0	3.32e-20	0.0522409	0.00583811	0.00369326	0.0100192	0	0	0.0159375	0.0095301	0.00927118	0.0270052	0.0424958	2.57e-18	0.123783	0.0119499	0.100503	0.00759925	0.0139818	1.65e-20	0.0308354	0	0.00894251	0	0.000462916	0	0.048585	0.0308897	0.0010888	2.79e-18	0.000393457	0.136705	6.08e-19
TCGA-CR-7402-01	2	0.223392	0.119239	0.0128972	0	0.00692741	0.00609713	2.69e-19	0	0	0.0225345	5.51e-19	0.0396003	0.00954551	0.00770925	0.00250526	0.0159432	3.42e-18	0.0404165	0	0.0409231	0	0.00197517	0.0026	0.0289315	0.00687573	4.23e-18	1.21e-18	0	0	0.000659032	0.0264344	0.0416285	7.61e-18	0.0295664	0.299406	1.89e-19
TCGA-CR-7404-01	2	0.480991	0.169453	0.00938905	0.0384756	8.74e-20	0.000752314	7.99e-18	1.96e-19	0.0562116	0.0947018	0.0133952	0.0467086	0.025529	1.72e-19	0.0352826	0.0215772	0	0.0494362	0	0.0740247	0.0327347	0.0314825	0.014434	0.0237483	0.0336827	0.00252266	0.00539913	1.27e-19	5.33e-19	0.0200967	0.088656	0.021705	0.00233892	0.0617531	0.285464	2.85e-18
TCGA-CV-5430-01	2	0.289793	0.0219949	5.26e-05	0.00507818	7.09e-19	0.0651285	7.14e-18	0.00515244	0.0371137	0.0431949	5.66e-19	0.0342207	0.00576523	1.1e-18	0.0442573	0.000876711	0	0.0792852	7.6e-19	0.176305	0.0236329	0.0185276	0.0128976	0.0202997	9.48e-19	0	2.77e-18	6.14e-19	0	0.0186238	0.0125877	0.0096737	0.00268765	0.0542537	0.126968	3.29e-18
TCGA-CV-5431-01	2	0.542523	0.180638	0.0125079	0.0452424	1.83e-19	0.024946	3.64e-19	0.0017508	0.0780065	0.102778	0.0493424	0.0967634	0.024106	0.00401013	0.0326425	1.14e-19	6.26e-19	0.169259	0.00138576	0.0746674	0.0261728	0.0212146	0.00839579	0.0196364	0.0836486	1.27e-19	0	3.28e-19	9.81e-21	0.126693	0.103273	0.042355	0	0.0793694	0.253377	0.0102132
TCGA-CV-5432-01	2	0.139278	0.0103652	6.02e-20	3.21e-18	8.92e-19	0.0226758	0	0.00971783	9.69e-19	0	0	0.00435596	0.0100513	0	0.00373155	0.012351	0	0.0207681	1.88e-18	0.0196202	0.00431751	0.00635075	0.0102086	0.015967	0.00240435	0	0	0	0	0.0619473	0.0160766	0.0151587	1.84e-17	0.0653203	0.243947	3.09e-17
TCGA-CV-5434-01	1	0.377519	0	0.00116969	2.69e-18	7.99e-19	0.027493	0.00662887	0.001184	2.1e-20	3.15e-19	4.12e-19	0	0.0165442	2.9e-19	0.0302402	0.0592682	0	0.135579	1.01e-18	0.195902	0.0952233	0.0724787	0.025827	0.0030119	0	0.00196915	1.13e-20	0	0	0.0225247	0.00676092	5.1e-19	0	0	0.218122	4.07e-19
TCGA-CV-5435-01	1	0.0508484	0	0.00228548	0	2.37e-19	0.0104301	0	0	7.98e-19	0	0	0	0.00320779	0	0.00930634	0.0106779	0.00315295	0.0390933	2.98e-18	0.030736	0	0	3.55e-18	0.0206289	0	0	1.65e-19	1.75e-19	0	0.0125776	0.00991714	0.0025288	0	0.0447829	0.204917	4.99e-18
TCGA-CV-5436-01	2	0.234139	9.49e-20	0	4.64e-18	5.31e-18	0.0191132	1.77e-18	0.00653947	0	1.09e-18	0	0.00784578	0.0167651	0	0.00966013	0.00546545	0	0.0116991	1.08e-18	0.0196853	6.6e-20	0	0.00525664	0.0190731	0	2.69e-18	2.92e-18	0	1.34e-19	0.0152663	0.00666498	0.00687388	0	0.0496288	0.281908	0
TCGA-CV-5439-01	1	0.274055	0.0545807	0.00705879	1.65e-18	1.09e-19	0.0684851	0.0235991	0.0142384	0.0276681	0.0429095	0	0.0418185	0.0166806	1.89e-19	0.00963601	0.00912657	0	7.09e-18	3.67e-18	0.0269042	8.49e-20	0.00366665	0.00475569	0.0195605	0.0050972	0.00224709	0.00769733	7.99e-20	5.67e-18	0.0283168	0.0365234	0.00591665	0	0.0124697	0.131591	5.7e-23
TCGA-CV-5440-01	1	0.12437	0	0	0	0	0.0264103	0	0	0	0	9.76e-19	0.00277557	0.0134565	0	0	0.00977342	3.5e-18	4.45e-19	0	0.0526457	0.00129089	6.42e-21	0	0.00364284	0	0	0	0.00146694	0	0.135945	0.00351102	0.00496561	2.82e-19	0.0351103	0.0786419	2.14e-18
TCGA-CV-5441-01	1	0.188501	0	0	0	1e-18	0.0231506	3.42e-18	0.0134171	0.0439777	0.0136421	0.0106885	0.0232254	0.0118564	0.00175882	0.00445554	0.0411301	0	0.0446592	0.000911684	0.105974	0	0	0.00556174	0.0163392	0	1.44e-22	1.65e-18	0.00132583	7.98e-18	0.0608123	0.0237674	0.00629129	0	0.0279288	0.289126	0
TCGA-CV-5442-01	1	0.071113	0.0256691	0.00527189	0	4.22e-20	0.0861174	7.49e-19	0.0121716	0.013238	1.69e-18	1.23e-18	0.0202188	0.0163408	0	0.00232149	7.17e-20	0.000920874	0	0	0.00551948	6.83e-20	0	0.00178834	0.0336923	7e-19	0.0113427	0.000384994	0.00797137	4.64e-18	0.0336423	0.00504411	0.00480992	0.0104341	0.0327509	0.186165	0
TCGA-CV-5443-01	2	0.484777	0.206505	0	0.0342243	0	6.29e-20	3.39e-18	0.0160604	0.0626594	0.112191	0.0389024	0.0622331	0.0110383	3.68e-19	0.0369951	0.0114382	3.52e-18	0.14065	0	0.0677447	0.0336709	0.0264385	0.00533677	0.0202024	0.0817714	3.11e-18	2.57e-18	1.8e-18	0	0.0575252	0.154974	0.0523469	0	0.0995475	0.320226	8.87e-18
TCGA-CV-5444-01	1	0.336465	0.000451694	1.89e-19	0.0140733	2.14e-19	0.0387068	0	0.00930348	0.0266914	0.0210232	0.00586272	0.0236722	0.0052272	1.15e-18	0.0220481	0.0440501	0	0.137949	0	0.161911	0.0885064	0.0730545	0.0263369	0.0106723	1.04e-17	0.00564158	5.17e-19	5e-19	1.4e-18	0.102231	0.060892	0	1.23e-17	0.0409866	0.172511	2.28e-19
TCGA-CV-5966-01	1	0.421387	0.0216713	0.0136769	0	0	1e-17	5.71e-18	0.0105489	0.0137171	0.0200713	0.00641943	0.0044099	0.0169006	0	0.0320363	0.0107356	2.04e-18	3.61e-21	0	0.00753725	0.0574063	0.0738966	0.0150153	0.0100728	0.000136772	0.0150356	5.65e-19	0	0	0.0748488	0.0805391	0.00356409	0	0.162968	0.441894	4.54e-17
TCGA-CV-5970-01	2	0.236367	0.0091328	0	3.09e-19	2.61e-19	0.051708	6.47e-20	0.00632641	0.0367131	0.0166291	0	0.0217499	0.00877024	1.83e-19	0.0255303	0.0173703	0.00209498	0.0463664	9.61e-19	0.0641834	0.0131623	0.0124926	0	0.0214846	4.28e-19	0.0306546	0	0.00464336	1.13e-19	0.054555	0.0147158	0.0118164	3.1e-19	0.0021585	0.120388	0.00473356
TCGA-CV-5971-01	3	0.41444	3.51e-20	1.24e-19	0.0131753	0	0.00332175	0	0	0.0481305	0.0418706	1.08e-21	0.0035713	0.0105717	0.0131839	0.0607091	0.187632	3.64e-18	0.168212	0.0396363	0.345298	0.0124673	0.0153855	0.0264324	0.00998795	0	0.0487899	0	0.00165423	0	0.202154	0.150965	0.0113103	0	0.00469325	0.188569	9.49e-19
TCGA-CV-5973-01	1	0.176531	0.00169681	0	0	0	0.0845353	0.0193568	0.00587529	0.00389185	0	3.34e-18	0.000937221	6.82e-21	0.00244652	0.0124418	3.9e-19	0.00276344	2.01e-18	0	0.00393084	0.00819672	0.0104374	0.0100466	0.0172439	0.00259422	0.0383506	1.33e-18	0.00573093	0	0.0607374	0.0044967	0.0112553	5.74e-19	0.0387997	0.0200243	0.00885912
TCGA-CV-5976-01	1	0.153803	0	0.00282313	2.6e-18	0	0.0621528	0	0.00980854	0.000920115	0	3.96e-19	0.00437991	0.00587516	2.29e-18	0.00096052	0.00891855	9.13e-19	0.0135322	7.16e-18	0.0285378	0.0129902	0.0128106	0	0.0148486	0	0.00415668	1.61e-18	4.05e-21	5.83e-18	0.0269271	0.00778703	0.000311652	2.31e-18	0.0174078	0.181459	1.42e-18
TCGA-CV-5977-01	1	0.137822	9.1e-19	0.000355231	1.18e-18	0	0.0142413	1.76e-18	0.010161	0	0.000649049	1.88e-19	0.0208839	0.015702	8.25e-19	0.0025393	0.0108561	9.1e-18	0	0	0.00682447	0.0063545	0.00748267	0.000535731	0.0149599	2.86e-18	0.00465606	1.98e-18	0.00139236	0	0.0400714	0.0171497	0.0131914	0	0.0941871	0.298388	0
TCGA-CV-5978-01	2	0.40534	0.0404715	0.012262	0.00159647	7.73e-19	0	0	6.48e-19	2.11e-19	2.7e-19	0	0.00542059	0.0188692	0.000393932	0.0417627	0.0191421	0	0.173504	0.0108404	0.147839	0.20457	0.14454	0.0515791	0.0244178	9.02e-19	0.0359848	0.000720695	0.00430461	0	0.0083525	0.0208344	0.0077015	0	3.4e-19	0.175312	0.00277608
TCGA-CV-5979-01	1	0.131812	0.00123142	0.00404201	3.71e-19	8.02e-20	0.0374165	0.0104214	0.00437872	0.0053143	1.63e-19	0	0.0193555	0.0183881	0	0.00603926	0.000803683	6.59e-20	0	9.79e-19	0.00895217	0.00218159	0	8.69e-20	0.015822	0	0.00185891	0	4.14e-20	0	0.0545779	0.00995203	0.00282264	5.33e-18	0	0.271734	0
TCGA-CV-6003-01	1	0.114193	0	0	0	0	0.011417	0	0.00804924	7.66e-19	0	0	0.0025432	0.00370909	2.59e-19	0.00200688	0.00118039	0	4.56e-18	0	0.00813691	0.00527421	0.0132537	0.00100682	0.0138682	0	0	6.35e-19	0	0	0.0672263	0.012906	0.00730428	7.19e-18	0.0187881	0.34943	0
TCGA-CV-6433-01	3	0.325215	0.150758	0.0279012	0.029766	0	0	4.32e-19	0.0139548	0.227687	0.269524	0.102944	0.0443422	0.0255388	1.35e-18	0.0167225	0.00137883	2.48e-18	0.0472445	3.62e-19	0.00732516	0.0327283	0.0224364	0.0123513	0.0101836	0.034954	0	0.00328312	6.23e-20	0	0.0326366	0.144515	0.0142651	0	0.12601	0.493454	0
TCGA-CV-6436-01	1	0.28413	0.0178112	0	0.00964211	6.44e-18	0.0230881	4.11e-19	0.00498209	0.121721	0.15371	0.076479	2.27e-20	0.00109519	0	0.0232795	0.03581	2.1e-18	0	9.31e-18	0.0101987	0.0222251	0.0217227	0.0223336	0.0119595	0.0103475	0.0440459	8.57e-20	4.52e-20	6.23e-18	0.0993464	0.120578	0.00294765	0	0.194738	0.293984	3.94e-18
TCGA-CV-6441-01	1	0.148779	0	0.00200216	0	0	0.0194584	4.99e-19	0.017683	0.00282879	0.00256151	0	0	0.0312655	0	0.00359468	6.17e-20	0	0	0	0.0134421	0.00242656	0.00331844	0	0.00588373	1.57e-18	0	0	0.00368265	1.85e-18	0.013669	0.0120522	0.00185719	2.17e-18	0.0922437	0.160071	5.2e-21
TCGA-CV-6933-01	1	0.291189	0.0176589	0	0	0	0.0270526	0	1.26e-18	0	0	0	0.00435008	0.00248561	1.01e-19	0.0297067	0.0125934	1.64e-19	0.0650317	3.74e-19	0.0490735	0.139964	0.082498	0.0400771	0.0113215	2.33e-19	0.0617913	0	0	1.78e-18	0.0209607	0.0125927	2.24e-19	2.36e-19	0.00359091	0.156087	3.54e-18
TCGA-CV-6934-01	3	0.406043	0	3.33e-20	0.00459286	1.09e-18	0.00207998	7.69e-19	0.0205323	0.0655399	0.0857858	0.0143335	0	0.0103624	0.00264278	0.0357996	0.131721	0	0.214933	0.0152041	0.246877	0.0718251	0.0581151	0.0166713	0.0183748	3.24e-18	0.0207741	2.65e-18	0	0	0.0778607	0.0950563	0	2.62e-18	0.0167108	0.131027	0.00407961
TCGA-CV-6935-01	2	0.14484	0.00570244	0.00252422	9.61e-19	7.22e-20	0.0532517	0.000218107	0	6.97e-20	2.01e-19	3.93e-18	0.00307183	0.00318378	7.85e-19	0.00917624	0.01596	0.0170758	0.0910322	0.0309127	0.029343	0.010983	0.00763438	0.00145068	0.0237579	0	0	0	0	2.05e-20	0.0146133	0.00951653	0.0030372	0	0.00588221	0.0985998	1.19e-18
TCGA-CV-6936-01	2	0.187279	0.0132267	0	0	0	0.013806	9.35e-19	0.00329565	0.0397424	0.0347455	0.0254186	0.0058375	0.0181888	0	0.00119429	0.0003598	0	0.0192591	1.98e-18	0.0381837	0.013567	0.0102581	0.0152854	0.0114095	2.57e-19	0.0159188	0	0	6.49e-18	0.0235688	0.0562753	0.016161	0.0160557	0.0813967	0.207388	0
TCGA-CV-6937-01	1	0.180854	0.0133975	0.000289795	1.65e-18	3.29e-21	0.0566275	0.0116249	0.00211209	0.00985827	1.09e-19	0.00219856	0.0138997	0.0152855	8.61e-19	0.00380702	0	7.32e-21	0.115884	2.43e-19	0.00994503	0.0298218	0.0177808	0.02484	0.0164418	2.54e-18	0.0120476	1.98e-18	4.89e-19	5.29e-19	0.0117956	0.0138523	0.00284169	1.77e-18	0.0231219	0.0785542	0
TCGA-CV-6938-01	1	0.490424	0.0387099	0.0125158	0.00536012	0	0.0164992	0.0128485	0.00459162	0.0905616	0.124505	0.0346421	0.0204245	0.0204706	7.82e-19	0.101889	0.00225854	0	1.16e-17	0	0.00789265	0.11838	0.0817444	0.0379516	0.0327542	0	0.0460576	8.06e-05	4.27e-19	3.28e-18	0.0425815	0.0885863	0	0.00405856	0.0676208	0.360747	8.41e-19
TCGA-CV-6939-01	2	0.311829	0.133211	0.0166173	1.04e-20	0	0	0	0	0.0156267	0.0342863	1.4e-18	0.0665271	0.0403939	0.00519164	0.0412465	0.0342234	0.00345762	0.0271061	0.00445128	0.0582457	0.00430847	0.00609184	0.00110904	0.0185178	0.0148346	2.94e-18	0.00191401	0	0	0.0118044	0.0524669	0.00473759	0	0	0.190608	3.65e-19
TCGA-CV-6940-01	1	0.140806	0	0.00610458	0	2.87e-18	0	0	0.00477176	3.6e-19	0	3.28e-18	0.00690307	0.0166307	0	0.00345596	0.000979963	1.35e-18	0.0683338	6.89e-18	0.0551757	0.00500932	0.00713586	0.000233637	0.0122481	0	2.8e-19	1.1e-18	0	0	0.0569732	0.0196914	0.00381507	0	0.0231221	0.311405	1.93e-17
TCGA-CV-6941-01	2	0.263643	0.0228741	0.00406174	2.35e-19	8.73e-20	0.048004	5.59e-19	0.00210409	0	0.00400415	2.69e-18	0.0227384	0.0157313	0.0070046	0.021645	0.0110688	0	0.0375338	0	0.0373732	0.0109909	0.0152979	0.0034067	0.0156201	5.77e-20	0.0102514	3.33e-19	0	0	0.0132447	0.00720259	0.00110528	0	0	0.214295	1.24e-18
TCGA-CV-6942-01	2	0.480927	0.123882	0.00565163	0.0267325	4.74e-18	5.02e-19	2.31e-18	0.0097446	0.0863917	0.0991709	0.0508619	0.0223697	0.00978779	0.00571731	0.0465078	0.0971701	0	0.0562986	0.00717695	0.12282	0.0400245	0.038728	0.0203508	0.0310468	0.0472906	0.0340763	0.000187132	0.000493713	0	0.0746087	0.102979	0.0488724	0.00980586	0.137732	0.283879	0
TCGA-CV-6943-01	2	0.48765	0.0849813	0	0.0537818	0	0.00275015	0.0359349	0.00979968	0.24632	0.262729	0.107695	0.0416272	0.00249235	6.31e-21	0.0339783	0.0744883	0	0.120643	0.00285839	0.118657	0.0472611	0.0487128	0.0232568	0.0313346	0.00923545	0.0512692	0	0	0	0.0646978	0.142463	0.012564	0.0137882	0.0162861	0.240824	0
TCGA-CV-6945-01	1	0.0642979	0	0	0	2.4e-19	0.0506027	0	0.00578136	1.06e-18	2.09e-18	0	0.00450248	0.00675856	0	5.35e-19	3.58e-18	0	0.0200591	2.3e-18	3.78e-21	0	3.28e-20	0.00922662	0.00908028	0	0.0164249	1.96e-18	0.00334111	0	0.0615618	0.0127459	0.00233573	2.17e-18	0.0460795	0.10242	0
TCGA-CV-6948-01	2	0.259911	0.0430175	0.0287775	2.16e-20	9.69e-19	0.0314866	1.27e-18	0.00423926	0.0119877	0.0210831	6.95e-19	3.8e-19	0.00722245	0	0.0461639	0.00625325	1.53e-18	0.0767948	0	0.0812273	0.0228395	0.0156072	0.00684152	0.0184188	0.00829845	7.99e-18	7.61e-19	0	2.81e-18	0.0130329	0.0282234	0.00663552	0	0.0960919	0.365257	1.22e-17
TCGA-CV-6950-01	1	0.154159	0	0.0017263	0	0	0.00502251	0	0.0118742	0.000983847	7.44e-19	0	0.00255028	0.0137122	2.02e-18	0.00868554	0.0174958	2.2e-19	0.020862	0	0.0211521	0.00767875	0.0132786	0.00109299	0.0139876	9.24e-19	3.76e-18	1.59e-18	1.26e-20	0	0.0722655	0.0192039	0	0	0.0195945	0.336126	3.89e-18
TCGA-CV-6951-01	1	0.0591625	4.65e-19	0.00201687	0	3.16e-19	0.0604295	2.61e-18	0.00704177	3.21e-21	0	0	0.00547645	0.0107538	5.71e-19	0	0	6.71e-19	0.0415085	0	0.0181037	0.000632859	0.00100683	2.28e-18	0.0279192	3.06e-19	0	0	0	0	0.0254531	0.00678806	0.00288237	0	0.0464182	0.0938158	3.04e-18
TCGA-CV-6952-01	3	0.288946	0.0136798	0.000139363	8.78e-19	9.69e-19	0.0517099	0	0.015868	0.0643114	0.0238179	0	0.0284252	0.0162626	3.23e-19	0.019174	0.0217638	0	9.01e-18	3.14e-18	0.0209192	0.0176092	0.0239737	0.00565373	0.0177509	9.6e-05	0.0199408	0	0.00445367	0	0.0378871	0.0566106	0.00576786	0.00224686	0.0275223	0.195218	0.000165438
TCGA-CV-6953-01	2	0.225729	0.0760955	0.00700398	5.27e-19	0	0.0694568	0.0489851	0.0106487	0.0454421	0.0446023	0.00864269	0.0230314	0.0160844	0	0.017365	0.0113307	3.9e-19	0	0	0.0393173	0.010821	0.00578694	0.00514201	0.0307963	0.0218003	0.0517519	0.00285959	0.00686253	0	0.0209394	0.0432621	0.0297752	0.00368313	0.0163423	0.131285	0.00604712
TCGA-CV-6954-01	1	0.239791	0.0449257	0.00202989	4.6e-19	0	0.0275163	0	0.0113998	0.0556015	0.01022	2.64e-19	0.0212761	0.0173805	0	0.00869227	0.0090682	0	0.0402217	0	0.0253719	0.0133973	0.0106445	0.0112984	0.021815	0.00666908	0.0223743	0	0.00281754	0	0.0512088	0.0226354	0.0037851	4.85e-19	0	0.23067	0
TCGA-CV-6955-01	1	0.281938	0.00837195	0.00991422	0	0	0.0604319	0.0332447	1.41e-21	0.0529164	0.0873	0.00272429	0.0271195	0.0113954	0.00194601	0.0320129	0.00829323	3e-19	0	0	0.110948	0.00774984	0.00379816	0.00683699	0.0283058	8.6e-18	0.0338639	0	0.019231	6.6e-18	0.0268641	0.0593929	5.1e-23	0.0267603	0.00605438	0.128197	0
TCGA-CV-6956-01	1	0	1.1e-18	0.0015833	0	0	0.0136025	5.92e-18	0.0172199	0	0	2.55e-18	0.00522962	0.0163003	0	0	0.0182344	0.00182995	0	0	0.0273292	8.89e-20	0.000274631	4.93e-19	0.0127196	0	5.31e-19	0	0.0013882	6.95e-18	0.0317229	0.00446698	0.001403	0	1.54e-19	0.321003	0
TCGA-CV-6959-01	2	0.28306	0.0171682	0.00894584	0	4.05e-19	0.0544659	5.57e-19	0.00859276	0	0.00134679	0	0.0115014	0.0121509	1.65e-19	0.0259306	0.0567815	9.45e-19	8.48e-18	0	0.0469173	0.0144702	0.0201255	1.16e-19	0.0215919	0	0.0370734	0.00265875	0.00318611	0	0.0586019	0.0518017	0.00453399	0	1.02e-18	0.263049	9.16e-20
TCGA-CV-6960-01	1	0.0207221	1.77e-19	0	0	0	0.0256271	0	1.2e-18	0	6.61e-19	0	0.0178485	0.0187885	1.69e-18	0.000881156	0.00673378	1.16e-19	0.066041	0	0.0296363	1.67e-20	0.0014012	0.0010263	0.0101359	0	0	0	0.00205029	0	0.0711411	5.52e-19	0.0119731	0	0	0.223638	6.74e-18
TCGA-CV-6961-01	1	0.161203	0.0201753	5.53e-20	0	5.46e-19	3.96e-19	4.41e-18	2.32e-20	1.86e-18	0.00565095	0	9.21e-19	0.023157	0	0.00455676	0.0183933	1.17e-18	0	0	0	0.00923598	0.0110228	0	0.00234442	2.53e-18	0.0304295	1.19e-19	0.00842681	0	0	0.0619725	0.000782725	0	1.13e-18	0.169818	0
TCGA-CV-6962-01	1	0.0406768	1.25e-18	2.04e-19	0	0	0.00945913	0	0	0	0	1.63e-18	1.45e-18	0.0380811	5.01e-20	0.0027116	0.0451882	0	0	0	0.0516042	0.00263961	0.00265818	0.00264829	0.00510248	6.78e-18	0	0	2.98e-19	0	0.0134181	1.54e-20	0.00469834	0	0.0113282	0.181701	0
TCGA-CV-7089-01	1	0.216397	0.00140601	0	5.3e-18	0	0.0281994	0	0	0	0.000744844	0	0.0334005	0.0126837	0.00304981	0.018946	0.0432253	8.9e-19	0	0	0.0512805	0.0018246	0.00369073	0.00687816	0.0207281	0	0	2.18e-18	0.000897684	0	0.0653373	0.0394387	0.00224869	3.58e-19	0.0538843	0.190231	3.92e-18
TCGA-CV-7090-01	1	0.410795	0.0127817	0.00582298	0	0	0.0408309	0.0211205	0	0.0181932	0.0239943	0.0149952	0.0206362	0.00636346	0.00718229	0.050526	0.0545869	4.81e-19	0.052377	2.16e-19	0.049112	0.0814827	0.0663998	0.0422515	0.0300363	1.1e-18	0.0450287	0	0	1.8e-18	0.0402601	0.0413539	0.00239564	0.0155309	0.051847	0.18661	2.64e-20
TCGA-CV-7091-01	1	0.212646	0.00938213	3.27e-05	2.47e-19	9.54e-19	0.039119	0.0122837	0.00037382	0.032215	0.021111	0.00252029	0.0161447	0.0135898	0	0.00733769	0.0183954	1.53e-19	0.0275233	0	0.0249888	0.00131876	0.00355094	0.00653675	0.0160619	0	0.00107231	0.000730129	0.000268102	0	0.0559788	0.044924	0.00730506	0.0153946	0.017552	0.134514	0.00444481
TCGA-CV-7095-01	2	0.245143	0.00714595	0.00125254	0	2.29e-18	0.046881	1.56e-19	0.0115362	1.37e-19	0	0	0.0210524	0.0133205	2.86e-19	0.0161045	0.00143917	2.28e-19	0	2.4e-18	0.0253581	0.014059	0.0168158	0.00570059	0.0220429	0	0.0100607	0	0	1.17e-17	0.0497655	0.0168914	0.00420584	7.53e-18	0.0397039	0.222228	4.57e-19
TCGA-CV-7097-01	1	0.307365	0.020174	0.0211396	0	2.68e-21	0.0199178	0	0.0150797	0	0.0255509	0	0.000369231	0.0249752	2.66e-18	0.0424402	0.0148537	2.45e-18	0	1.08e-17	0.0306732	0.0491254	0.0455003	0.00789938	0.0201294	0	0.0351328	0	0	0	0.0362399	0.0866336	0.00391495	2.68e-18	0.0717324	0.280115	0
TCGA-CV-7099-01	3	0.237598	0.0185296	0.00979497	5.17e-18	0	0.0352076	0	0.00621383	0.038202	0.0594093	0.00707196	0.00749515	0.0216455	7.79e-21	0.011881	1.48e-21	1.24e-18	0	1.67e-19	0.0100241	0.0544673	0.0428165	0.0171416	0.0254975	0.00576871	0.0208305	0.000739673	0.00276086	7.68e-21	0.0322075	0.0531009	7.72e-21	1.34e-18	0.0403076	0.347582	3.1e-18
TCGA-CV-7100-01	1	0.227025	0.013756	0.0142501	3.65e-19	3.26e-20	2.32e-18	9.71e-18	1.87e-19	0.03203	0.0430263	0.0202035	0.012345	0.0260069	4.14e-19	0.0130194	0.0278357	3.8e-19	0.0335879	0	0.0565475	0.0189724	0.00848124	0.00375338	0.0141838	0	0.00208786	0	0	0	0.0385924	0.0312565	0.00026058	0	0.0342849	0.406975	4.07e-18
TCGA-CV-7101-01	2	0.219397	0.0765282	0.00145181	0	6.14e-18	0.0220934	0	6.96e-19	0	0.0380416	0	0.0123758	0.0025583	0	0.040279	0.0182342	0.00710582	0.0282781	5.79e-18	0.109975	0.0365792	0.0261966	0.014034	0.0229442	0.027656	0.0209356	0	0	6.53e-19	0.0173806	0.0379809	0.041098	0	0.00971012	0.170211	3.51e-20
TCGA-CV-7102-01	1	0.287053	0	0.00503708	0	0	0.00758565	3.11e-18	0.000238087	0.00256794	2.63e-18	2.73e-18	1.18e-18	0.0245319	0	0.0401705	0.0801953	0	0.00757481	0.0280404	0.0771346	0.0301441	0.0309981	0.0105469	0.0151804	0	0.0384158	7.43e-20	0	0	0.0576651	0.0216152	0	0	0.0345397	0.270969	2.07e-18
TCGA-CV-7103-01	1	0.181241	0	0	0	0	0.020403	7.34e-19	0	1.08e-18	4.69e-19	0	0.00151717	0.00359536	0.0010446	0.0171514	0.0240537	5.93e-19	0.194041	7.13e-19	0.140034	0.0102366	0.0130791	0.00658987	0.0087851	0	1.17e-18	0	6.09e-19	0	0.0405497	0.00169522	0	0	0.0340019	0.0892502	4.26e-20
TCGA-CV-7104-01	3	0.362055	0.0220407	0	1.34e-18	0	0.0675379	0.00120774	0.0051968	0.0229213	0.0248443	0	0.0266065	0.00984544	0.000689373	0.0440398	0.01019	4.24e-20	1.05e-18	0.00980524	0.0343211	0.0383314	0.0431215	0.010954	0.034704	0	0.0388122	0	7.57e-20	0	0.114277	0.0793389	0.0200057	0	0.0499337	0.105383	0.0168568
TCGA-CV-7177-01	2	0.242379	5.86e-19	1.51e-18	0	1.1e-18	0.0247956	2.08e-18	0	0.0125393	0	0	0.0110817	0.00547202	0.00300382	0.0113213	0.0178843	0	0.179162	0	0.157635	0.0123592	0.0137241	0.00388365	0.0217333	0	0.00483263	9.26e-19	0.00251154	0	0.0284619	0	2.36e-19	0	0	0.130962	3.98e-18
TCGA-CV-7178-01	3	0.27268	7.11e-19	0.00103856	0.00575916	0	0.0349737	1.59e-18	0.00852693	0.0504213	0.0577428	0.00383513	0.00576253	0.0223523	0	0.00961859	0.0290353	0	0.0966504	9.02e-19	0.158308	0.0346882	0.0340862	0.023993	0.025643	0	0.00331433	1.61e-18	2.27e-21	0	0.0324131	0.0519599	2.52e-19	0	0.0362507	0.233651	1.11e-17
TCGA-CV-7180-01	2	0.0508575	0.0110155	0.00609644	7.13e-18	0	0.0395171	1e-18	0.00584762	0.0173003	0.0203433	5.79e-19	0.0106693	0.014112	3.67e-20	0	0.00321793	4.11e-19	0	0	0.0182143	3.12e-21	0	0.00478692	0.0226035	0.00339991	8.97e-19	0	1.96e-20	1.26e-17	0.0501706	0.0340303	0.00633156	0	0.0261788	0.269583	0
TCGA-CV-7183-01	1	0.0174202	0	0	0	0	0.0397719	1.25e-20	2.25e-19	0.0194781	6.82e-19	0	0	0.00739158	0	6.8e-06	0.0459294	2.56e-19	0.0268872	0	0.0831861	0	0	0.00129591	0.0188678	0	0.00472067	0	0.0118621	0	0.00827424	0.0075045	0.00123434	1.16e-18	0	0.114311	0
TCGA-CV-7235-01	1	0.299336	0.0206545	2.47e-21	0.0017504	2.84e-18	0.0296605	3.99e-19	2.31e-20	0.0189711	0.0624915	0.00259729	0.0229362	0.0230961	0	0.0117157	0.0523293	1.02e-18	0.171592	2.47e-18	0.0547879	0.0166	0.0221558	0.00257862	0.0161947	0	0.00304416	0	0	0	0.0426723	0.0728519	9.02e-19	0	0.0292443	0.258809	0.00291554
TCGA-CV-7236-01	1	0.294256	4.1e-19	4.15e-20	0	0	0.0243783	2.52e-19	0	0	0.000183884	0	0.0115855	0.0149836	1.83e-18	0.0158017	0.0328447	0	0.0255259	6.59e-21	0.0715139	0.011426	0.0112751	0.00315956	0.0124039	0	0.00932686	1.82e-18	0	1.99e-18	0.0612956	0.00428169	0.000138745	0	2.59e-18	0.206053	0
TCGA-CV-7238-01	3	0.28006	0.0474576	3.38e-19	0	0	0.0701657	1.24e-18	0.00902693	0.0516331	0.0551046	0.0156818	0.0313785	0.00743774	2.43e-19	0.0144688	0.0405747	0	0.0275636	0	0.0822161	0.0292519	0.026972	0.00851073	0.0114751	0.00901204	0.0215216	0.00139299	0	0	0.11176	0.0801316	0.0200799	6.52e-19	0.0306902	0.22343	0
TCGA-CV-7242-01	2	0.301039	0.139651	0.00788651	0	0	0.037523	7.9e-21	0	0.0736661	0.116031	1.54e-20	0.0606767	0.00096935	0.000580562	0.0248489	0.00319645	0.00617728	3.59e-19	0	0.0214887	2.57e-19	0.0022146	0	0.0183678	0.0309446	0	0	4.5e-18	0	0.0104062	0.0484725	0.028569	0	0	0.219081	1.05e-19
TCGA-CV-7245-01	1	0.0803324	0.00208611	0.00395401	1.17e-18	0	0.000812107	0	0.000532181	0.00240729	0.00743415	1.51e-19	0.0131465	0.0140001	0	0.00757669	0.0113162	0	0.0398904	5.83e-19	0.00491745	1.2e-19	0.000880077	0	0.0111081	5.97e-20	0.00318123	0	0	3.49e-18	0.0396457	0.011723	0.0012792	0	6.04e-18	0.300488	0
TCGA-CV-7247-01	1	0.0391514	0	0	0	0	1.63e-19	0	0.000249153	0	2.61e-18	4.15e-19	0	0.0246975	1.12e-19	0	0.0498308	0	0.0519462	0	0.0943641	8.49e-20	0	0	0.00290275	7.24e-19	0	0	0.00175339	2.84e-18	0.0340018	0.0140114	0.000304129	0	6.07e-18	0.354859	0
TCGA-CV-7248-01	2	0.315422	0.0884315	0	0	0	3.56e-19	1.18e-17	4.38e-19	2.26e-19	0.0358646	7.84e-20	0.0114393	0.00414938	4.02e-18	0.0126112	0.0735163	1.79e-19	0.0952409	5.33e-18	0.415813	0.0122662	0.0176649	0.0114875	0.0119445	0.0179636	9.55e-18	0.00799326	0	1.71e-17	0.00349773	0	0.0375309	5.51e-18	7.71e-18	0.24232	7.14e-18
TCGA-CV-7250-01	2	0.130747	0.0310864	0.00547738	0	1.09e-18	0.024377	0	1.11e-20	0.00712932	0.0308917	2.36e-19	0.00894938	0.0109232	1.04e-18	0.00628884	0.010848	2.27e-19	2.85e-18	0	0.0173666	0.0151054	0.0168758	0.0051416	0.0136859	0.000109497	0.0137542	0	0.000421988	5.88e-19	0.0185251	0.0152028	0.00605664	0	0.0154811	0.22525	0
TCGA-CV-7252-01	2	0.225155	0.0121617	0.00623112	2.65e-19	5.08e-19	0.0229042	3.79e-18	0.000660218	0.0221655	0.0264723	1.16e-18	0.0262953	0.0174546	3.1e-19	0.0164377	0.0769775	0	7.03e-18	9.74e-19	0.045908	0.0101064	0.0148141	0.014565	0.0217886	0	0.0320221	0	0.00252461	3.77e-18	0.0664807	0.0186736	0.00381526	0	0.0154679	0.242072	0.00220415
TCGA-CV-7253-01	1	0.00449052	0.0128513	0.000785851	0	0	0.00362288	0	0.00228761	2.28e-19	1.5e-18	0	0.0113279	0.0131618	0	0	2.71e-19	2.44e-18	1.3e-17	0	0.0212768	1.56e-20	0	0.000744083	0.0191179	0	0	0.000628793	3.33e-21	1.57e-17	0.026891	0.00748374	0.0104144	4.35e-18	0.0178523	0.191051	0
TCGA-CV-7254-01	2	0.46656	0.241546	0.0181251	0.00413794	1.44e-18	2.41e-19	1.21e-17	8.15e-20	0.0207444	0.0709748	0	0.0491715	0.0113292	0.00114639	0.106962	0.0825393	0	0.183959	0.0328877	0.227054	0.0518882	0.0533151	0.00705863	0.0274858	0.106627	0.0258931	0.0367153	0	2.69e-18	0.0445816	0.0708053	0.0105091	3.64e-18	0	0.292626	5.79e-18
TCGA-CV-7255-01	1	0.000425712	0	0.00072526	7.88e-19	0	0.022666	2.24e-18	0.0111981	0	0	0	0	0.00830115	8.3e-19	7.49e-19	0.0172594	0.000483535	1.48e-17	0	0.0130843	0.00259064	0	0.00466717	0.0254629	1.04e-19	0	1.26e-18	0.000859755	1.77e-18	0.0173661	0.00457951	0.00709533	5.6e-19	0.0135048	0.191251	9.01e-18
TCGA-CV-7261-01	2	0.266479	0.0168838	0.0040857	5.13e-18	6.11e-19	0.00289464	0	0	0	0.00315928	0	8.48e-19	0.0165582	1.99e-20	0.0119467	0.0142995	0	0.103433	0	0.107904	0.0088135	0.0135172	0.00111	0.0178681	3.31e-18	6.22e-20	1.15e-18	0.00504116	0	0	0.0077418	0.0124273	0	0	0.277259	0
TCGA-CV-7263-01	2	0.238246	0.062419	0.00206748	0	1.49e-18	0.0473787	1.25e-18	0.00992466	0.0121521	0.0201295	0	0.0405747	0.0174656	8.94e-05	0.0246558	0.0405224	0	0.146279	0	0.14079	0.0687074	0.0557389	0.0268687	0.0195791	0.00718768	0	0	0	1.68e-18	0.0648188	0.0369456	0.0136921	8.31e-18	0.0171289	0.22702	2.01e-18
TCGA-CV-7406-01	1	2.89e-19	5.73e-19	2.15e-18	2.01e-18	8.88e-19	0	4.05e-18	6.82e-20	0	0	7.9e-18	0.00522163	0.0153614	2.86e-19	0.0109948	0.0236131	6.11e-19	0.0927649	4.23e-18	0.0977463	0	0	0	0.0065213	0	1.63e-18	9.39e-19	0.0026211	9.71e-18	0.0706738	0.00772241	0.0034618	0	0	0.141091	0
TCGA-CV-7407-01	1	0.235036	0.0250026	0.0103857	0.000783925	0	0.0312309	0.00216515	9.14e-20	0.016277	0.0536191	0	0.0358673	0.00963042	0	0.021881	1.94e-19	2.19e-18	0.0100216	0	0.0227267	0.016208	0.0162789	0.00696586	0.0236074	2.97e-18	0.00711153	0	1.53e-19	6.03e-19	0.0531915	0.0356213	0.000713847	4.45e-18	0.0128967	0.280371	0.00565676
TCGA-CV-7410-01	2	0.454322	0.778746	0.0646886	0.164642	0.0332468	0.0454729	0	8.64e-20	0.105881	0.158773	0.0348316	0.179267	0.00659451	3.2e-19	0.0396716	0.0541637	2.67e-18	0.0481194	0.00127513	0.0676588	0.0263736	0.022296	0.0210034	0.0442404	0.312801	0.0530433	0.137734	9.7e-19	0	0.0673254	0.169433	0.0110577	0.036627	0.0112698	0.195372	1.66e-17
TCGA-CV-7411-01	2	0.249436	0.0141212	0	0	0	0.0587849	0.027895	0.00421681	0.0302663	0.0221108	0	0.0176151	0.00251451	0	0.0236419	0.0330562	0.00152141	0.000419006	9.02e-19	0.0432241	0.00126704	0.00077831	0.00486328	0.0143101	0.00758544	0.0260735	0	0.00686672	0	0.0139828	0.0297484	0.00398464	0	5.82e-19	0.0821202	0.00583389
TCGA-CV-7413-01	1	0.240601	0.00343952	0	0.00992363	2.56e-18	0.0453294	0.0146349	0.00140548	0.0606256	0.0350577	0.00733982	0.0237125	0.0132783	9.64e-19	0.0205427	0.000264809	6.85e-19	0.0278996	0	0.0501892	0.0191872	0.0173825	0.0146736	0.0206479	0	0.0422977	3.67e-18	0.00268281	0	0.0341995	0.03461	0	0	0.0381977	0.12482	0
TCGA-CV-7414-01	1	0.060695	0	7.23e-19	5.25e-19	8.79e-19	3.38e-18	6.29e-18	5.05e-19	3.53e-18	0.00850841	7.53e-18	0.000450265	0.0156056	2.34e-18	0	0.0106842	2.38e-18	0.0642702	7.14e-20	0.13451	3.48e-19	0.00270874	0.00233675	0.0130964	0	5.65e-18	0	1.33e-18	0	0.082432	0.00954573	0.00142416	2.28e-18	0.0508625	0.172032	0
TCGA-CV-7415-01	3	0.236044	0.0184196	0.00203309	2.97e-19	0	0.0387108	0.00513042	0.00588523	0.0286503	0.0318238	0.0252811	0.0167492	0.0115959	1.28e-19	0.00276317	0.0195782	6.23e-19	0.010067	0	0.0313819	0.0224188	0.0201755	0.0155162	0.00933559	0	0	2.38e-18	4.04e-19	5.49e-20	0.0424432	0.0734629	0.00933257	0.00125592	0.0724559	0.195923	0
TCGA-CV-7416-01	1	0.220137	0.00109011	0.00643318	0	2.33e-20	0.0479797	0.000890244	0.000695913	0.00054388	0.00792869	0	0.0193581	0.0111866	0	0.0315173	0.0168873	1.51e-18	0.0128324	0	0.038084	0.0189567	0.0120932	0.0231027	0.0165955	1.92e-18	0.0383263	0	0	0	0.0218453	0.0115119	0	0	0	0.194295	0
TCGA-CV-7418-01	1	0.192161	0.000970666	0.00866718	3.16e-18	0	0	8.27e-18	0	9.75e-20	0.0115724	0	0.00432436	0.0287759	0	0.00158006	0.00869691	0	0	1.05e-18	0.0325729	0.0115984	0.0151182	0.00271334	0.00967336	0	1.48e-19	0.00218706	0	2.62e-18	0	0.044967	0.00125903	1.32e-17	0.0505114	0.31352	0
TCGA-CV-7421-01	1	0.122329	0	1.77e-18	3.06e-18	0	3.98e-18	0	6.29e-19	5.64e-19	0	0	0	0.0130731	0	0.000918601	0.0441027	0	0.173514	0	0.231622	0.00376542	0.00387868	0.00736149	0	2.02e-17	9.95e-18	0	0	2.62e-18	0.0285299	4.89e-18	0	2.16e-18	9.05e-18	0.212884	0
TCGA-CV-7422-01	2	0.290645	0.0772647	0.0148636	2.12e-19	4.04e-19	0	3.19e-18	0.000399503	1.09e-19	0.0157037	3.27e-18	0.0179109	0.0230187	3.59e-19	0.00760543	0.024589	2.27e-19	0.068199	0	0.0601891	0.0292121	0.0193685	0.00549064	0.0176719	0.0207025	0	0.00871618	0	3.62e-18	5.69e-19	0.0298038	0.0105299	7.48e-18	0	0.367363	2.48e-19
TCGA-CV-7423-01	1	0.0434531	0.00234866	0	2.15e-18	0	0.0501365	0.00110016	0.00329658	0.0135361	1.14e-19	0	0.00958169	0.018451	0	0.000256295	0.00995981	4.38e-19	3.37e-18	6.33e-19	0.00692229	0.00221836	2.24e-21	0.00106734	0.0187685	0	0.00819051	0	0.00423384	0	0.0304884	0.0105732	0.00234298	0.00477373	1.68e-18	0.168995	0
TCGA-CV-7424-01	2	0.180892	0.0425066	0.0119992	0	5.96e-20	0.027272	0	0	0.027946	0.0595577	0.01573	2.09e-19	0.000976823	1.45e-05	0.00486084	8.81e-05	0	0.243356	6.04e-19	0.0903661	0.0205281	0.0176544	0.0143202	0.014267	0.0180652	0	0	1.48e-19	0	0.010752	0.0325416	0.0261513	0	8.79e-20	0.28371	0
TCGA-CV-7425-01	1	0.317803	0.0193679	0.00483888	0.01527	0	0.0450923	0.00861981	0.00973744	0.0955241	0.0567346	0.0142971	0.0404479	0.0171113	3.09e-19	0.0237268	0.0388307	6.15e-20	1.17e-17	1.52e-18	0.0586654	0.00586641	0.00270785	0.00498871	0.0302464	0	0.0278029	0	0	0	0.0405387	0.0502905	0.000241122	0.0216356	0.0109625	0.152082	0.00489467
TCGA-CV-7427-01	1	0.362314	0.0500544	0.0211518	0.00249679	0	0.0522658	0.00260962	0.00130602	0.0823199	0.092839	0.0312643	0.0365577	0.0118841	2.65e-19	0.0301638	0.0186341	1.64e-18	9.65e-18	2.16e-18	0.02102	0.0339075	0.0280274	0.0165354	0.0343239	2.06e-18	0.0776354	0	0.00983593	0	0.0242658	0.0849062	1.35e-20	0.0291784	0	0.317414	0.0184125
TCGA-CV-7428-01	1	0.346556	0.0264205	0.00207342	0.00573283	9.45e-19	0.0316263	3.91e-18	0.00253713	0.0643032	0.0447221	0.0164941	0.026029	0.0098993	2.45e-19	0.028304	0.0166326	0.00163751	9.18e-20	7.66e-19	0.0650141	0.0167383	0.0142749	0.00486258	0.0222088	0.00544065	0.0145454	0	0	0	0.0452312	0.0478906	0	0	0.00905407	0.387004	0
TCGA-CV-7429-01	1	0.255324	0.00522683	0.00869901	3.7e-19	0.00376229	0	6.15e-18	0.00787986	0.0065199	0.01039	0.001204	3.68e-19	0.0167642	4.94e-19	0.00349992	0.0497348	1.94e-18	0	3.19e-18	0.0353584	0.0415069	0.0242724	0.028149	0.0146525	2.03e-18	0.00857896	0	0	3.87e-18	0.0232701	0.0160363	0.000673821	0	0	0.465182	0
TCGA-CV-7430-01	1	0.0421072	1.29e-19	5.8e-20	1.46e-18	0	0.0435143	0	0	0	0	0	0.00368768	0.00964022	0	2.89e-20	0.00631336	0	1.25e-18	1.22e-18	0.0214329	2.11e-20	0	3.69e-20	0.015866	9.96e-19	0	0	0.00124989	0	0.0197562	0.000628283	0	0.00905862	0	0.141204	1.22e-19
TCGA-CV-7432-01	1	0.144956	0	0.00272876	0	0	0.0104586	1e-18	0	2.28e-18	0	1.96e-18	0.00324864	0.0138826	9.5e-19	0.0068065	0.0175283	3.89e-18	0	1.33e-17	0.0200204	0.0066572	0.00728873	0.000889494	0.0216346	5.11e-18	0.00693904	0	0.00145314	4.34e-20	0.0308157	0.0163254	0.00275076	2.95e-18	0.00860073	0.40256	1.78e-17
TCGA-CV-7433-01	3	0.375867	0.0238621	0.0122069	0.0172088	0.00320439	0.0174292	0.0200543	0.00887424	0.128405	0.144824	0.0731649	0.00882219	0.00680307	4.87e-19	0.0542003	0.0591461	0	0.0632553	1.42e-18	0.0792173	0.077636	0.0548989	0.0317957	0.0108058	0	0.0817093	3.96e-21	0	0	0.0542957	0.0780942	0	0.00203998	0.0476763	0.305991	0.0410455
TCGA-CV-7434-01	1	0.246471	0	0.00390187	7.35e-18	9.21e-19	0.0588773	8.58e-19	0.00919708	0	0.0232863	5.41e-19	0.0087282	0.0176121	0	0.00469096	0.0139169	3.2e-18	0	1.53e-18	0.0151798	0.0249793	0.0188515	0.019194	0.0207621	3.67e-19	0.0145128	7.58e-19	7.49e-19	2.38e-17	0.0272845	0.0244728	0.00241451	2.72e-20	0.135039	0.256716	0
TCGA-CV-7435-01	2	0.320284	0.0407357	0.00693019	0	7.59e-20	0	0	0.00314727	0.0114259	0.0230225	0.0026236	0.0157342	0.0222001	2.25e-20	0.0256077	0.0353522	0	0.122182	0.0081191	0.112178	0.0428055	0.050613	0.00244183	0.0188615	0.00842601	0.02519	0	1.41e-19	0	0.0190996	0.0371422	0.0076524	0	4.08e-18	0.166855	0.0275139
TCGA-CV-7437-01	1	0.11834	0.00967908	0.00146224	1.63e-19	0	0	0	0	0	0	0	0.0350034	0.0105967	1.07e-18	0.0258087	0	3.15e-18	0.016774	0	0.0107837	0.0126854	0.00970904	0.00302156	0.0216349	6.16e-19	8.45e-20	0	1.44e-20	3.6e-18	0.0515767	0.00158751	0.00443317	0	0	0.238057	3.31e-18
TCGA-CV-7438-01	1	0.335137	0.0151561	0.000688217	0	0	0.0192616	0	0.00341907	0.00145775	0	1.72e-18	0.0234587	0.0101603	7.56e-19	0.0237646	0.0175181	2.02e-18	0.0239738	0	0.0233637	0.0114055	0.0150171	1.26e-19	0.00821544	3.83e-18	0.0232136	5.99e-19	0	1.61e-18	0.0966643	0.0317422	0.0173324	5.3e-19	0.0112386	0.302667	0
TCGA-CV-7440-01	2	0.131668	0.0237829	0.00865924	2.22e-18	0.00075251	0	6.01e-18	0.000839187	2.5e-20	0.000183629	0	0.0133726	0.0252579	2.85e-19	0.00312978	0.0589231	0	0	0	0.0248558	0.0048743	0.00560948	0.00102008	0.0123949	0.00394543	0.00527381	1.25e-18	0.000947449	0	0.0250377	0.0108089	0.0104085	1.72e-17	0.0024155	0.34365	0
TCGA-CV-7446-01	2	0.0856055	1.18e-19	0.011898	0	4.12e-19	0.0288614	0	0.0190618	0.0675764	0.0147793	1.25e-18	0.0081038	0.0475782	8.59e-20	0.00539052	8.6e-19	4.54e-19	0.0151876	0	0.0692889	0	0.000597603	0.000192621	0.0335855	1.56e-18	6.05e-19	1.3e-18	7.51e-20	2.35e-18	1.12e-17	0.00330131	6.29e-19	0	0	0.175131	0
TCGA-CV-7568-01	1	0.111385	0.0070829	0.0116124	1.13e-19	0.00649969	0.000307332	1.87e-18	0.016013	0.0431432	0.0235234	0.00107209	0.0153604	0.0409433	1.24e-18	0.00149651	0.00339619	0	0	0	0.0410801	0.00454913	0.00073346	2.43e-05	0.0133408	6.57e-18	0.00486545	0.00030283	1.02e-19	0	0.00159143	0.0163344	2e-19	0	0	0.21679	0.00374817
TCGA-CV-A45O-01	1	0.211539	0.0262763	1.66e-19	5.03e-20	8.16e-20	0.0848533	4.13e-19	0.00454205	0.0599801	0.0329547	0.0115192	0.0170059	0	0	0.00545883	0.0132968	0.00335035	2.66e-18	0	0.00391433	0.0229364	0.0130493	0.0172351	0.0143049	0.00608401	0.0564765	0.00213728	0.0252139	0	0.00261331	0.044647	0.00380586	0.00422771	1.87e-18	0.0384277	0.025555
TCGA-CV-A45P-01	1	0.106388	0	0.000671198	0	4.53e-21	0.0696619	0	0.00700363	0.00417481	0.00513059	6.5e-18	0.00471966	0.00869751	4.77e-19	0.00330529	0.0237088	8.13e-19	5.31e-18	0	0.0148057	0.000530963	0.00216264	0.000684992	0.0160984	0	0.00216507	0	0.00837457	4.35e-18	0.00569554	0.0232113	0.00737898	0	0.0130991	0.165052	2.85e-19
TCGA-CV-A45Q-01	1	0.183465	2.14e-20	0	2.97e-18	0	0.0819765	1.12e-18	0.0179736	5.55e-19	3.04e-23	0	0.0179802	1.3e-18	0	0.00408531	0.0166467	5.94e-20	4.98e-18	0	0.0174685	0.018089	0.0215276	0.0229348	0.0106951	0	0.000259948	0	0.000506487	0	0.0705124	0.0533139	0.0037207	3.11e-18	0.170628	0.169075	8.26e-19
TCGA-CV-A45R-01	1	0.203378	0.000330149	0	0	0	0.0537443	1.64e-20	0.0174282	0.0204464	0.0100788	0	0.00247846	0.0164266	0.00340449	0.00726348	0.0193559	2.73e-19	0.0269947	0	0.0560895	0.0333281	0.0307809	0.0100925	0.0181153	0	0.028925	1.08e-21	2.11e-20	0	0.0538272	0.132633	0.00204669	9.08e-18	0.0240591	0.100468	0.00146953
TCGA-CV-A45T-01	2	0.578792	0.2894	0.0299354	0.0514672	0	0.0804124	0	0.0186388	0.115172	0.14925	0.0689947	0.068123	0.00590309	0	0.0491107	0.037266	3.39e-18	0.0365691	0	0.0508333	0.031647	0.0485608	0.0046556	0.0192868	0.141012	0.0375159	0.0221393	5.09e-19	0	0.0673518	0.198373	0.0298157	0.00900842	0.0616274	0.289335	2.05e-18
TCGA-CV-A45U-01	1	0.0932919	0.00791854	0.0122509	5.44e-19	3.96e-20	0.0656382	8.79e-19	0.0112679	0.0346894	0.0243361	0.00275541	0.0105033	0.0192896	2.21e-18	1.24e-19	3.87e-18	6.93e-19	0.0536172	0	0.020036	2.84e-19	0	0.00100067	0.0179123	2.29e-18	3.24e-18	8.37e-20	1.18e-18	0	0.0131159	0.00857783	0.00337972	0	0	0.277286	0
TCGA-CV-A45V-01	1	0.321745	1.21e-20	2.22e-20	0.00415071	0	0.0511228	0	0.00141007	0.0517445	0.0421321	0	0.000921444	0.0103317	0.0110586	0.0136445	0.0363958	0	0.0422206	0	0.0933401	0.00859663	0.0104591	0.00762926	0.0273446	0	0.0256487	0	0.0031273	0	0	0.067143	0.00173906	0	0.0212585	0.165248	0
TCGA-CV-A45W-01	2	0.363489	0.215301	0.00593758	3.37e-19	0	0.02775	1.97e-18	0.0032747	0.0604295	0.0911762	0.00487046	0.0219887	0.00338374	9.35e-19	0.0198104	0.0373214	1.62e-18	0.0854179	1.04e-18	0.108599	0.075545	0.059446	0.0396459	0.0168561	0.076305	0.00601709	0.00362122	0	0	0.0298982	0.0564674	0.0884085	0	0.0432328	0.23349	1.6e-18
TCGA-CV-A45X-01	1	0.105036	0.00837227	0.000483331	0	0	0.0696614	5.15e-18	0.00321711	0.0033442	2.68e-18	4.72e-18	0.0193273	0.0123923	0	0.00481553	0.000983496	0	0	0	0.0108773	0.00489676	0.000758117	0.00345438	0.0209838	0.002061	0.0162375	7.28e-19	0.00312492	1.41e-18	0.0304001	0.0107677	0.0108113	1.84e-18	0	0.17869	1.68e-18
TCGA-CV-A45Y-01	2	0.586628	0.122776	0.00121919	0.0311356	1e-18	0.0569948	0.00592933	0.0013523	0.0503549	0.0578179	0.0156053	0.0372309	0.000855462	4.08e-19	0.0813106	0.0200726	0	0.169808	0	0.0684166	0.0437587	0.0300062	0.0127232	0.0094197	0.0480558	0.0358804	0	1.24e-18	2.83e-20	0.0302414	0.0495573	0.0330577	0.00140981	0.0115754	0.133871	0.019639
TCGA-CV-A45Z-01	1	0.328989	0.0198522	0.0102237	0	1.04e-19	0.00899572	4.36e-18	0	0.00220038	0.0235768	9.35e-20	0.00743948	0.0225833	1.2e-18	0.0233857	1.13e-19	6.35e-19	0.0502048	0	0.0584488	0.030618	0.0236161	0.0108663	0.00699111	1.09e-20	1.88e-19	0	2.26e-18	0	0.0173435	0.0288311	0.00897926	6.49e-19	0.031245	0.214056	7.86e-18
TCGA-CV-A460-01	2	0.437964	0.129539	0.0098844	0.0409223	0.000333629	0.00355114	0	0.000518644	0.0490101	0.0818418	0.0223194	0.060082	0.014557	0.00486317	0.0293574	0.0198153	9.68e-19	0.142514	2.11e-18	0.127876	0.0348402	0.0263287	0.00958014	0.0142695	0.056212	0	0.00386715	0	1.73e-18	0.040322	0.127365	0.0193489	0	0.035763	0.278013	0.0174676
TCGA-CV-A461-01	2	0.460972	0.0788081	0	0.010758	4.4e-18	0.00184863	0	0.000609	0.152009	0.163663	0.0937857	0.0517604	0.00772648	0.0027102	0.0567845	0	0	0.119335	1.82e-18	0.281715	0.0448064	0.0376547	0.0191349	0.0141886	0.000335808	0.00489276	8.78e-19	0	2.55e-18	0.0433335	0.0697106	0.0131163	0	0.0614925	0.297916	0
TCGA-CV-A463-01	2	0.0926258	0.0365111	0	0	0	0.0390669	0	0.014978	0.0611476	0.0359555	0.00861237	0.0279348	0.0264453	1.35e-18	0.00224173	0.0115843	0	2.71e-18	0	0.0373631	3.31e-19	0	0.00795136	0.0201656	0	0.0090759	0.000639763	0.000758704	7.37e-18	0.0220833	0.0174809	0.0114672	0.000417687	0.0151659	0.198118	1.92e-18
TCGA-CV-A464-01	1	0.305755	0	4.2e-20	0	0	0.0383362	1.99e-18	0.013769	0.0237361	0.030378	0.00264038	0.0081237	0.0205303	3.56e-19	0.014508	0.0528566	1.95e-18	0.136487	4.43e-18	0.211879	0.00780319	0.0161091	0	0.00942053	0	0	4.22e-18	0	0	0.0676884	0.0378463	0.0100436	0	0.0270797	0.174655	2.62e-18
TCGA-CV-A465-01	1	0.046124	0.00091822	1.33e-19	1.29e-17	4.88e-19	0.0448683	0	0.00756874	0.0146322	3.46e-18	1.4e-17	0.0060822	0.0213108	1.29e-19	1.71e-20	0.00884976	0	1.58e-17	0	0.0146702	0.00184194	0	0.00466781	0.0212171	0.000292576	0.00282038	3.88e-19	0.00265889	0	0.0541842	0.0049227	0.0128138	3.45e-18	9.19e-18	0.172623	0
TCGA-CV-A468-01	2	0.461319	0.0632164	0.00543507	0.023131	4.66e-19	0.070531	0.00882318	0.04063	0.143943	0.18337	0.0635592	0.0381298	0.00654793	1.33e-19	0.0402301	0.0166154	0	0.172305	8.07e-21	0.121616	0.0525474	0.0489322	0.0180042	0.0155539	0.00992568	0.00873737	7.67e-19	0	0	0.0684992	0.150527	0.0135602	0	0.0505989	0.230897	0
TCGA-CV-A6JD-01	1	0.421799	0.0173573	5.07e-20	0.0212391	0	0.0267556	0.0157834	0.00838941	0.0740993	0.0480767	0.0347713	0.0452442	0.0135392	0	0.0632198	0	5.41e-18	0	0	4.73e-19	0.0251383	0.0210998	0.0112872	0.0111655	5.49e-19	0.0289144	0	0	0	0.167605	0.0457856	0.00120352	0	0.100201	0.156037	0
TCGA-CV-A6JE-01	1	0.301786	0.00304968	0	0.0264162	3.9e-18	0.08597	0	0.012494	0.0719162	0.037297	0.0631182	0.0279889	4.88e-20	0	0.0178237	0.0126542	9.14e-18	0.057474	6.32e-18	0.0163043	0.0107754	0.0269229	0.00542239	0.00606067	0	0.0160374	2.26e-18	7.5e-19	4.57e-18	0.135329	0.102422	0.00350508	1.53e-18	0.182637	0.152526	0
TCGA-CV-A6JM-01	1	0.236552	0.0134358	0	0	2.29e-18	0.0741678	0.0180794	0	3.31e-18	0	7.66e-18	2.02e-20	1.17e-18	0	0.0170213	0.00191263	3.44e-18	0.0702277	2.39e-18	0.00290121	0.0332678	0.028717	0.0248957	0.00943541	0.011348	0.0242298	1.61e-18	0	0	0.0892476	0.0885077	0.0138365	5.8e-19	0.15733	0.0937172	5.17e-18
TCGA-CV-A6JN-01	1	0.323537	0.0147722	4.15e-19	3.55e-19	0	0.0860283	0.0293157	0.0173827	0.008353	0.0145634	0	0.0281964	0.00262007	3.03e-18	0.0145345	0.0223122	4.37e-18	0	0	0.0255811	0.00752583	0.0202888	0.0086721	0.00644377	0.00690433	0.0194381	0	0.00283257	1.23e-17	0.0828262	0.0932469	0.0113388	3.72e-18	0.123881	0.194357	1.75e-18
TCGA-CV-A6JO-01	1	0.33613	0.0227348	0.00389522	0	7.31e-19	0.0759578	0.0133085	0.00667646	0.0596125	0.0782736	0.0435777	0.0153691	0.0168538	0	0.0118281	0.0134507	2.42e-18	1.34e-17	0	0.0102336	0.0331888	0.0210932	0.0206012	0.0176411	0.00620105	0.0213381	0.00117572	0	0	0.0399017	0.0742361	0.0105085	0.00055601	0.0963812	0.233601	0.00172778
TCGA-CV-A6JT-01	1	0.322734	0.00124235	1.93e-19	0.0019599	0	0.103772	0.0200007	0.0157963	0.049054	0.00682305	0.0194914	0.0161495	0	0	0.0489984	0.0115015	1.55e-18	0.0153571	5.79e-18	0.0404594	0.0155078	0.0294961	0	0.00103895	0.00752126	0.0387807	2.57e-18	0.000188651	5.48e-18	0.129992	0.0976972	0.00283476	2.39e-18	0.0763433	0.0458006	0
TCGA-CV-A6JU-01	1	0.197184	1.26e-18	5.92e-19	4.98e-18	1.33e-17	0.0389858	0	0.00355142	8.9e-19	1.02e-17	0	7e-21	0.00279312	1.26e-18	0	0.0283149	0	0.150444	1.17e-18	0.0994108	0.0156161	0.0269602	0.0163035	0.0072741	0	4.5e-19	3.17e-18	4.07e-19	0	0.0942235	0.0743783	0.00485445	0	0.131385	0.077544	1.96e-18
TCGA-CV-A6JY-01	2	0.0736719	0.0117057	9.88e-20	3.36e-18	0	0.0634083	0	0.00827055	0.0406843	2.05e-19	0	0.0158479	0.0145782	0.00251106	0.000970617	0.0197862	0	4.53e-18	0	0.0364872	0.00251585	5.06e-19	0.0113722	0.0328975	0	0.00259369	0	0.00709235	4.03e-18	0	0.0136227	0.0134856	9.88e-20	0.00763523	0.128296	9.74e-19
TCGA-CV-A6JZ-01	3	0.389712	0.066821	0.00451495	0.0181367	0	0.030949	6.27e-19	0.0134995	0.156262	0.175473	0.0703777	0.0196368	0.00809781	0	0.0447205	0.0104307	0	0.0969344	1.95e-18	0.0236481	0.105088	0.0794474	0.0299761	0.0236149	0.00521412	0.0307827	0.00441744	0	0	0.11476	0.0792494	0.00545363	0.00311755	0.121321	0.426681	4.08e-05
TCGA-CV-A6K0-01	1	0.462375	0.0440328	0.00795118	0.0298011	0.00388874	0.0668347	0.014258	0.0171457	0.0834267	0.0796045	0.019403	0.0367205	0.0135007	7.38e-20	0.0664871	0.0326272	0	0.077539	8.79e-19	0.0692033	0.0133163	0.0174195	0	0.0111042	0.00249099	0.0258514	0	6.83e-20	5.29e-18	0.0485342	0.118474	0.000700275	0.00395266	0.000858757	0.155746	0.00205546
TCGA-CV-A6K1-01	1	0.256698	0.00941346	0	0	0	0.0753891	1.18e-17	0.014527	0.0175623	0.0206119	0.00607619	0	0.0031291	1.87e-18	0.00988608	0.0361904	0	0.0287734	0	0.0201186	0.00844484	0.0131206	0.016926	0.0169629	0.00232644	0.0230686	0	0	3.81e-18	0.0169429	0.0227456	0.00782871	1.59e-18	0.0917664	0.274633	9.03e-21
TCGA-CV-A6K2-01	1	0.202749	0.014476	0.00657276	0	0	0.00219995	1.02e-19	0.0047012	0.018921	0.0376516	0	0.00215083	0.0236444	0	0.00492449	6.61e-19	0	0.00682528	0	0.0100267	0.0230055	0.0145012	0.018684	0.0126543	0.000313142	0.0417361	0.00337427	0.00461348	1.06e-18	0.0109838	0.0732981	2.83e-20	4.18e-18	1.3e-18	0.289208	0
TCGA-CX-7085-01	2	0.450167	0.10965	0.0112059	0.012291	0	0.060918	0.0165324	0.0188154	0.0690606	0.108862	0.00752898	0.029315	0	0	0.0440609	0.101979	0	0.185578	3.52e-19	0.141446	0.0467172	0.0457945	0.0196165	0.0230224	0.0273761	0.171964	0.00564284	0.0300773	0	0.0169873	0.148804	0.0305514	0	2.71e-18	0.139904	0.0403795
TCGA-CX-7086-01	2	0.177295	0.0138088	0.00920206	0	4.11e-21	0.0420779	0	0.000385549	5.95e-19	0.0137216	0	0.0158838	0.0121256	0	0.00397006	0.010956	0	2.64e-18	0	0.0505037	1.32e-20	0.00137762	0	0.0205042	0.000585558	0.00664987	0	0.00366085	1.12e-17	0.0233306	0.0159886	0.0129018	0	0	0.284368	4.04e-19
TCGA-CX-7219-01	2	0.234685	0.0319519	0.0184118	0	0.00930403	0.0418951	3.22e-19	0.00273022	0.012079	0.040982	0.00422936	0.0161472	0.00694951	0	0.012133	0.0308414	0	0.112155	1.03e-18	0.0217957	0.0524344	0.0369538	0.0219952	0.0303512	0.00123068	0.0545853	1.35e-19	0.00697355	0	0.031557	0.0337676	0.0065646	3.7e-18	5.22e-18	0.274329	0.0325479
TCGA-CX-A4AQ-01	2	0.47539	0.4748	2.06e-19	0.0901657	0	0.0365734	0	0.00150456	0.0459439	0.0931475	0	0.125377	0	0	0.0412405	0.010374	0	0.10747	1.88e-17	0.0467974	0.00225827	0.0154623	0.0101121	0.000463383	0.216688	0	0.0598012	0	1.26e-17	0.0938316	0.0884298	0.0312307	1.03e-17	0.0657506	0.148776	6.15e-18
TCGA-D6-6515-01	3	0.321804	0.0513595	0.00703206	0.06563	8.74e-21	1.01e-18	0.00885232	0.0024366	0.111421	0.148114	0.0358262	0.0408769	0.0106022	0	0.108538	0.0278687	4.51e-20	0.129161	0.00160588	0.109496	0.0547314	0.0547494	0.0162627	0.0421585	0	0.0439113	3.7e-21	7.98e-05	3.42e-19	0.146017	0.0825485	0.00313632	0	0.000822461	0.366656	0
TCGA-D6-6516-01	3	0.31055	0.0189611	4.11e-21	0	6.11e-19	0.0647566	1.38e-20	0.0048491	0.0596488	0.076759	0.0233901	0.0241987	0.0157662	0.0112609	0.0194984	0.0385898	1.06e-18	0.00834304	7.14e-19	0.0554694	0.00551769	0.0163464	0.00567226	0.0281391	0	0.0301764	1.17e-19	0.00606759	0	0.0310293	0.0713552	0.00815993	0.0049082	0.0863606	0.192504	0
TCGA-D6-6517-01	2	0.41307	0.0662836	0.00798125	4.25e-21	0	0.073907	0.0123117	0	0.00933749	0.0125596	0	0.0294685	0.0101464	3.18e-18	0.053516	0.0272221	1.43e-18	0	0	0.0130908	0.0140973	0.0118435	0.0108213	0.0246673	0.0180888	0.0262625	0.00416143	0	8.1e-19	0.051466	0.00872115	0.0214935	0	0.0129277	0.257918	7e-20
TCGA-D6-6823-01	2	0.0764247	0.00900772	0.00261718	0	0	0.00177443	5.62e-18	0.00230516	0.00258701	1.79e-19	0	0.00756959	0.0310106	1.42e-18	0.00101161	0.0203612	0	0.0189037	0	0.0105708	0	6.44e-06	0.000798776	0.0247511	0.00159141	0.00702139	0.000159936	0.00647776	0	0.0325644	0.0148725	0.012188	5.41e-18	1.29e-17	0.369677	3.64e-21
TCGA-D6-6824-01	2	0.255031	0.0128556	0.0104229	0.0127512	2.23e-18	2.41e-21	0.00299218	3.56e-19	0.012801	0.0474039	0	0.0106692	0.0111508	0.00474404	0.0592633	0.0877027	0.000154002	0.09493	0.0111612	0.174456	0.0409149	0.0255274	0.0332876	0.0206746	1.04e-18	0.0517962	1.07e-19	0.00265282	6.5e-19	0.0204093	0.041428	0.00314774	3.11e-18	1.35e-17	0.165292	7.54e-19
TCGA-D6-6825-01	1	0.395912	0.0500165	0.0292907	0.00294782	0.013363	0.049592	0	0.0234564	0.141222	0.110494	0.037089	0.0370771	0.027681	1.11e-19	0.0414606	0.0462323	0	2.58e-18	0.015196	0.0451063	0.0532905	0.0475358	0.00419381	0.0339345	0.00159922	0.0678876	0.00269226	0.00452517	3.35e-18	0.0279977	0.10996	0	0.019876	1.01e-19	0.312064	0.0485984
TCGA-D6-6826-01	2	0.415622	0.0379772	0.0129794	0	0.00300192	0.0337088	0.0186983	0	0.00572002	0.0170174	7.76e-20	0.0253663	0.0165602	0.00180887	0.0782976	0.0432069	0	0.0333672	0.00900843	0.026519	0.0379064	0.0305191	0.0319868	0.0314837	6.66e-19	0.153016	0	0.0162466	8.75e-20	0.00447735	0.0114772	0.00123389	0	1.22e-20	0.188932	0.00755705
TCGA-D6-6827-01	2	0.2006	0	5.9e-20	0	0	0.0318044	0	1.11e-20	5.9e-18	0	5.77e-18	0.0542825	0.0122351	0	0.00695036	0.0116916	5.52e-18	0.206876	0	0.145864	5.33e-18	0.00491648	0.000712544	0.0203937	0.00109069	1.13e-17	6.3e-19	0	0	0.0196062	0.000582544	0	0	0.0360535	0.163396	2.42e-18
TCGA-D6-8568-01	2	0.249808	6.81e-19	0	0	0	0	0	1.91e-18	0	0	0	6.13e-18	0.00887208	0	0.0171064	0.0614717	4.37e-18	0.0672122	1.56e-17	0.0929948	0.00607647	0.0155089	6.83e-20	0.00452135	0	0.0400728	0	0.0261055	3.28e-19	0.0248954	0.0161655	0.0021038	0	0	0.267691	0
TCGA-D6-8569-01	1	0.264028	0.0184258	0.0107502	0	0	0.0549373	0	0.00690504	0.0164672	0.0150637	1.28e-19	0.0191636	0.0246632	0	0.0103861	0.024432	1.03e-18	0.0172521	3.6e-19	0.0146451	0.0145438	0.0121433	0	0.0227324	0	0.0209846	0.000293525	0	9.06e-19	0.0433116	0.032924	0.00310016	0.0115663	0.0133756	0.252289	1.92e-18
TCGA-D6-A4Z9-01	1	0.191228	0.0112582	0.0054813	0	0	0.0326337	9.52e-19	0.0149388	0	0.00192471	0	0.0148537	0.0259694	0.000622533	0.00293962	0.037998	2.6e-19	0	0	0.0339473	0.00784216	0.00903983	0.00339404	0.0273953	5.97e-20	0.0050864	0	0.000126153	0	0.0250759	0.0443101	0.0045826	0	0.0564754	0.297868	8.5e-18
TCGA-D6-A4ZB-01	2	0.129797	0.0289689	0	0	3.45e-18	0.0817255	0	0.00744831	0.0161114	0.00426077	0	0.0107873	0.00252827	8.1e-19	0.00310532	0.0024879	3.51e-18	0.0821272	7.2e-19	0.0524078	0.000281575	0.00545346	0.00676552	0.014134	0.0047358	0.0209218	2.03e-18	0.00626656	1.51e-18	0.00974243	0.00486369	0.0359914	1.48e-18	0.0279953	0.0831671	1.13e-17
TCGA-D6-A6EK-01	2	0.53304	0.0687003	0.00140297	0.0310791	0	0.087845	0.05066	0.00478337	0.101902	0.0929463	0.0674134	0.0412068	3.54e-05	4.52e-20	0.106495	0.0308867	2.57e-19	0.0249553	0	0.0987021	0.00078142	0.0129105	0.0025645	0.00711902	0.0359261	0.0513322	1.83e-18	0	2.03e-18	0.0758218	0.132165	0.0283615	4.73e-19	0.0935405	0.237263	0
TCGA-D6-A6EM-01	3	0.487388	0.072092	0	0	0	0.052501	0	0.0266756	0.0750806	0.0808125	0.0543257	0.0144911	0.00830011	8.18e-21	0.0484186	0.0441634	0	0.0746379	1.15e-18	0.0684516	0.0522731	0.062371	0.0213152	0.0104399	0.0265462	0.0520622	0.000275971	0	3.01e-18	0.165708	0.180199	0.0341587	0	0.173821	0.361467	1.04e-17
TCGA-D6-A6EN-01	1	0.350255	0.056303	0.0058342	0.0253084	0	0.0101549	0.0105014	0.00555069	0.156706	0.185488	0.112439	0.0178085	0.00485577	0	0.0299445	0.027952	0	7.16e-18	7.1e-18	0.0135874	0.0504524	0.0507004	0.0156986	0.0052559	0.00903653	0.0523527	0.00246306	3.57e-18	0	0.0948259	0.104774	0.00329382	0	0.217516	0.374971	3.6e-18
TCGA-D6-A6EO-01	2	0.0399689	0.0177161	0.000712917	1.61e-18	1.48e-19	0	2.31e-18	4.7e-05	2.42e-18	0.000444109	0	0.0188745	0.0186374	0	0.000177659	0.0394223	0	0.0127536	0	0.068069	0.000185605	0.00295454	0.00867293	0.0136028	1e-19	6.07e-19	7.21e-20	2.4e-05	4.54e-18	0	0.00966315	0.0123038	5.85e-19	0	0.350233	5.85e-18
TCGA-D6-A6EP-01	1	0.138701	3.73e-18	1.01e-19	4.54e-18	0	0.0529016	1.69e-17	0	2.82e-18	0	6.17e-18	0	0	8.45e-19	0	0.0317986	1.49e-17	0.281546	0	0.283885	2.58e-18	0.00989844	0.0153115	0.00163434	0	0	1.75e-18	2.6e-18	1.37e-18	0.0570592	0.0289695	0.0177643	3.23e-17	0.143109	0.0225813	0
TCGA-D6-A6EQ-01	1	0.371933	0.0280324	2.43e-19	0.0062026	0	0.0755805	0.000208927	0.00561595	0.0120631	0.0153457	0	0.0370431	0.0105389	0	0.0651065	0.0391475	0	0.0328731	8.69e-18	0.0765769	0.0123497	0.0193036	0.0115835	0.0109732	0.0129117	0.0298523	0	0	0	0.102238	0.0700471	0.00963924	0	0.108906	0.145733	0
TCGA-D6-A6ES-01	1	0.265232	0.0116304	0	2.63e-18	0	0.0867388	0.000282058	0	0	0	3.19e-18	0.0288807	0	8.63e-19	0.0427468	0.0197479	0	0.0353842	0	0.0226724	0.0194997	0.0151906	0.0277292	0.010847	0.00217965	0.0699489	0	0.0143925	9.69e-18	0.13558	0.0842494	0.0209163	0	0.0801308	0.0646065	0
TCGA-D6-A74Q-01	2	0.164126	0.0862777	0	0	0	0.0403725	0	0.00295164	0.0177582	0.0556928	0.00208236	0.0172851	0.0122921	0.0110012	0.00382727	0.00428187	0.000991511	0.0738678	2.89e-19	0.0291342	0.00109274	0.00391018	0.00822317	0.0138346	0.0283843	0	0	0	7.13e-19	0.0267773	0.022191	0.0436025	0	0.0564806	0.204419	0
TCGA-DQ-5624-01	2	0.322546	0.0131962	0.00284512	0	1.72e-19	0.0656307	0.020884	0.0119553	0	4.38e-19	1.16e-18	0.0351942	0.00218966	0	0.0500548	0.0155507	0	0.0961947	2.89e-18	0.0224577	0.00328258	0.00750714	2.66e-19	0.0205165	0	0.00964005	4.89e-18	7.25e-06	1.89e-18	0.0757321	0.00751454	0.00866601	0	3.71e-18	0.110102	0.0389376
TCGA-DQ-5625-01	1	0.275586	0.00067084	0	0.00172045	0	0.0283453	3.67e-19	0.0282218	0.155138	0.0999807	0.0716132	0.0199316	0.0108188	0	0.0119097	0.0382326	3.14e-18	0.000583126	0	0.0512389	0.0364678	0.0273068	0.0201534	0.00946391	2.46e-19	0.0314991	1.37e-19	0	3.29e-18	0.186544	0.174535	0.00401871	0.0178432	0.0469492	0.214699	0.000775331
TCGA-DQ-5629-01	2	0.038832	0.00187724	0.00614492	3.23e-20	3.56e-19	0	2.18e-18	3.11e-19	0	0.000121983	0	0.00248994	0.0075232	0	0	0.0190815	5.86e-19	0.0467726	0	0.0411116	7.55e-19	0	0	0.010377	1.65e-18	3.57e-18	9.97e-05	2.32e-20	6.47e-18	0.0284181	0.001479	0.00332592	1.18e-18	0	0.290602	0
TCGA-DQ-5630-01	3	0.319121	0.0229522	0.0194617	0.0114161	0	0	0	0.0155738	0.0737458	0.114254	0.0280642	0.014613	0.0200507	0	0.0167946	0.0112357	0	0.0840985	1.2e-19	0.0577267	0.0505809	0.0395036	0.0162589	0.0060659	0.0113209	0.0565892	0	7.02e-22	0	0.0518635	0.140299	0.00335289	0	5.08e-18	0.323341	0.0119655
TCGA-DQ-5631-01	2	0.0646637	0	0.00413957	0.00363952	0	0	9.6e-18	0	0.00516328	4.69e-18	0	0.0265074	0.0133624	0	0.009118	0.0527502	0	0.0655866	0	0.0353315	0.00215894	0.00516477	0.00127203	0.00908283	0	6.3e-19	1.07e-18	0	0	0.0606932	6.23e-20	0.0100889	3.13e-18	6.18e-18	0.209006	6.29e-18
TCGA-DQ-7588-01	1	0	0	0.00333167	0	0	0	7.46e-18	0.00023712	0	0	0	0.00615477	0.0248159	0	0	0.00513325	2.4e-18	0	0	0.0106215	0	7.7e-19	0.00170331	0.0212557	0	1.81e-18	6.68e-19	0	0	0.0525359	0.00813112	0.000624483	4.92e-18	0	0.442777	0
TCGA-DQ-7591-01	2	0.41602	0.277613	0.0272287	0.0435068	0.0100121	0.000887993	3.13e-18	0.0239232	0.107432	0.16809	0.030233	0.129887	0.0457435	3.24e-19	0.0379784	0.00401838	5.16e-18	0.0577972	3.47e-18	0.0290029	0.0032067	0.00364355	0	0.0139362	0.0598383	0	0.0196549	0	0	0.0535378	0.0829274	0.0170222	1.68e-19	0.0369489	0.438527	0.0103238
TCGA-DQ-7592-01	1	0.236139	0.0057237	0.00248316	1.4e-20	1.8e-19	0.0573764	0	0.0135606	0.0317676	0.020921	0	0.012937	0.0102996	0	0.00446634	0.00684886	2.37e-18	0.0573422	0	0.0165273	0.0122189	0.02089	7.22e-19	0.0269079	2.73e-18	0.00872456	7.4e-21	0	0	0.0627234	0.0460136	0.00404422	0.000528081	0.0482822	0.147052	0.00462966
TCGA-F7-7848-01	2	0.272104	0.06418	0.0191947	0.00710571	0	0.0226244	0	0.00575262	0.0355201	0.0764574	0	0.0343244	0.0151211	1.24e-19	0.0170192	0.044023	0	0.03417	0	0.154623	0.00792777	0.00834806	0.00751556	0.019574	0.0171187	0.0206774	0.00418061	0.00254739	3.52e-18	1.97e-18	0.0385425	0.0113455	1.13e-19	0	0.277944	0
TCGA-F7-8298-01	1	0.163316	3.37e-20	0.00260408	0	0	0.0108618	0	0.00404453	4.1e-19	2.41e-18	5.43e-23	0.00458915	0.0222017	0	0.0156895	0.0270366	4.22e-20	3.07e-18	7.99e-18	0.0215943	0.00211146	0.00642276	0.0022222	0.0152494	1.04e-18	0.00423589	1.32e-18	0.000603992	1.33e-18	0.0208427	0.0481457	0.00411489	2.12e-19	0.0434053	0.300272	0
TCGA-F7-8489-01	3	0.315407	0.0559537	0.0262454	0.0148309	0.0086728	0.0427902	0.0242587	0	0.0575602	0.0719477	0.021786	0.0394576	0.0108748	0	0.0261823	0.0218525	3.14e-19	0	5.51e-19	0.0285042	0.0156585	0.0159707	0.00944762	0.0126485	0.00399004	0.00525872	0.0034507	3.64e-19	0.001469	0.0739264	0.0870324	0.00856699	3.42e-18	0.017739	0.249044	0.0220721
TCGA-F7-A50G-01	3	0.351966	0.0295779	0	1.7e-20	1.78e-19	0.0662937	0.0054541	0.0103382	0.0984449	0.0661299	0.027409	0.0412187	0.0118825	0.00152699	0.047293	0.0162459	0.000886282	8.28e-19	0.00279441	0.0288632	0.0256619	0.018692	0.00871191	0.0252891	0	0.0278241	7.25e-19	0.00613085	0	0.0290393	0.0892749	0.00228554	1.26e-20	0	0.219222	0
TCGA-F7-A50I-01	2	0.235153	5.87e-19	0	0	0	0.0290788	0	0.00992516	0.00338615	0.0116319	0	0.013331	0.0125686	0	0.0168387	0.0113548	0	0.0160317	6.83e-18	0.03714	0.00427752	0.00131203	0.0029366	0.00606919	0.00225482	0.00486909	3.84e-19	0.00183173	3.76e-19	0.0454319	0.0154137	0.0042297	0	0.0281923	0.0969749	0
TCGA-F7-A50J-01	1	0.206256	0.0268736	0.00466113	6.8e-19	0	0.0566545	0	0.0216997	0.041895	0.0382918	0.00589808	0.0225767	0.0157372	0	0.0177248	0.00871243	1.42e-18	0.00639824	1.09e-18	0.0269953	0.00343405	0.00500569	0.00338595	0.014161	0.00892761	0.0119154	0.00226293	0	1.51e-18	0.0318907	0.0396187	0.00706667	0	0.0184619	0.240041	0
TCGA-F7-A61S-01	1	0.395234	0.0427733	0.0114643	0	2.54e-18	0.0560233	2.46e-19	0.00907464	0.0503573	0.0678332	0.0178203	0.0198414	0.010911	5.54e-18	0.025593	0.00457617	0	2.02e-17	0	0.0146567	0.0216197	0.0293666	0.0138929	0.0142531	0.00608782	0.0187079	0.00224073	4.45e-19	1.78e-17	0.0358185	0.0663426	0.0221503	0	0.0844088	0.304853	4.07e-18
TCGA-F7-A61V-01	2	0.151096	0.028194	0.00350361	1.25e-18	2.72e-19	0.0229755	2.32e-18	0.00981477	0.00305149	0.00236675	0	0.0250542	0.0276997	0	0.00397018	0.0118803	1.18e-18	0	0	0.0289974	2.51e-19	0.0031381	0	0.00491683	0.0050858	2.55e-18	2.08e-19	1.19e-20	4.78e-18	0.021918	0.04144	0.00955293	2.5e-18	0.00403492	0.241253	1.25e-18
TCGA-F7-A61W-01	1	0.0603637	0	0.000697879	0	4.95e-18	0.00468738	1.17e-17	0.0102363	0	7.05e-18	0	0.00658772	0.0350973	0	0	0.015111	0	2.14e-17	1.24e-18	0.0153731	0.000121645	9.4e-05	0.000720227	0.0289119	2e-18	0	1.22e-18	3.02e-20	0	0.0347382	0.00354864	0.00251435	0	0.000550556	0.374958	0
TCGA-F7-A620-01	3	0.378313	0.0733511	0.0134107	0	5.47e-19	0.0423356	2.51e-18	0.0317796	0.0567327	0.0809345	0.039275	0.0131556	0.0185358	0	0.0109814	0.00962261	0	5.06e-18	0	0.0215531	0.0246849	0.0346536	0.00204091	0.0116968	0.0254464	0.0170172	0.00162413	0	0	0.0466282	0.161365	0.0248891	0.00121808	0.0968269	0.357805	0
TCGA-F7-A622-01	1	0.0795996	1.61e-18	0	1.52e-18	0	0.0181153	2.84e-17	0.00902324	0	0	1.13e-19	0	0.00848946	0	1.56e-18	0.0176024	0	1.81e-18	2.82e-18	0.00774569	0.0149439	0.0190653	0.00453139	0.0159784	1.28e-19	2.57e-19	1.93e-18	0.00550413	0	0.0189054	0.00801388	0	0	0.0350882	0.320088	6.75e-18
TCGA-F7-A623-01	2	0.155542	0.043971	0.00571068	9.72e-20	8.7e-19	0.0714868	3.06e-18	0.00909477	0.0673935	0.0586228	0	0.012358	0.0367268	1.36e-18	0.0038968	0.00759787	3.1e-20	0.00479137	3.05e-18	0.0451411	0.00246496	9.55e-19	0.0161723	0.0286405	0	0.0241986	0.00162173	0.00776367	7.76e-19	0.00253057	0.0212113	0.0269974	4.27e-19	0	0.280295	0
TCGA-F7-A624-01	3	0.410447	0.163817	0.00244986	0.0122131	0	4.65e-18	0	0.0214308	0.227212	0.215928	0.138592	0.0276893	0.0213199	4.9e-19	0.0271203	0.0238128	0	0.0293501	2.74e-19	0.00139911	0.0993169	0.0763141	0.0378593	0.0169126	0.0371563	0.0526785	0.00243058	0	0	0.0603005	0.110355	0.0494489	0.0357968	0.212474	0.455412	6.95e-18
TCGA-H7-7774-01	3	0.258854	0.02587	3.69e-19	0.00340495	1.43e-18	0.0406542	0.00752189	0	0.104288	0.073637	0.011598	0.0339474	0.010874	0.0016282	0.0532313	0.00366871	1.13e-19	5.75e-18	1.18e-19	0.0198672	0.00444868	0.00452958	0.000988584	0.0223363	0	0.0308784	8.37e-19	0.00796438	1.66e-17	0.0261265	0.0451368	0.000669199	3.41e-19	0	0.17588	0.00270411
TCGA-H7-8501-01	1	0.403695	0.0529226	0.0605055	7.16e-19	6.85e-19	0	0	0.0115533	0.195327	0.256786	0.0909017	0.0231363	0.0317796	0	0.0374477	0.027616	0	6.35e-18	0	0.0153371	0.0880755	0.0599835	0.0351134	0.00250559	0.00893118	0.0694396	0.00458773	0	0.000888545	0.0323468	0.111602	0.00697446	0.0407184	0.0309435	0.566474	0.0346185
TCGA-H7-8502-01	1	0.210823	0.00142449	0.0115614	0	3.07e-20	0.0175596	0	0.00270713	4.59e-19	0.00491953	6.66e-19	0.00388001	0.0327875	0	0.00422474	0.0402179	2.23e-19	0	0	0.0346863	0.00996688	0.00921331	0	0.0224524	0	0.015123	0.000949727	0.00400985	0	0.0411452	0.0192196	8.67e-22	0	3.85e-19	0.454133	3.39e-18
TCGA-H7-A6C4-01	2	0.324495	0.0143826	0	8.57e-19	9.26e-19	0.0763487	9.67e-21	0.013795	0.0248135	0.00927185	0	0.0174551	0.0101649	0	0.0389113	0.019269	0	8.41e-19	0.0160106	0.028331	0.0146732	0.0154679	0.000620954	0.0236099	0.00456415	0.0129663	4.23e-20	0.0100661	2.41e-19	0.0756244	0.121781	0.0104496	6.07e-19	0	0.148319	0.00526007
TCGA-H7-A76A-01	2	0.477781	0.413479	6.44e-21	0.0929451	4.85e-19	0.0257341	0	1.5e-19	0.12215	0.159237	0.0449076	0.0656146	0.00106327	0.00249063	0.0310342	0.01637	0	0.150306	0	0.0487398	0.0579984	0.0615349	0.0134991	0.0112568	0.170696	0.0988099	0.0220445	0	1.89e-18	0.097004	0.245094	0.0387494	5.28e-19	0.0430654	0.200681	1.09e-17
TCGA-HD-7229-01	2	0.228917	0.0356262	0.0110243	1.84e-18	0.00152357	0.0663161	4.55e-20	0	0.0396458	0.0418049	0.0196453	0.0214936	0.00965372	0	0.00910619	0.00238319	8.47e-20	0	0	0.0033103	0.0151319	0.00980595	0.00687772	0.0298921	0.00468821	0.0110384	3.95e-19	0.00470405	0.00290344	0.0294661	0.0544888	0.0190553	0.0186618	0.0263579	0.2787	0
TCGA-HD-7753-01	2	0.211533	0.00960549	0.0138787	0	0	0.0153794	0	0.00432462	0.0130026	0.0189641	0	0.00517846	0.0279233	0.00471691	0.0171035	0.017806	0	0.0227458	0	0.0175077	0.000328467	0.00513874	0.00128646	0.0201805	0.00186076	0.0166466	0.000869259	0.00360289	2.04e-18	0.0229867	0.0321847	0.00514758	3.61e-18	6.6e-19	0.304745	0.0115946
TCGA-HD-7754-01	2	0.0930465	0.0230363	0.00568912	1.99e-18	0	0.00974879	2.31e-18	0	0.0023	0.00919169	0	0.0104915	0.00343097	0.00409544	0.0246377	0.0232148	0.000600118	0.138287	0	0.0487179	0.0229071	0.0128563	0.0200459	0.0194085	0	0.0219071	1.26e-18	0.00186073	2.45e-18	2.33e-20	0.000333403	0.00669101	0.00302515	0	0.107772	0.010904
TCGA-HD-7831-01	2	0.155933	9.99e-20	2.96e-19	0.0118278	8.39e-20	0.0158098	1.4e-18	0	0.00805823	0	2.03e-18	0.0100087	0.00207327	0.00680965	0.0284074	0.0488534	1.43e-18	0.276655	0.0143094	0.0997627	0.00857361	0.0154887	0.00269367	0.0208834	2.01e-18	0.020817	1.52e-18	0	1.26e-18	0.0326046	0.00285197	0.00795758	0	1.19e-18	0.0835162	0
TCGA-HD-7832-01	1	0.260277	0.0207039	0.00443421	0	0	0.000685915	0	0	0	0.0140392	2.37e-19	0.0110781	0.0130795	8.76e-19	0.0190942	0.003287	1.2e-18	0.0219331	1.41e-18	0.00817859	0.0376279	0.0403415	0.0110857	0.0142703	1.21e-18	0	4.24e-19	0	3.01e-18	0.0525825	0.0337506	0.00721066	0.00438767	0.110574	0.357198	6.15e-19
TCGA-HD-8224-01	1	0.125976	4.53e-18	0	0	1.03e-18	0.00933817	1.01e-18	2.05e-19	2.55e-21	0.00286416	0	7.32e-20	0.00969178	0	0.00660583	0.0126162	0	0.165415	0	0.19088	0.029955	0.0255223	0.0307208	0.01069	7.95e-18	3.78e-18	0	0.000395073	4.89e-18	0.0617248	0.0593987	0.00499872	0	1.66e-18	0.114389	0
TCGA-HD-8314-01	2	0.311422	0.0434679	7.72e-20	4.85e-18	0	0.0772383	1.16e-18	0.00907632	6.09e-19	0.00587685	0	8.72e-19	0.00956603	0	0.0311503	0.0165026	0	0.0860146	0	0.160874	0.0905276	0.0617415	0.0426991	0.0128336	5.6e-18	0	9.64e-20	0	3.03e-18	0	0.00935378	0.0106025	0.0104408	0.0115933	0.117952	0
TCGA-HD-8634-01	1	0.146845	0.004731	0.00495004	3.21e-18	0	0.0753606	0.00550331	0.00642558	0.00143475	0.00377627	0	0.00676585	0.00723445	0	0.00357889	0.0149252	2.07e-19	1.63e-17	3.1e-19	0.0135581	3.03e-19	0.00305235	0.00417863	0.0169093	0	0.0239766	0	0.00817101	0	0.0104432	0.0623515	0.00480706	0.00849159	0.0132891	0.177468	3.72e-19
TCGA-HD-8635-01	2	0.152658	0.00658242	0.00158819	0	0	0.0234867	0	0.0074409	0.0066663	0.00266711	2.47e-19	0.00303776	0.0180924	0	0.0239662	0.00650667	1.54e-18	0.00512475	0	0.0366543	0.00451793	0.00970936	0.00375599	0.00899794	0	0.0341213	0.00360253	0.00067436	0	0.0764103	0.0201437	0.019151	3.51e-19	0.00363835	0.156298	0
TCGA-HD-A4C1-01	2	0.107632	0.00687103	0.00988234	0	6.42e-21	0.0277706	3.08e-19	0.00171721	0.0150267	0.0153379	0.00164982	0.00532198	0.0171433	3.14e-19	0.000768849	0.0424342	0	7.73e-18	0	0.0347533	0	0.000653831	0.00215464	0.0156367	2.26e-19	0.0251823	2.17e-19	0.00406763	3.83e-18	0.0152181	0.00877762	0.00806153	0	0	0.230933	1.78e-18
TCGA-HD-A633-01	1	0.0702704	0.00573293	0.00469475	0	1.39e-18	1.21e-18	2e-20	0	5.64e-19	2.13e-19	0	0.00527717	0.0337257	0	5.42e-20	0.0135822	2.12e-19	8.1e-18	0	0.016979	0.00677664	0.00353534	0.00575299	0.0121131	0	0.0177119	1.3e-19	0.00495611	3.85e-18	0.0331044	0.00493789	0.00255005	0	0.0277751	0.358365	1.3e-17
TCGA-HD-A634-01	1	0.0323216	0.0279775	4.84e-19	1.14e-18	2.01e-19	0	3.62e-18	0.013596	1.3e-18	0	0	4.13e-20	0.0401776	4.56e-19	1.94e-18	0.0337323	1.99e-18	0	2.02e-17	0.0176183	0	0	0.00867993	0.0049964	0	0	0	0	2.03e-17	0.0236422	0	0.0179934	0	0.125568	0.282832	0
TCGA-HD-A6HZ-01	2	0.486441	0.0776044	0.0112841	0.0021934	6.67e-19	0.0396486	0	0	0.0131732	0.0393603	0	0.0170805	0.0123473	2.65e-19	0.0950492	0.0346983	7.04e-19	0.130571	0	0.0619189	0.0135524	0.0251295	1.36e-18	0.0107959	0.0116882	0.0581787	0	0.00724143	1.01e-17	0.0194698	0.0732748	0.0205413	8.03e-20	0	0.193817	0.0160052
TCGA-HD-A6I0-01	1	0.312259	0.000958904	0	3.28e-19	0	0.0630762	0	0.00783885	2.76e-23	0.0117038	5.28e-20	4.76e-19	2.71e-19	2.1e-19	0.022373	0.0398102	0	4.03e-18	2.75e-18	0.030312	0.00729381	0.0182188	0.0122891	0.00696684	0.00318155	0.0187655	0.000677359	0	3.18e-18	0.0668166	0.0920739	0.00193235	1.35e-18	0.17918	0.189262	0
TCGA-HL-7533-01	1	0.201023	0.0267847	0.000666439	0	3.76e-19	2.26e-19	0	0.00570187	0.0615453	0.0687971	0.0480184	0.0313438	0.0137801	2.55e-18	0.00307838	0.00560095	1.34e-18	0.0727848	0	0.0664001	0.00137917	0.00869516	0.00593267	0.0131864	0	0	5.71e-20	4e-19	0.000386246	0.0363938	0.0553328	0.00388448	0.00494248	0.0652664	0.373424	0
TCGA-IQ-7630-01	1	0.208809	0.00976784	0.00529468	9.48e-19	1.63e-19	0.0448448	1.11e-18	0.00422967	0.0152611	0.0188737	1.39e-18	0.0105353	0.0147186	0	0.0150032	0	0	0.0493149	7.23e-19	0.00654669	0.0166571	0.0182917	0.0140714	0.0287988	1.93e-18	0.00485903	0.000879386	3.13e-19	0	0.0584828	0.0269627	0.000279744	1.63e-18	0.0470414	0.266764	2.62e-19
TCGA-IQ-7631-01	1	0.0161133	3.44e-18	0	0	5.36e-18	0.0209688	5.88e-18	0	0	0	4.67e-19	0	0	0	0	0.133232	7.92e-19	0.214497	0	0.236501	0	0	0.0106854	0.00594869	1.87e-17	0	0	1.26e-18	1.44e-17	0.013655	3.04e-19	0	8.27e-18	0.0510498	2.51e-18	0
TCGA-IQ-7632-01	2	0.0499254	0.0381375	0	5.59e-19	5.51e-20	0.041273	1.54e-18	1.18e-19	0.0038228	0.0050422	4.67e-19	0.00865096	0.0137672	4.75e-19	0	0.0116771	0	0	2.93e-18	0.0128988	0	1.02e-19	0.00483136	0.0208031	0.0139226	3.03e-18	6.57e-19	0.000160048	4.5e-18	0.0271898	0.0589657	0.021328	0	0.0181149	0.141786	0
TCGA-IQ-A61E-01	1	0.205613	0.0116076	0.0173084	3.31e-18	0	0.0201021	2.7e-19	0.012052	0.0291858	0.0438194	0.0146386	0.00798613	0.0324376	4.01e-19	0.00973882	0.00700523	1.12e-18	4.17e-18	2.28e-18	0.00689816	0.0118994	0.0179587	0.0100424	0.0208005	0	0.0189275	0.000696193	0	0	0.0313766	0.0655728	0.00787253	2.34e-18	0.0260409	0.492439	0.00168278
TCGA-IQ-A61G-01	1	0.147087	0.00419177	0.00608982	0	2.7e-18	0.0180007	9.01e-18	0.000449966	0	1.55e-18	1.23e-19	0.00917326	0.0294242	0	0.00262756	1.06e-19	9.62e-19	0	0	1.96e-19	0.00388555	0.00317763	0.00216299	0.0122729	0	0.00471087	0	1.09e-19	0	0.0276871	0.00638405	0.0055948	0	0.0456364	0.269125	2.11e-18
TCGA-IQ-A61H-01	1	0.149662	2.04e-19	0.00638025	0	0	3.74e-19	0	0.0137726	0	0	0	0.00233796	0.0378727	3.91e-19	0.0039574	0.00881984	0	0.0401572	0	0.0681139	0.0106121	0.00897801	0	0.00871467	1.41e-19	0.0038012	3.71e-19	0.00216417	4.61e-18	0	0.0182324	0.00208922	1.1e-17	0	0.433902	0
TCGA-IQ-A61I-01	2	0.341096	0.118114	6.64e-20	0	1.8e-19	0.0370287	3.86e-18	0.0130847	0.00398331	0.0326374	0.010367	0.0368	0.0260709	0	0.0110092	0.00160076	1.77e-18	0.0553012	1.47e-18	0.0516189	0.00753519	0.0146824	0.00818353	0.00165763	0.0358516	1.33e-18	1.37e-18	0	5.8e-18	0.0125529	0.0474202	0.0261325	5.73e-18	0.111515	0.198972	0
TCGA-IQ-A61J-01	1	0.207459	0.00165807	0	0	0	0.0709074	0	0.0135659	0.0572041	0.0146628	0.00358991	0.0180938	0.0116534	0.00496609	0.0287453	0.0178193	0	0.115036	0.0136995	0.0902617	0.0238191	0.0161061	0.0142745	0.0240271	4.89e-18	0.0163447	0	0.000983916	5.97e-18	0.08778	0.0640125	0.000126518	0.00312814	0.0104986	0.0592216	0.000671863
TCGA-IQ-A61O-01	1	0.312614	1.5e-19	1.19e-20	0.0124606	5.61e-19	0.000671293	2.16e-18	3.2e-05	0.00111316	1.4e-18	6.11e-19	7.55e-20	0.0115817	0.00217278	0.00698982	0.0693238	1.63e-19	0.397406	0	0.159056	0.0712336	0.0472338	0.0352652	0.0108755	6.48e-18	0.0117276	0	0	0	0.0424372	0.0119948	0	7.12e-18	4.51e-18	0.187157	0
TCGA-IQ-A6SG-01	1	0.0832093	1.05e-18	0	1.16e-18	0	0.0204152	0	1.41e-19	0	4.27e-18	9.73e-18	1.85e-20	0.0185833	1.71e-18	0.0036176	0.00849405	3.54e-18	0.00980835	1.12e-17	0.0948701	0.0100485	0.00974381	0.00615594	0.0122668	0	0.00698915	0	0.00394456	1.92e-19	0.0220988	0.00144657	0	3.38e-18	0.0449426	0.148902	2.95e-18
TCGA-IQ-A6SH-01	3	0.311947	0.0190716	4.51e-21	5.48e-18	0	0.0586376	0.00579656	0.00282817	0.0300216	0.0421344	0.0161649	0.00976959	0.00518876	3.57e-19	0.0239788	0.0237012	0	0	0	0.0342604	0.0204563	0.0317509	0.0104689	0.0150593	0.00833341	0.0079942	0	4.63e-19	0	0.0319832	0.0585101	0.0150451	0	0.104506	0.257515	0
TCGA-KU-A66S-01	2	0.11081	0	0.00389401	5.45e-18	3.37e-19	0	0	0.00953003	0.025218	0	9.46e-19	6.66e-19	0.0263429	0.00350637	0.000956999	0.0276505	2.28e-18	0.0572697	0.00872801	0.180112	0.000287176	0.00477069	0.0025288	0.0104424	0	2.76e-18	1.24e-18	3.7e-19	0	0.000690531	9.87e-19	0.00151675	0	0	0.311063	0
TCGA-KU-A66T-01	1	0.0245869	0	0.00069564	0	0	0.0160874	2.88e-18	0.00305555	0	0	1.48e-18	0.0284445	0.0268971	3.16e-18	7.58e-21	0	0	1.33e-17	0	0	4.21e-20	0	0.000312608	0.0145716	0	0.00479865	4.1e-18	0.00310519	0	0.0193217	0.000225455	0.00570207	5.1e-18	0	0.242348	3.11e-18
TCGA-KU-A6H7-01	3	0.301368	0.0779876	4.72e-19	0.0095458	1.08e-18	0	2.19e-18	0.00632757	0.11877	0.160607	0.0844399	0.0495525	0.0265763	2.27e-18	0.0206713	0.0100016	4.49e-18	0.045064	2.15e-18	0.0325835	0.04841	0.044175	0.0139711	0.00694322	0.0184292	4.36e-19	7.21e-19	5.59e-19	1.78e-18	0.0566016	0.121485	0.011448	1.41e-18	0.115912	0.462493	1.4e-20
TCGA-KU-A6H8-01	1	0.236725	0	0	0	7.85e-18	0.0177468	0	0.0180313	0.0799385	0.0329468	0.0189773	0.000624874	0.0219485	0	0.0270349	0.0291314	0	0.109467	2.22e-18	0.195554	2.41e-18	0	0.0135643	0.00313691	0	2.47e-19	0	0.00648785	2.4e-18	0.161869	0.0272453	0.00717992	0	3.92e-19	0.156021	6.6e-19
TCGA-MT-A51W-01	1	0.197422	0.00150378	0.00490219	1.82e-18	0	0.0477995	6.78e-20	0.00637579	0.00611793	0.0198763	0.00983906	0.0105318	0.0174366	2.61e-18	0.00522104	0.0102544	0	0	1.31e-18	0.0220243	0.00369029	0.0049811	0.00583473	0.0129007	9.8e-20	0.00495225	0	0.0061031	4.82e-18	0.0145501	0.0823355	0.00558977	0.0123763	0.0316436	0.19138	0
TCGA-MT-A51X-01	1	0.151829	7.02e-05	1.72e-21	0	0	0.0481447	0.00033386	0.0160484	0.0367829	0.00777228	1.23e-19	0.0147045	0.0150167	3.13e-21	0.00274033	0.0253431	0	0.0014796	1.2e-18	0.0461749	0.00159011	0.000871548	0.000818443	0.0264359	0	0.0074371	0	0.00149487	0	0.0165311	0.0383345	0.00488502	0	0.0103493	0.167999	7.93e-19
TCGA-MT-A67A-01	1	0.129767	0	0	0	2.26e-18	0.0292123	1.43e-18	0.0195672	0.0632032	0.0393097	0.0217797	0	0.0219233	0.00027965	2.57e-20	0.0151189	0	0	0	0.0756834	0.00994465	0.00819746	0.0087348	0.0184853	1.39e-19	0	4.13e-19	0	0	0.0475816	0.0417425	0.00516756	1.96e-18	0.088312	0.190618	8.44e-19
TCGA-MT-A67D-01	2	0.306747	0.0700231	1.73e-21	0	0	0.033861	0	0.00803576	0.00649131	0.013875	0	0.0168165	0.0149322	0	0.0140218	0.0355925	4.96e-19	0.0687756	0	0.118333	0.0233365	0.0167289	0.00712128	0.00924896	0.0550881	0.0227029	1.83e-18	0.00703335	0	0.0201348	0.0567803	0.0396316	0	0	0.288679	4.88e-18
TCGA-MT-A67F-01	3	0.457484	0.0942828	0.0599876	0.0485078	0.0160733	0.0512973	0.0135224	0.0244229	0.219675	0.274227	0.119055	0.0260483	0.010236	0.0127888	0.0594812	0.0417415	8.74e-19	0	0.0193289	0.0257537	0.0338073	0.0463103	0.0127603	0.0449482	0.0171185	0.10894	0.0108676	0.0152116	0	0.0318755	0.132198	0.00482048	3.45e-05	0.0281545	0.392764	0.0676306
TCGA-MT-A7BN-01	2	0.440597	0.0226188	1.17e-17	5.81e-20	0	0.0420004	8.89e-18	0	0.00523138	0	0	3.23e-18	0	0.0100973	0.0418386	0.038678	2.66e-18	0.196137	2.75e-17	0.172371	0.0615322	0.0603269	0.0373651	0.0109463	0.0160031	6.44e-19	3.03e-18	0	5.09e-19	0.147781	0.0712041	0.022824	0	0.104478	0.140288	0
TCGA-MZ-A5BI-01	2	0.507514	0.270384	0.00507842	0.051681	0	0.0309096	0	0.00480446	0.0395447	0.079129	0.00857773	0.0981786	0.000909774	1.88e-18	0.056293	0.0415058	0	0.018763	1.66e-17	0.0195707	0.0109026	0.0270195	0.00575859	0.00942639	0.102791	0.0453928	3.71e-19	0	4.98e-19	0.0585412	0.160761	0.0611383	0.00694355	0.0721996	0.194234	0.0789355
TCGA-MZ-A6I9-01	2	0.17007	0.147382	0	3.47e-20	0	0.00596264	0	0.000754549	8.03e-19	0.00366769	2.47e-18	0.0329172	0.013869	0	0.00294165	0.043584	0	0.0258165	0	0.0862101	0	0.00236074	0.00474479	0.00976268	0.0561026	6.02e-18	0	2.06e-19	0	0.0265377	0.0024227	0.0397269	2.97e-18	0.0951082	0.147972	1.85e-17
TCGA-MZ-A7D7-01	1	0.0336163	1.74e-18	0.01029	3.97e-18	0	0	0	0.00179353	1.24e-18	3.48e-18	1.49e-18	2.64e-21	0.060415	7.69e-19	4.49e-19	0	0	0.0054512	2.76e-18	0.00567034	0	0	0.00195876	0.00246327	0.00150993	0.0118384	9.97e-20	0.00501302	4.73e-18	0	0.0214304	0.0107302	7.59e-18	0	0.382868	0
TCGA-P3-A5Q5-01	2	0.628911	0.243895	0.0352355	0.0537052	0	0.055435	0.00764639	0.0336331	0.256264	0.245137	0.144289	0.0917167	0.0217033	0	0.0934369	0.00228914	0	0.0442006	0	0.0592779	0.176478	0.102409	0.104886	0.0395619	0.0541324	0.0364776	5.68e-19	0	6.07e-18	0.0193993	0.14378	0.0221154	0.0463244	0.0465533	0.410182	3.47e-18
TCGA-P3-A5Q6-01	1	0.20653	0	0.000445708	6.18e-20	7.35e-19	0.0203407	0	0.00365798	1.43e-19	0	1.53e-18	0	0.0187327	0	0.0289742	0.0248084	9.96e-19	0.138606	0	0.0747416	0.0137566	0.0160346	0.00898535	0.0058604	0	0.00325784	0	0	3.3e-18	0.0338198	0.0080914	0.00391046	5.72e-18	0.0154403	0.231701	0
TCGA-P3-A5QA-01	1	0	5.18e-19	0.00675337	0	0.00187051	0	0	0.00605686	6.39e-20	1.48e-18	0.00285846	0.00426087	0.0251324	0	1.79e-18	0.00504363	4.69e-19	0.0949371	0	0.00198016	2.78e-20	0	0	0.00544066	5.82e-20	0	0	3.78e-19	0	0.0244823	0.0113064	0	0	1.92e-19	0.250146	2.12e-18
TCGA-P3-A5QE-01	3	0.262403	0.155175	0.0169514	0.0862579	0.038662	0.0375353	4.05e-19	0.0284543	0.186933	0.193238	0.0487268	0.0868114	0.0291736	1.14e-18	0.00657155	0	0	0.00895257	5.45e-18	0.00952451	0	0.00126487	0.00502296	0.0175458	0.0396711	0	0.00405876	9.51e-19	0	0.0106161	0.0812148	0.00522233	0.0180128	0.00655409	0.265022	0.0121455
TCGA-P3-A5QF-01	1	0.250702	0.0136486	0.00464278	0	1.55e-18	2.47e-18	0	0.00801312	0	0.00292378	0	0.0015201	0.02671	0	0.0120565	0.0106111	2.85e-18	0	0	0.0320552	0.0230072	0.0206952	0.0117695	0.00649087	5.55e-19	0	1.7e-18	1.33e-19	8.75e-18	0	0.0262619	0.000957437	1.58e-17	0.00116429	0.317958	4.93e-18
TCGA-P3-A6SW-01	2	0.268466	0.17032	0.000780763	1.13e-18	0	0	2.58e-18	0.00258994	0.100622	0.133074	0.0456867	0.0117277	0.0192596	0.0129773	0.0102364	0.0127021	0	0.151387	0	0.0279414	0.022046	0.0236963	0.010422	0.0310608	0.0454018	3.75e-19	0	1.14e-19	9.29e-19	0.0303721	0.0536731	0.058202	3.43e-19	0.0391277	0.37194	4.16e-17
TCGA-P3-A6SX-01	1	0.006364	4.38e-20	1.26e-19	2.32e-19	0	0.0317844	4.92e-18	0.0166379	0.00545814	0	0	0.000723171	0.0238797	0	2.58e-20	0.0110828	0	0	5.3e-18	0.00842872	4.31e-19	3.39e-19	1.53e-18	0.0193977	5.08e-19	0	0	0	0	0.0383193	0.00467154	0.00643186	0	0.0691137	0.162261	5.49e-18
TCGA-P3-A6T0-01	1	0.0581644	0	0.00256228	0	0.000885948	0.0277451	0.00934981	0	0.0121405	0.00423834	0.00445486	0.00876504	0.0101327	6.17e-19	0.000909023	1.02e-19	0	0.0199778	1.31e-18	0.0130355	0.00575495	0.000879067	0.00904197	0.0138816	2.53e-18	0.0075071	0	0.000579433	0.00277178	0.0179054	0.00565276	0.000359826	3.11e-19	0	0.23337	1.41e-18
TCGA-P3-A6T2-01	1	0.164822	8.63e-05	0.00544382	0	0	0.00897975	1.24e-18	0.0081197	0.00834142	0.00176597	0	0.00511262	0.022634	0	0.0103397	0.0299835	0	1.77e-17	1.1e-17	0	0.00500191	0.00670266	0.000130931	0.0167285	3.59e-18	0	2.31e-20	1.68e-19	0	0.0336539	0.00577044	5.32e-20	0	0.0343886	0.351042	3.06e-18
TCGA-P3-A6T3-01	1	0.0662383	0	7.75e-23	1.61e-18	0	0.0648358	0.000708825	0.0119139	0.00169975	0	0	0.00503142	0.0086933	1.18e-19	0.00179712	0	2.86e-19	0	2.08e-18	0.00755925	0.000909454	0.000858279	0.00355015	0.0195115	2.55e-19	0.01335	5.42e-20	0.00443489	0	0.0229847	0.00519841	0.00504062	0	0	0.162739	0
TCGA-P3-A6T4-01	1	0.0825748	0.00991806	2.13e-20	0	1.03e-18	0.0503103	4.96e-18	0.0157262	0.0460795	0.01117	0	0.0186004	0.0109409	0	0.00247589	9.92e-20	1.77e-19	1.69e-18	2.37e-18	0.0328599	0.00465961	0.00114155	0.00608649	0.0271958	0	0.0194991	0	0.011947	2.28e-17	0.0216082	0.00314158	0.00951346	6e-19	0	0.140214	0
TCGA-P3-A6T5-01	1	0.16757	1.21e-20	0	9.62e-19	0	0.0724024	0	0.00126215	2.51e-21	7.84e-19	0	0.0266638	0.00233228	5.58e-19	0.0175825	0.0174667	0	0.0738587	0	0.0469807	0.0136339	0.00740205	0.00932745	0.0174218	5.61e-18	0.00546334	0	0.000989434	3.8e-19	0.0718536	0.0108487	0.00506885	1.4e-17	0.0158602	0.17785	0
TCGA-P3-A6T6-01	1	0.0486597	0	5.83e-20	0	1.06e-18	0.0166293	0	2.3e-23	0	0	3.39e-18	0.00150808	0.0129094	4.79e-18	1.56e-19	0.0384426	6.26e-19	0.0355094	0	0.0525934	1.8e-19	0.00101643	0.00725403	0.0085518	0	0	2.04e-19	0	0	0.0129436	0.0115196	0.000282377	3.69e-17	0.0569656	0.229291	3.31e-17
TCGA-P3-A6T7-01	1	0.120502	0.00500009	3.67e-21	0	3.02e-19	0.0528561	2.21e-18	0.0134919	0.0251787	0.00791804	0.0108983	0.00112218	0.00940271	0	0	0.0158049	0.00244233	0.00298262	0	0.0222307	0.00206265	0.00467067	0	0.0127505	0.00658061	0.023609	0	0.0058643	3.17e-19	0.0636985	0.0321009	0.00302113	0	0.0336143	0.25639	0
TCGA-P3-A6T8-01	1	0.0969003	6.67e-20	0	2.07e-18	0	0.0125645	4.39e-19	0.00667528	0	0	0	5.61e-19	0.0140975	5.75e-19	0.00444375	0.0349999	0	0.162987	1.44e-18	0.128791	0	0.00851651	1.35e-19	0.00331973	1.73e-18	0	3.05e-19	1.27e-19	0	0.0279644	7.73e-19	0.000183073	0	2.11e-17	0.208511	5.74e-18
TCGA-QK-A64Z-01	1	0.127833	0.000442045	0.00391202	0	0	0.0477436	0	0.00502528	0.0267002	0.0200969	0.0105671	0.00673045	0.0366071	0	0	0.00321542	5.85e-20	0.0172241	0	0.0179291	0.0107525	0.0102562	0.00939697	0.034657	5.25e-19	0.00296943	0.00314497	0	0	0.030882	0.0164061	0.00610357	1.12e-18	0.0125778	0.237819	7.66e-20
TCGA-QK-A652-01	1	0.379136	0.0265217	1.66e-18	6.31e-19	0	0.0908971	4.55e-19	0.0183588	0.0618025	0.0212333	2.25e-20	0.022066	0.01506	0	0.0456143	0.00944444	0	0.0372482	9.22e-19	0.0714218	0.00933444	0.0130795	0.00476575	0.0147674	0.00624709	0.0293544	0.0027796	0.00251417	0	0.0866539	0.0671772	0.00732503	5.6e-18	1.33e-19	0.123538	0
TCGA-QK-A6IF-01	2	0.414741	0.690488	0.0359276	0.134947	0.0378338	0.024306	0	0.00893753	0.116717	0.145576	0.0481961	0.150797	0.0131929	0.00281246	0.00930666	1.08e-18	0	0.113302	2.55e-18	0.0284453	0	0.00357186	0.00713726	0.0204788	0.255016	0	0.108653	0	1.09e-17	0.0256108	0.0794039	0.0292614	1.08e-17	0.026249	0.189997	0
TCGA-QK-A6IG-01	1	0.309739	0	0.00357313	1.88e-19	0	6.54e-18	0	0.0267444	0.0129241	0.0215516	0.00537569	0.00580754	0.0121824	0	0.0133403	0.0275142	0	0.0276528	1.43e-18	0.0144498	0.0166871	0.0227609	0.00527452	0.00604801	0	0	1.23e-19	0	8.06e-18	0.0380695	0.0452434	0.00506701	0	0.124025	0.506547	4.64e-18
TCGA-QK-A6IH-01	1	0.17761	7.18e-19	0	3.99e-18	6.71e-19	0.0529293	1.62e-18	0.00545432	0	3.06e-19	1.78e-19	0.00316918	0.00439102	2.9e-18	0.00534502	0.0105087	2.42e-18	2.76e-18	0	0.0383552	0.0212441	0.0159298	0.012814	0.00703349	0	0.0207592	1.03e-18	0	0	0.0412737	0.0332556	0.00182112	1.03e-18	0.0756841	0.157817	5.94e-18
TCGA-QK-A6II-01	1	0.210754	0.00518637	9.71e-19	0	3.13e-19	0.0773288	0.0020841	0.0172593	0	0	3.85e-23	0.0170816	0.00220612	6.75e-19	0.00371961	0.0111685	0	2.86e-18	0	0.00929471	0.013168	0.0258129	0.00794237	0.00822296	0	0.0348992	1.41e-18	0.00464385	0	0.0486593	0.0566562	0.00462165	0	0.100359	0.101264	0
TCGA-QK-A6IJ-01	1	0.3732	0.0324739	5.12e-18	0.00256599	1.26e-18	0.125638	0.00478261	4.58e-23	6.64e-19	0	1.48e-18	0.0198785	2.01e-19	0	0.0242921	0.00154265	9.64e-18	4.01e-18	1.12e-19	0.0849142	0.0130512	0.0274775	0.00963979	0.00700633	0.00450716	0.0284755	4.35e-19	0.0108891	3.97e-19	0.0856486	0.0526923	0.00961986	1.23e-17	0.146798	0.0968616	0
TCGA-QK-A6V9-01	2	0.318646	0.207794	0.00434092	0.0030353	6.01e-19	0.00429438	1.59e-18	0.0051833	0.0831442	0.101837	0.0173856	0.0509729	0.0305235	1.69e-18	0.0100046	2.76e-20	3.28e-19	0	0	0.125086	0.000183104	0.00543567	0.00222787	0.0137577	0.0266983	0	0.0186304	0	0	0.0266566	0.0559875	0.0192744	0.0316762	0.0266325	0.28294	4.88e-18
TCGA-QK-A6VB-01	1	0.0161546	4.19e-20	1.08e-19	0	0	0.00876021	0	0	0	1.8e-18	5.6e-18	1.33e-18	0.0119292	1.95e-18	0	0.0112317	1.75e-18	0.0279518	3.12e-19	0.0618145	0.00572251	0.00445118	0.0077697	0.0388418	0	0	0	3.72e-20	0	0.000641761	0.000870433	0.00983595	0	0	0.297131	2.04e-17
TCGA-QK-A6VC-01	2	0.415112	0.0772707	0.0166576	1.58e-20	0.00054854	0.0709245	1.48e-18	0.00299628	0.0724565	0.10592	0.0116921	0.0466283	0.0175505	0	0.0401019	0.0115202	0.00057432	0.114735	1.9e-18	0.110297	0.00737919	0.00858171	0.000799287	0.0115825	0.0101505	0.0161689	8.25e-19	0.00406644	6.45e-20	0.00848981	0.0509076	0.0110273	0.00463111	0.0126969	0.22305	0.0243005
TCGA-QK-A8Z7-01	2	0.0890832	0.0689629	0.00406574	0	1.53e-19	0.0814997	3.67e-18	2.46e-19	2.32e-19	9.03e-19	1.61e-18	0.0150075	0.0135918	0	0	0.011269	1.46e-18	0.0422838	0	0.0666459	0.000385839	0.00078902	0.00613663	0.016329	0.00811171	0	0.00336616	5.37e-19	0	0.062552	2.92e-18	0.00975786	0	0.0059626	0.199452	0
TCGA-QK-A8Z8-01	2	0.0676178	0.0578581	0.00527042	0	5.06e-19	0.0162304	0	1.48e-21	0.00681207	0.010568	0	0.015029	0.0287873	0	0	0.010545	3.52e-19	0	0	0.0443151	0.00172827	0.00331586	0.00431996	0.0294811	0.00310096	0.00100748	0.000583351	0.00294646	3.06e-19	0.0137585	0.0111097	0.0255145	6.24e-19	1.62e-18	0.258938	1.52e-18
TCGA-QK-A8Z9-01	3	0.261494	0.015848	0.00463913	0.00104524	0	0.0793088	0.00113673	0.0114613	0.045906	0.0208035	0.00599399	0.0320836	0.00688298	2.41e-20	0.00792167	0.0154183	2.07e-19	0.100791	5.5e-19	0.0699501	0.0373906	0.0258825	0.0111211	0.0176815	0	0.00915769	1.23e-18	8.06e-20	0	0.0782438	0.029069	0.00210909	0	0.0107264	0.140075	0.0066427
TCGA-QK-A8ZA-01	1	0.0419814	0	0.00999677	0	0	0.0324263	6.96e-18	0.00364507	0	1.05e-18	0	0.00483545	0.0319319	3.88e-18	0	0.000473201	1.66e-18	0	1.41e-17	0.0227776	0	9.09e-20	0	0.0229986	1.51e-18	0	3.08e-18	1.05e-19	0	0.00151253	0.0205861	0.0202455	0	0.0425693	0.225447	0
TCGA-QK-A8ZB-01	2	0.16665	0.0375113	0	0	4.4e-19	0.0495942	4.17e-18	0.00575277	0.0266648	0	0	0.011143	0.0153557	0	0.00803977	0	0	0.0286669	2.25e-18	0.0635758	0.00490463	0.00205631	0.00634824	0.021534	0.013827	0.0131716	1.12e-18	0.00380663	4.78e-19	5.24e-21	0.00350778	0.0299626	0	0	0.0773137	0
TCGA-QK-AA3J-01	2	0.0531951	0.030614	0.0104703	0	0	0.0183912	0	0.000113144	1.7e-21	0.0168949	0	0.0047173	0.0418169	0	0.00868478	0.00278787	2.5e-18	0.0198477	1.57e-17	0.0747254	0	0	1.81e-19	0.021304	0	4.06e-18	0	0	9.46e-18	0.0191762	0.0259745	0.0132642	4.79e-18	3.13e-17	0.301689	0
TCGA-QK-AA3K-01	2	0.288606	0.0122171	1.28e-18	0.0103891	0	0.0128176	0	0.00505687	0.0733167	0.0334748	0.0113441	0.00127785	0.00915433	2.53e-19	0.0165178	0.135416	1.25e-19	0.256361	0	0.111998	0.0443089	0.0378721	0.0273366	0.00470982	0	2.44e-20	0.00141997	3.83e-19	0	0.140885	0.0188304	0.00610729	0	0.0465643	0.264529	0
TCGA-RS-A6TO-01	1	0.241704	0.0253813	0	0	5.78e-19	0.023865	2.31e-18	0.0081808	0.0105251	0.0155374	0.0105752	0.0121558	0.0112197	5.04e-19	0.00808813	0	2.33e-20	0.0413	1.61e-18	9.09e-19	0.0416548	0.0382225	0.015923	0.00369482	0.00650738	0	4.03e-18	0	0	0.0381483	0.0475084	0.00346687	6.19e-19	0.0606696	0.256429	0
TCGA-RS-A6TP-01	1	0.0788981	0.0263199	0.00181328	0	0	0.0394633	0	0.011548	0.00370969	0.0187067	0.000498119	0.0104302	0.0063405	1.12e-18	0.000459914	7.37e-20	0	0.0807551	1.06e-18	0	4.27e-21	0.000578264	0.00494106	0.020591	0	0	0	0	2.33e-17	0.0111022	0.0386766	0.00509976	0.014054	0.111853	0.263113	2.4e-19
TCGA-T2-A6WX-01	3	0.330072	0.0766068	0	0.0185483	6.04e-18	1.3e-18	1.12e-18	0.00858671	0.216511	0.238045	0.116867	0.0194793	0.00899075	1.17e-18	0.0176532	0.0141982	1.25e-18	1.74e-17	0	0.00198833	0.0554629	0.0476968	0.024601	0.0123021	0.0131488	0.02189	0.00377853	0	7.31e-18	0.0759762	0.0999981	0.0161983	0	0.119835	0.476688	0
TCGA-T2-A6WZ-01	2	0.264774	0.093933	7.58e-19	0	1.12e-18	0.0516115	0	0.00858276	0	0.00527485	0	0.0223044	0	0	0.00817396	0.00531965	0	0.0137862	0	0.0232418	0	0.0105044	0.0104546	0.00382904	0.053882	0	2.3e-19	0	0	0.0552444	0.0572014	0.0465999	8.99e-18	0.102613	0.154965	7.59e-18
TCGA-T2-A6X0-01	2	0.284938	0.112669	0.0132925	0.00427886	0	0.0287698	0	0	0.0829431	0.114804	0.0115182	0.009155	0.0177976	0.000351811	0.0106004	0.0119482	9.96e-19	0.0519937	0	0.0434847	0.020447	0.0181479	0.0134513	0.0227599	0.0302048	0	0.0026021	1.3e-19	4.68e-20	0.00476243	0.0407719	0.0286585	0.00388732	0	0.29122	0
TCGA-T2-A6X2-01	1	0.245877	0.0165052	0.0065979	0	0	0.0406767	0.0234345	0.00662608	0.0538159	0.0422073	0.049449	0.00818494	0.0125184	3.58e-19	0.0121866	0.0184991	0	3.49e-18	0	0.0167021	0.0194544	0.013614	0.010734	0.013501	3.84e-19	0.0232203	0.000311241	0	0.00641573	0.0366449	0.0452272	0.0032958	0.00453731	0.0696376	0.16218	0.0134727
TCGA-T3-A92M-01	2	0.246986	0.0601435	0.0027057	0.00762499	1.2e-19	0.0257502	1.55e-18	0.00855444	0.0521462	0.0528287	0.0279367	0.0245313	0.0306312	5.03e-19	0.0141398	0.00480579	9.43e-19	0.129248	0	0.0799244	0.041328	0.0268769	0.0129061	0.02211	0.00637946	0.00434065	5.86e-19	4.86e-20	1.7e-18	0.0463197	0.0301598	0.0200938	0.000435492	0.0178508	0.329696	5.09e-19
TCGA-T3-A92N-01	1	0.222275	0.0154882	0.00878043	0	1.88e-19	0.0345799	0	0.00224791	0.00622957	0.0179866	0.00169567	0.0145583	0.0334469	0	0.00419229	4.44e-20	8.56e-19	0	0	0.0116667	0.0209062	0.0192984	0.00397039	0.0077934	1.08e-18	0.00637225	0.000415745	2.06e-19	0	0.044967	0.0263726	0.00576922	3.36e-18	0.00776696	0.321866	1.95e-18
TCGA-TN-A7HI-01	2	0.438946	0.233251	0	0.0393314	0	0.0178823	2.71e-18	0.0127382	0.08717	0.083687	0.0455377	0.0200868	0	0	0.0331426	0.00395021	3.69e-18	0.115655	4.42e-18	0.0191098	0.020106	0.0308428	0.0145216	0.00655007	0.102865	2.4e-17	0	0	6.15e-18	0.0333953	0.0785503	0.0699424	0	0.190921	0.298502	7.92e-18
TCGA-TN-A7HJ-01	2	0.121618	0.0289988	0	5.16e-18	1.92e-18	0.026384	0	0	1.48e-18	0	0	0.0211368	0.0232066	0	0.00517082	0.0368923	0	1.49e-17	0	0.0622701	0.00103707	0.0033801	0.00519392	0.0125217	0.0114366	0.000417055	0.000511511	0.00215941	0	0.0212414	0.00341012	0.0136827	4.32e-18	0	0.171059	0
TCGA-TN-A7HL-01	2	0.481202	0.259641	0.00340889	0.0590155	0	0	5.08e-19	0.0183985	0.235291	0.245647	0.143143	0.0729612	0.0169566	3.61e-19	0.030753	0.00111115	0	0.0458313	0	0.0278146	0.0820865	0.0765801	0.0260819	0.00968339	0.0912279	0.0106641	0.0105108	0	0	0.0903518	0.14412	0.0289376	0.00380081	0.105495	0.373336	1.06e-17
TCGA-UF-A718-01	2	0.262653	0.0269819	8.34e-05	0.000760579	0	0.055277	0	0.00214693	0.0291322	0.0273372	0.00728802	0.0374468	0.0153284	3.22e-19	0.0128175	0.0233854	3.39e-19	0.0284878	0	0.0779064	0.000121809	0.00290347	0.00241919	0.0116076	0	0.0216394	3.76e-19	0.00112146	6.16e-19	0.0411909	0.0209327	0.0206926	3.72e-18	0	0.223413	6.68e-18
TCGA-UF-A719-01	2	0.0647084	0.0154648	0.00217648	0	0	0.028505	0	0.00184534	9.43e-19	1.25e-19	2.44e-18	0.0254848	0.0124501	1.13e-18	0	1.61e-19	0	0	0	0.0428535	0	0.00668148	0.00281269	0.0175864	0	0	0	6.57e-21	4.91e-18	0.0394551	0.0175643	0.0108674	1.08e-18	0.0104655	0.208221	1.69e-17
TCGA-UF-A71A-01	1	0.120049	0	0	0	7.84e-20	0.0215459	0	0.00616821	6.83e-19	0	0	0	0.011994	0	0.00533269	0.0253648	2.04e-18	0.0984461	0	0.0680792	0.0159926	0.0230474	9.82e-19	0.00788769	3.14e-18	0	0	4.34e-20	0	0.0138232	6.27e-20	0.00261044	9.31e-19	0.0322759	0.130256	6e-19
TCGA-UF-A71B-01	2	0.17378	0.0274244	0.00258567	3.15e-19	0	0.000875881	0	3.52e-20	0.00338921	0.0138446	8.85e-19	0.0115362	0.0142097	0	0.00753858	0.0365672	1.06e-18	0.0529805	0	0.0231035	0.0137289	0.0173724	0.000852204	0.0139148	0.00794398	0.0237756	0	0.00588683	0	0.00858031	0.0200514	0.0186344	0	6.08e-18	0.35393	1.4e-19
TCGA-UF-A71D-01	2	0.0824446	0.0604833	0.0143405	6.58e-18	1.22e-19	0.0620408	0	0.00906898	0	0.0146451	2.63e-20	0.0292297	0.0145775	1.4e-20	0.000553978	0.0186361	0.000272674	0.00541033	0	0.0325466	0.000873071	0.00128526	0.0049742	0.0212143	0.0169819	0.0005447	1.71e-19	0	3.05e-18	0	0.020617	0.00945319	0	1.8e-20	0.252132	0
TCGA-UF-A71E-01	2	0.0509823	0.00655136	1.64e-21	0	0	0.015972	1.23e-17	1.38e-19	1.11e-18	3.76e-18	0	0.0206354	0.0223347	1.4e-18	0	0.00461573	1.04e-18	0.0154159	3.66e-19	0.0257917	0	0.000636447	0.000180596	0.00588605	0	4.02e-18	5.08e-18	0.000178477	0	0.00937017	0	0.00846675	1.35e-17	0.00839022	0.141173	0
TCGA-UF-A7J9-01	1	0.153398	1.15e-19	5.95e-21	2.91e-18	0	0.00774062	7.38e-18	1.09e-19	8.43e-19	0	1.17e-18	2.96e-20	0.0162024	0	0.00415524	0.0296581	7.15e-18	0.175394	0	0.108373	0.0199638	0.022356	0.00837846	0.00252106	4.73e-18	0.00819329	0	0	0	0	0.0153543	0	7.55e-18	1.61e-18	0.231749	7.44e-18
TCGA-UF-A7JA-01	1	0.0250264	0	0	4.28e-20	5.21e-20	0.0556829	0	0.0064485	0.00174824	0	0	0.0159988	0.0242204	0	0	0	2e-19	0.0659236	0	0.00652913	0.00321952	0	0.00340816	0.0157258	0	1.91e-19	1.63e-18	0.000842793	1.93e-18	0.00685735	0.0051966	0.00236042	2.24e-18	9.77e-19	0.182968	0
TCGA-UF-A7JC-01	1	0.0370444	5.89e-19	3.45e-19	0	0	0.048937	0	0.0053615	0.0233878	0	2.47e-19	0.00678538	0.00850068	3.14e-19	7.26e-19	0.0108371	1.3e-19	6.9e-18	0	0.0156691	0	0	2.15e-05	0.0164837	2.24e-18	0.00526279	0	0.00160435	6.14e-19	0.0263272	0.0111151	0.00249397	0	0	0.199056	0
TCGA-UF-A7JD-01	2	0.111431	0	5.44e-20	0	0	5.7e-20	2.13e-18	9.07e-21	2.71e-18	1.21e-18	3e-18	0	0	1.2e-18	0.000495561	0.0468446	0	0.26473	9.63e-18	0.09055	0.00688729	0.0114519	1.53e-19	0.00856729	0	6.89e-19	0	1.6e-20	0	0.034294	0.00547303	0.00918598	0	0.0132459	0.263169	2.71e-17
TCGA-UF-A7JF-01	2	0.273976	0.0450225	0	1.42e-18	4.29e-19	0.0264626	0	0	0	0	3.66e-18	0.0467362	0	0	0.0269004	0.00281752	0.00230252	0.0339346	0	0.0258216	0.0273183	0.028638	0.00681811	0.00877383	0.00508457	0.0107837	0	0	3.96e-18	0.0484	0.0174104	0.00479027	6.36e-18	0.0547265	0.0984531	0
TCGA-UF-A7JH-01	1	0.25421	3.32e-21	0	0	9.77e-19	0.0732564	4.8e-19	0.0253285	0.0229892	0.0151667	0.0022794	0.0114441	0.00416336	2.34e-18	0.0108727	0.041966	0	0.0845643	6.89e-19	0.115232	0.0285973	0.0216411	0.017188	0.012456	1.36e-18	0.0368371	5.21e-18	8.11e-20	3.2e-18	0.0197194	0.0314496	0	1.54e-18	0.0783957	0.119679	1.24e-18
TCGA-UF-A7JJ-01	2	0.312214	0.0945441	0.00455468	0.0315655	0	0.0592895	0.0401993	0.00614855	0.1665	0.114994	0.0567773	0.028027	0.00770945	5.37e-19	0.0378393	0.0163497	4.8e-19	0.123838	0	0.0469349	0.0753964	0.0608083	0.0296482	0.0184229	0.0288496	0.0773668	3.61e-18	0	0	0.0293527	0.0394791	0.0377954	0	6.97e-18	0.160448	0
TCGA-UF-A7JK-01	1	0	2.19e-18	0	0	6.46e-18	0.0402011	0	0.0060107	0.0118294	3.46e-18	2.68e-18	0.0141728	0.0242418	0	0	0.00310506	2.27e-18	6.79e-19	2.99e-18	0.0155503	1.94e-20	0	0.000147299	0.0178259	5.26e-18	0	0	0	0	0.0734703	0.00290486	0.00544363	0	0.0132892	0.122683	5.21e-18
TCGA-UF-A7JO-01	1	0.48648	0.0408413	0.0257064	3.77e-20	4.48e-19	0.044242	0.0335	0.00431297	0.0950753	0.0999604	0.0562948	0.0183427	0.00780755	0	0.0949352	0.00211932	0	0.0114012	0	0.00291113	0.134189	0.0952844	0.0250101	0.0218447	0.00548492	0.0438633	0.00108346	0	2.73e-19	0.0539937	0.143297	0.00149458	0	0.0443344	0.450112	0.0186321
TCGA-UF-A7JS-01	1	0.313974	0.0228853	0	0.0104696	0	0.0890023	0	0.00955088	4.26e-19	0	0	0.00940521	0	2.21e-19	0.0292781	0.0322745	9.2e-18	0.029749	1.51e-18	0.0466264	0.024906	0.054165	0.0146961	0.00587108	0.0199	0.0408208	0	0.000640729	9.13e-18	0.146173	0.203697	0.00914224	0	0.227429	0.0834785	8.14e-18
TCGA-UF-A7JT-01	3	0.391709	0.0667334	2.4e-19	0.00699753	2.85e-18	0.0213216	4.42e-19	0.0196983	0.155018	0.159266	0.0999897	0.0208081	0.00915176	6.7e-19	0.0278901	0.03195	0	3.84e-19	8.96e-18	0.0308157	0.0806219	0.0697992	0.0291811	0.0156286	0.0110326	0.080611	2.52e-22	0	2.13e-17	0.0388711	0.0913899	0.0105813	5.48e-19	0.14749	0.430788	0
TCGA-UF-A7JV-01	1	0.313858	0.00570798	0.00384022	1.32e-18	7.65e-19	0.0144489	3.91e-19	0	0.008336	0.00140933	0.0115504	0.0127147	0.0189919	0	0.0399671	0.0122323	0	1.72e-18	3.69e-18	0.0320309	0.0559127	0.0415147	0.00412847	0.0113317	4.92e-19	0.0567577	0	0	5.38e-18	0.0635824	0.0375888	0.000583529	0	0.0288609	0.241235	0.0365065
TCGA-UP-A6WW-01	2	0.249042	0.0870705	0	0.00369859	0	0.0253826	0	0.0120394	0.0393724	0.044398	0.000504395	0.0593657	0.0183699	0	0.0290453	3.64e-19	2.45e-19	0.0962738	1.31e-19	0.0873262	0.0258343	0.0252207	0.0111429	0.00293316	0.000114014	2.94e-19	0	0	1.67e-19	0.0908301	0.0151897	0.0146257	6.97e-19	0.0774042	0.13935	9.08e-19
TCGA-WA-A7GZ-01	1	0.0480746	0	9.55e-19	0	0	0.0462532	4.19e-18	0	0.00199155	1.11e-18	2.38e-18	0.00207125	0.0210753	0	0	1.6e-18	0	0.0194048	7.93e-18	0	1.25e-21	0.00522124	0	0.0269212	1.06e-18	4.29e-19	0	0	1.25e-19	0.0594586	0.00246493	3.72e-20	2.1e-18	0.0562063	0.137844	0
TCGA-WA-A7H4-01	2	0.204107	0.00203433	0.00619877	1.02e-18	0.00262656	0.0615536	0	0.0186549	0.0200957	0	3.46e-19	0.00532218	0.0176131	6.41e-20	0.0127935	0.01592	2.7e-19	0.0862281	0	0.0505093	0.00850449	0.00949511	0.00214978	0.0207673	0	0.00438846	0	0.00107145	0	0.0166655	0.0143921	0.00912793	0	0.0176482	0.167844	0

## Sheet: DDRT_component_immune_infiltrat
Sample ID	cluster	PC1	PC2	Pseudotime	Myeloid dendritic cell activated	B cell	T cell CD4+ memory	T cell CD4+ naive	T cell CD4+ (non-regulatory)	T cell CD4+ central memory	T cell CD4+ effector memory	T cell CD8+ naive	T cell CD8+	T cell CD8+ central memory	T cell CD8+ effector memory	Class-switched memory B cell	Common lymphoid progenitor	Common myeloid progenitor	Myeloid dendritic cell	Endothelial cell	Eosinophil	Cancer associated fibroblast	Granulocyte-monocyte progenitor	Hematopoietic stem cell	Macrophage	Macrophage M1	Macrophage M2	Mast cell	B cell memory	Monocyte	B cell naive	Neutrophil	NK cell	T cell NK	Plasmacytoid dendritic cell	B cell plasma	T cell gamma delta	T cell CD4+ Th1	T cell CD4+ Th2	T cell regulatory (Tregs)
TCGA-4P-AA8J-01	2	2.31995	-2.17307	9.15488	0.288163	0.0302053	0	0.00264588	0	0.0357375	0.004563	0.000961441	0.0106929	0.0158469	0.0065294	0.0160228	0.0032054	0	0.0208049	0.0317043	0	0.211784	1.02e-18	0.0782204	0.0306807	0.0361246	0.000213528	0.00444706	0.00608157	0.0110251	0	9.69e-19	0	0.118661	0.0696775	0.0171454	0	0.0626806	0.205637	0
TCGA-CV-6950-01	1	-5.66721	0.14866	14.4754	0.154159	0	0.0017263	0	0	0.00502251	0	0.0118742	0.000983847	7.44e-19	0	0.00255028	0.0137122	2.02e-18	0.00868554	0.0174958	2.2e-19	0.020862	0	0.0211521	0.00767875	0.0132786	0.00109299	0.0139876	9.24e-19	3.76e-18	1.59e-18	1.26e-20	0	0.0722655	0.0192039	0	0	0.0195945	0.336126	3.89e-18
TCGA-BA-4074-01	1	-5.46576	-0.187428	14.4653	0.211839	0	0.0125765	0	0	5.8e-18	0	0.00975577	4.05e-19	0.00520741	1.57e-18	0	0.112213	0	0.0112856	0.0208779	0	0.0617603	0	0.0288212	0.0093576	0.00348881	0.00950228	7.43e-19	0.00685719	0.0357591	2.44e-19	0.00206229	9.56e-18	0.019124	0.0147259	0.00673028	0	0	0.484116	0
TCGA-BA-4076-01	1	-5.36993	1.85477	14.1246	0.0987671	0.00343722	0.00735984	0	5.76e-20	0.0540897	0	0.0067441	0.0104007	0.00231869	2.66e-18	0.0231288	0.0327514	0	0.00286164	0.0121588	0	0	0	0	0.00131572	2.11e-18	0.00314243	0.0187881	1.33e-18	0.0150624	2.84e-18	0.00436861	1.47e-18	0.0489222	0.00876005	0.0103407	0	0	0.226923	2.61e-18
TCGA-CQ-5330-01	1	-5.6576	-0.0176445	14.5489	0.389952	0.01086	0.0032221	0.0142557	5.98e-19	0.0526975	0	0.0123242	0.0323299	0.0200355	0.025988	0.00577217	0.00674915	1.08e-18	0.0322819	0.0760053	0	0.0639793	2.27e-19	0.077682	0.067289	0.0573694	0.0261065	0.0175304	5.04e-18	0.0221804	0.000519755	6.02e-20	9.27e-20	0.0677745	0.127748	0	0	0.0928609	0.234909	0.00698514
TCGA-BA-4078-01	1	1.25415	-4.63109	11.5698	0.207131	1.68e-19	0.000984742	0.000223676	1.62e-19	0.0207243	0	1.41e-19	0.00338464	0.00294271	6.26e-19	0.00439837	0.0256382	0	0.0116683	0.0194573	0	0.150214	0	0.138796	0.0104081	0.0074637	0.0106785	0.00957026	2.63e-19	2.14e-18	0	1.49e-19	0	0.0155881	0	0.00223999	0.00478091	5.79e-18	0.143423	0
TCGA-BA-5151-01	2	2.29357	1.2308	5.94397	0.234262	0.0281173	0.0228829	2.83e-19	0.009364	0.04362	0.00973739	0.00161832	0.0123422	0.0230122	4.76e-21	0.0188205	0.0120875	0.0028907	0.0314939	0.0535246	0	6.12e-18	0.0368025	0.0309418	0.00591613	0.00880661	0.0110281	0.0526999	0	0.0807848	0	0.0289475	0	0.00840423	0.0307429	0.0118794	0	0	0.206612	0.0172786
TCGA-BA-A6DJ-01	1	-5.54866	2.0677	14.3945	0.326377	0.0131471	0.0103815	1.39e-18	0	0.0554172	1.85e-19	0.0197658	0.0396534	0.0575938	0.0179937	0.0136976	0.0153093	0	0.0205555	0.00935134	1.04e-18	3.11e-18	0	0.00450555	0.00875021	0.0105174	0.00787691	0.0159392	0	0.0218065	0	1.45e-20	0	0.0482551	0.0565656	0.00533961	0	0.0529316	0.265653	0.00876227
TCGA-BA-5152-01	3	-0.525158	0.768492	8.99352	0.433317	0.0576878	0.0144619	0	4.31e-20	2.33e-19	0	0.00688807	0.045386	0.0895286	0	0.0226047	0.0168606	3.58e-19	0.0598833	0.0371187	6.23e-18	0.0193376	2.28e-18	0.0253689	0.0241571	0.0222613	0.0330948	0.0141177	0.0127752	0.0314453	0	0	1.07e-19	0.0611198	0.119791	0.00799276	0	0.0520904	0.357665	0.022669
TCGA-BA-5153-01	2	7.08242	1.72553	0.456105	0.22036	0.169678	0.0324805	0.050636	0.013406	1.64e-18	1.66e-18	0.00526643	0.099274	0.134228	0.0616535	0.110151	0.00900831	0.000550615	0.0104983	0.0207342	1.04e-18	0.0544152	0	0.107479	4.79e-20	0.000878311	0.00531324	0.0162183	0.0151924	0	2.69e-21	1.13e-18	0	0.0242338	0.0957719	0.0264149	0.0119505	0.0341961	0.372144	0
TCGA-CN-6988-01	1	-2.20052	0.533845	10.5821	0.0123288	0.00528788	0.000499737	0	0	0.0191484	0	0	0	0	3.68e-18	0.00482596	0.00865798	6.04e-19	1.16e-19	0.0174341	0.00500603	0.0121896	0	0.0146639	0	0	0.00158268	0.0134416	1.38e-18	5.75e-19	0	0.000298913	0	0.00224215	0.00138783	0.00855085	0	6.2e-18	0.145797	0
TCGA-BA-5555-01	2	4.74152	1.03709	2.8945	0.241844	0.00511121	0.00387478	0	1.17e-18	0.00254575	0	7.72e-20	1.25e-19	0.00888459	3.03e-18	0.0171421	0.0116187	0.000537656	0.00476999	0.0460964	2.73e-18	0.00951602	0	0.0732422	0.00323714	0.00954041	0.0155885	0.0189623	0	3.41e-18	0	0	0	0.0074298	0.00305165	0.00390113	1.45e-18	0.0059264	0.295913	9.44e-18
TCGA-BA-5556-01	3	2.34726	1.34152	6.04925	0.418868	0.0959506	0.0124828	0.0318915	1.14e-22	0.0541942	0.0154069	0.00762917	0.124611	0.160289	0.0662922	0.0465629	0.00475558	0	0.0445645	0.0354611	0	7.55e-18	0	0.0400384	0.0248986	0.0398094	0.00181233	0.0223601	0.0154067	0.0509332	0.00875893	8e-20	0	0.0456698	0.167972	0.00749197	0.0325555	0.0466936	0.247678	0.00111184
TCGA-DQ-5625-01	1	-5.89664	0.409194	14.5469	0.275586	0.00067084	0	0.00172045	0	0.0283453	3.67e-19	0.0282218	0.155138	0.0999807	0.0716132	0.0199316	0.0108188	0	0.0119097	0.0382326	3.14e-18	0.000583126	0	0.0512389	0.0364678	0.0273068	0.0201534	0.00946391	2.46e-19	0.0314991	1.37e-19	0	3.29e-18	0.186544	0.174535	0.00401871	0.0178432	0.0469492	0.214699	0.000775331
TCGA-BA-5557-01	1	-5.87947	0.489909	14.4923	0.41961	0.0170039	0.00150183	0	0	0.0409626	0.0612347	5.92e-19	0.0192931	0.0176548	0	0.0178861	0	2.85e-18	0.0319558	0.0672573	4.43e-18	0.0595937	0	0.0437993	0.171798	0.0998751	0.0612985	0.0165397	1.8e-05	0.162808	0	0.0676518	0	0.0399658	0.0381743	1.38e-20	0	0	0.0995698	0.042627
TCGA-BA-5558-01	3	-2.48805	1.28311	10.9796	0.269451	0.0266376	0.00762724	0	0	0.0655382	0.00140192	0.00118945	0.0327069	0.0479252	0.0154478	0.0186401	0.00893772	0.0144575	0.0305162	0.0486494	0	3.63e-19	0.0399164	0.0491746	0.0280606	0.0309269	0.0179925	0.0621398	0.00187099	0.0948811	0.00392979	0.0165967	1.8e-19	0.0385849	0.0652421	0.00386763	0	0.0774642	0.263287	0.0133535
TCGA-CR-7395-01	2	2.60385	1.20606	5.89059	0.530872	0.0828594	0.0260107	0.029534	0.0088108	0.0413597	0.025959	0.000695349	0.0936804	0.0898771	0.0501729	0.0554671	0.0145438	3.19e-20	0.0671576	0.0708577	2.06e-19	0.00540247	5.22e-19	0.0640491	0.022245	0.0292318	0.00286179	0.0349546	0.0213337	0.048145	3.41e-19	0.00590585	0	0.03584	0.14113	0.0138765	0.0117173	0.0375959	0.290369	0.0448343
TCGA-BA-5559-01	2	7.14069	0.928834	0.600301	0.482573	0.185763	0.00862032	0.0719854	0.0242249	0	0	0.0275529	0.177135	0.188887	0.109644	0.063003	0.0317091	0.00605406	0.0368598	0.0109602	4.81e-19	0.151874	0	0.0632746	0.065662	0.0610041	0.0141951	0.016328	0.0174134	0.00570934	0.00719375	3.05e-19	0	0.0599054	0.153204	0.0189141	0.0359962	0.039838	0.316775	0.0059484
TCGA-BA-6868-01	1	-5.66484	0.105934	14.4943	0.0194291	7.99e-21	0	0	0	0.0275388	4.63e-18	2.5e-20	0	6.29e-19	0	0.00143589	0.0219046	7.57e-19	5.36e-20	0.00157865	5.04e-19	0	1.89e-17	1.04e-18	0	2.14e-20	0	0.0142211	0	0.00123379	3.36e-19	0.00482276	0	0.0377859	0	0.00663103	3.33e-19	0	0.227284	0
TCGA-D6-6827-01	2	1.75112	-4.9764	11.7108	0.2006	0	5.9e-20	0	0	0.0318044	0	1.11e-20	5.9e-18	0	5.77e-18	0.0542825	0.0122351	0	0.00695036	0.0116916	5.52e-18	0.206876	0	0.145864	5.33e-18	0.00491648	0.000712544	0.0203937	0.00109069	1.13e-17	6.3e-19	0	0	0.0196062	0.000582544	0	0	0.0360535	0.163396	2.42e-18
TCGA-BA-6869-01	2	6.75174	1.34984	0.87081	0.0665834	0.0428201	0	1.27e-18	2.04e-18	0.0406049	1.87e-19	0.00046887	8.88e-20	0.00327731	0	0.00855283	0.00693082	4.94e-19	0	0.014284	0	3.02e-18	0	0.0352132	0	0.000911843	0.00619478	0.0113965	0.00626924	0	1.43e-20	0.000697166	1.24e-18	0.000215454	0.0114894	0.0175206	0	0.0399745	0.132805	2.13e-19
TCGA-BA-6870-01	2	6.8285	2.14264	0.596888	0.282602	0.147384	0	3.06e-18	5.01e-19	0.0815051	0.00550863	3.18e-19	0	0.0165465	1.66e-18	0.0552945	0.00101415	0.00809393	0.0213908	0.0552559	0	0.04466	3.28e-18	0.0576321	0	0.00047674	0	0.033402	0.0715657	0.0329112	3.2e-19	0.00797486	2.22e-19	0.0881446	0.0329837	0.0720567	0.00268043	0.0106619	0.181061	0.00505633
TCGA-CV-5440-01	1	0.0280999	-4.29962	11.7069	0.12437	0	0	0	0	0.0264103	0	0	0	0	9.76e-19	0.00277557	0.0134565	0	0	0.00977342	3.5e-18	4.45e-19	0	0.0526457	0.00129089	6.42e-21	0	0.00364284	0	0	0	0.00146694	0	0.135945	0.00351102	0.00496561	2.82e-19	0.0351103	0.0786419	2.14e-18
TCGA-BA-6871-01	2	2.4506	-2.77954	9.58611	0.184946	0	0.0107344	0	0.0014117	0	0	1.52e-19	0.0150648	0.0290077	0.0278617	0.0185062	0.0305012	0.00774306	0	0.109479	0	0.284614	0.00573971	0.143617	0.0106986	0.0129381	0.00905645	0.00889326	0	2.62e-18	9.24e-19	0.00221981	3.49e-18	0.0105556	0.0708998	0.00240601	0	0.0324366	0.470785	0
TCGA-BA-6872-01	1	-2.31792	1.06134	10.7826	0.226097	6.13e-19	0	3.44e-19	0	0.0424765	1.06e-19	0.00217468	0.00222502	4.97e-20	0	0.000619045	0.0119458	0.00283538	0.0164436	0.0542675	0.00287782	0.0519524	2.42e-18	0.024729	0.00327791	0.00537005	0.00402612	0.0212072	0.000678546	0.0152341	0	0.00645102	3.62e-19	0.0613476	0.0105851	0.00476856	5.36e-19	0.0522091	0.295425	2.93e-18
TCGA-BA-6873-01	1	-5.02666	1.45621	13.6127	0.27394	0.00941807	0.0143677	0	0	0.0295494	0	0.0297773	0.0301628	0.0184361	0.0133886	0.0142832	0.0150608	1.91e-18	0.0107901	0.0295276	0	4.74e-18	2.05e-18	0.0073963	0.00657241	0.0112617	0.00401832	0.0168584	0	0.00236221	2.03e-20	0	1.18e-18	0.0481235	0.0471036	0.00422184	1.53e-18	0.06277	0.31295	0
TCGA-BA-7269-01	1	0.176337	-4.08439	11.4524	0.124375	3.37e-19	9.7e-20	0	0	0.010295	1.45e-17	0	1.03e-18	0	4.78e-18	6.34e-19	0	2.49e-18	1.53e-19	0.0336225	4.92e-18	0.148814	0	0.0670153	0	0.00407447	9.53e-20	0.00129813	0	0	0	0	7.77e-19	0.0224889	0.0344648	0.0145629	0	0.0616531	0.13712	0
TCGA-CV-7250-01	2	0.953378	0.299183	7.48008	0.130747	0.0310864	0.00547738	0	1.09e-18	0.024377	0	1.11e-20	0.00712932	0.0308917	2.36e-19	0.00894938	0.0109232	1.04e-18	0.00628884	0.010848	2.27e-19	2.85e-18	0	0.0173666	0.0151054	0.0168758	0.0051416	0.0136859	0.000109497	0.0137542	0	0.000421988	5.88e-19	0.0185251	0.0152028	0.00605664	0	0.0154811	0.22525	0
TCGA-BA-A4IF-01	1	0.792084	-4.43698	11.557	0.0262744	0.0258537	0.00285797	1.85e-19	6.63e-19	0.0126501	3.01e-18	0.00768655	0.0039081	3.85e-19	4.75e-18	0.0214147	0.0213695	0	0	0	1.39e-19	0.00257307	1.59e-17	0.0431185	0	3.92e-19	1.74e-18	0.017078	0.00209013	4.71e-18	0	0	0	0.028411	0.000331099	0.00680791	7.35e-18	0.021131	0.312139	1.71e-17
TCGA-BA-A4IG-01	2	6.70683	1.48385	0.880541	0.241628	0.200585	0.0252787	0	0	0.0174418	2.94e-18	0.0062619	0.0158505	0.0477074	0	0.049859	0.0257783	0	0.0115175	0.00174077	0	5.76e-18	2.51e-18	0.0300751	0	0	0.00702266	0.0152614	0.0429785	0	0.0227428	0	0	0.000101757	0.0467803	0.0125705	0	6.86e-18	0.38058	0
TCGA-CR-7392-01	2	6.92261	1.89586	0.567916	0.508544	0.132174	0.00844309	0.0454544	1.02e-19	0.0332824	0.0117303	0.00478129	0.150747	0.122063	0.0257336	0.0487354	0	0.00149236	0.0553086	0.0745976	0	0.151969	0.0252102	0.0744267	0.0357685	0.0514379	0.0116018	0.0418388	0.0427984	0.0452183	0.00176754	0.00401535	0	0.0221354	0.0596593	0.0402593	0	0	0.199733	3.81e-19
TCGA-BA-A4IH-01	2	1.70024	-4.83704	11.5994	0.208411	0.0046634	0.00864784	0	0	0	0	0.00495189	0.00590918	0.0282795	2.14e-19	0.00664416	0.0274946	3.28e-19	0.00262818	0.0286048	0	0.114672	1.99e-18	0.213561	0	0.000672708	0.000332922	0.000840885	0	4.22e-18	0.000873633	9.62e-20	0	7.07e-18	0.0457217	0.0143809	7.38e-19	0	0.309717	8.31e-18
TCGA-BA-A4II-01	2	0.910841	0.185634	7.48127	0.267953	0.024228	0.0135015	1.43e-19	7.43e-20	0.0454773	4.92e-19	0.00535071	0.0481652	0.0212407	1.01e-19	0.0163136	0.019222	0	0.0219977	0.0336696	6.11e-19	0.0072701	4.63e-19	0.0496446	0.00564426	0.0055109	0.00631659	0.0161403	0.0125319	0.037225	0	0.00879971	2.89e-18	0.0157945	0.0271966	0.0195711	0	0	0.30255	0
TCGA-QK-A6VC-01	2	6.70686	1.36037	0.911622	0.415112	0.0772707	0.0166576	1.58e-20	0.00054854	0.0709245	1.48e-18	0.00299628	0.0724565	0.10592	0.0116921	0.0466283	0.0175505	0	0.0401019	0.0115202	0.00057432	0.114735	1.9e-18	0.110297	0.00737919	0.00858171	0.000799287	0.0115825	0.0101505	0.0161689	8.25e-19	0.00406644	6.45e-20	0.00848981	0.0509076	0.0110273	0.00463111	0.0126969	0.22305	0.0243005
TCGA-BA-A6D8-01	1	0.725743	-4.40853	11.5546	0.264094	0.0185689	0	9.55e-18	0	0.0554046	0	1.07e-18	0	1.19e-17	1.53e-17	2.24e-18	0	0	0.011787	0.050601	8.75e-18	0.176551	0	0.0254173	0.0047763	0.020432	0.00228807	0.00877799	0.0169768	0.0297858	0	0	1.24e-18	0.0480968	0.011685	0.00848864	8.39e-18	0.10092	0.0949395	0
TCGA-CV-6441-01	1	-6.17734	0.187425	14.9005	0.148779	0	0.00200216	0	0	0.0194584	4.99e-19	0.017683	0.00282879	0.00256151	0	0	0.0312655	0	0.00359468	6.17e-20	0	0	0	0.0134421	0.00242656	0.00331844	0	0.00588373	1.57e-18	0	0	0.00368265	1.85e-18	0.013669	0.0120522	0.00185719	2.17e-18	0.0922437	0.160071	5.2e-21
TCGA-BA-A6DA-01	1	-5.56595	1.91905	14.3209	0.185867	0.01249	6.99e-19	6.02e-18	3.06e-19	0.0934819	4.39e-18	0.0120744	0.0217281	0.0105194	2.12e-19	0.036031	0.000717481	0	0	0.0149401	9.81e-06	0	1.91e-18	0.0204816	0.00723101	0.00599664	0.0106042	0.0113827	0.00201116	0.0408589	5.87e-19	0.0206147	0	0.041656	0.0482466	0.0114597	0	0.0759835	0.192478	5.87e-18
TCGA-BA-A6DB-01	3	1.99348	-2.07481	8.82572	0.512858	0.0623047	0	0.0223391	0	0.0549588	0.0188495	0.0349493	0.173302	0.165176	0.0368484	0.0315295	0.0162304	0.00287379	0.0884513	0.0186724	1.89e-18	0.114752	1.48e-18	0.135587	0.0338716	0.0225551	0.00884966	0.0157852	0.0277624	0.0353337	0.00422549	0	0	0.121777	0.193725	0.00488764	8.92e-18	0.0141003	0.170642	2.85e-18
TCGA-CV-6937-01	1	0.220705	-4.44127	11.7688	0.180854	0.0133975	0.000289795	1.65e-18	3.29e-21	0.0566275	0.0116249	0.00211209	0.00985827	1.09e-19	0.00219856	0.0138997	0.0152855	8.61e-19	0.00380702	0	7.32e-21	0.115884	2.43e-19	0.00994503	0.0298218	0.0177808	0.02484	0.0164418	2.54e-18	0.0120476	1.98e-18	4.89e-19	5.29e-19	0.0117956	0.0138523	0.00284169	1.77e-18	0.0231219	0.0785542	0
TCGA-BA-A6DD-01	2	6.55461	1.98943	0.900607	0.370675	0.0511083	2.55e-24	0	0	0.030943	0.0092544	0.00793125	0.0638299	0.0857253	0.0228052	0.00948223	0.014088	2.92e-18	0.0340065	0.0230476	6.53e-19	0.066306	3.53e-19	0.0380261	0.0137116	0.0135338	0.0114575	0.00554305	0.01945	0.0181415	2.1e-18	7.46e-19	0	0.0551926	0.0710262	0.0462349	0	0.053869	0.30599	0
TCGA-BA-A6DE-01	1	-1.99338	0.554671	10.38	0.0547158	7.49e-21	0.00661791	0	0	0.0189988	7.86e-18	0.0129356	0.0141419	0.00556911	0	0.00640167	0.0326258	0	0	0.00427753	0	0	0	0.0514598	0.00049458	5.73e-20	0.00398852	0.0209608	0	0.00808992	0	0.00343378	0	0.0200553	0.0172983	0.0172294	0	1.18e-17	0.330069	2.55e-18
TCGA-F7-A61V-01	2	3.28161	0.452722	4.45611	0.151096	0.028194	0.00350361	1.25e-18	2.72e-19	0.0229755	2.32e-18	0.00981477	0.00305149	0.00236675	0	0.0250542	0.0276997	0	0.00397018	0.0118803	1.18e-18	0	0	0.0289974	2.51e-19	0.0031381	0	0.00491683	0.0050858	2.55e-18	2.08e-19	1.19e-20	4.78e-18	0.021918	0.04144	0.00955293	2.5e-18	0.00403492	0.241253	1.25e-18
TCGA-BA-A6DG-01	1	0.163792	-4.20279	11.5673	0.302041	0	0	3.11e-19	8.13e-19	0.0589581	0.000939549	0.0269627	0.0208605	6.98e-21	2.46e-19	0	0.00551229	0	0.0335328	0.091025	1.41e-18	0.12454	0	0.0532466	0.0179951	0.0225168	0.0148926	0.00744981	0	0.083304	7.74e-20	0.0135428	0	0.0626948	0.046868	2.29e-19	1.86e-18	0.0130705	0.0540282	0.00657731
TCGA-BA-A6DI-01	2	2.01976	-0.0463081	6.25527	0.065571	0.00265784	8.04e-20	7.38e-18	6.76e-19	0.040455	0	0.00325162	0.011893	0	1.19e-18	0.00116753	0.0169884	1.32e-18	0.00722349	0.0108725	0.006346	8.2e-18	0	0.0362138	0	1.8e-19	0.00193245	0.0130818	0.00237546	0.00458166	0	0.00393882	0	0.0126596	0.00264784	0.0102792	0	1.51e-17	0.142956	1.92e-18
TCGA-CQ-6219-01	1	-2.71637	0.961479	11.1602	0.314976	0.0185876	0.0100443	0	0	0	0	0.0209627	0.0718237	0.0831613	0.0335023	0.0146314	0.0238565	6.34e-19	0.0183619	0.00810052	1.82e-18	0.0435854	7.2e-18	0.0585531	0.0732411	0.0553425	0.0149616	0.018629	0	0.027835	0	0	0	0.0652621	0.108521	0.00103046	5.17e-19	0.0577345	0.396476	2.37e-17
TCGA-BA-A6DL-01	2	1.53442	5.02777e-05	6.83295	0.0453251	0.0637311	0.00678405	0	0	0	0	0.00796896	0	0.0130813	2.26e-19	0.0204365	0.0354058	2.57e-18	9.78e-21	2.03e-20	2.18e-18	0	1.17e-18	0.00613142	0.000839017	0	1.49e-05	0.0146178	0.0147309	0.00434441	0	0.00419583	8.26e-18	0.00772711	0.0167498	0.0214954	0	3.78e-18	0.305259	0
TCGA-MZ-A6I9-01	2	6.99815	1.44422	0.60851	0.17007	0.147382	0	3.47e-20	0	0.00596264	0	0.000754549	8.03e-19	0.00366769	2.47e-18	0.0329172	0.013869	0	0.00294165	0.043584	0	0.0258165	0	0.0862101	0	0.00236074	0.00474479	0.00976268	0.0561026	6.02e-18	0	2.06e-19	0	0.0265377	0.0024227	0.0397269	2.97e-18	0.0951082	0.147972	1.85e-17
TCGA-BA-A8YP-01	2	2.03464	-2.16	8.90567	0.0762974	5.06e-20	0.00498072	0	2.91e-20	0.00360001	0	0.000221755	0	9.77e-19	3.25e-18	0.00223343	0.0144774	2.03e-19	0.0234063	0.0262001	1.32e-19	0.174501	8.31e-18	0.079461	0.020447	0.0249983	0.0117563	0.0131398	0	8.92e-19	0	6.68e-21	0	0.024729	0	0.00599255	4.47e-18	1.29e-17	0.328263	7.96e-18
TCGA-BB-4217-01	2	7.48421	1.50695	0.122199	0.377217	0.644318	0.0666896	0.142281	0.0297296	0.0329272	0	0.00211157	0.0807524	0.135873	0	0.192732	0.00476269	2.7e-19	0.0190384	0.0491222	0	0.134256	0	0.0692335	1.63e-22	0.00196137	0.00263865	0.0207896	0.291396	5.25e-18	0.073886	1.11e-18	0	0.0684608	0.0665255	0.0298461	3.31e-18	0.00420192	0.299195	1.69e-19
TCGA-BB-4223-01	2	3.26302	-2.77918	10.2759	0.359802	0.296364	0.0267932	0.0499945	7.38e-20	0	3.46e-18	0.0166953	0.127712	0.166669	0.0320905	0.080407	0.0435806	0	0.0194144	0.00381424	1.97e-18	0.0817748	7.27e-19	0.0321005	0	0.00380776	0.00208212	0.0121834	0.0516243	0	0.031951	0	0	0.0139948	0.0522005	0.0130826	0.0133976	0.0425049	0.28959	0
TCGA-CN-5355-01	2	6.5249	1.1994	1.12825	0.0926431	0.0139441	0.000922101	0	5.24e-19	0.0371751	0	0.0102689	0.0109692	0	0	0.00507739	0.0168878	0.00108505	0.00651561	0.104281	0	0.0799278	0	0.0845139	0.000515532	0.00313667	1.93e-20	0.0236699	0.00489654	0.0156043	0	0.0022304	0	0.0206455	0.000766714	0.0108694	0	0.0386327	0.193622	0
TCGA-BB-4224-01	1	0.465873	-5.06928	12.2647	0.0946375	0.00340351	9.44e-05	0	0	0.0250465	0	0.0146075	0.0137796	0	0	0.0125146	0.0461821	2.85e-19	0.00178995	0	2.64e-18	0.0111446	4.28e-19	0.0191346	0.0202657	0.00964666	0.028855	0.0246831	0	0.00061604	3.27e-18	5.03e-20	1.48e-18	0.0218354	0.0283676	0.000440978	8.45e-20	0.0307405	0.246665	4.53e-18
TCGA-BB-4225-01	2	7.26766	1.45147	0.34578	0.352479	0.161006	0.00937717	0.0679215	0.0182281	0.00446322	2.65e-18	0.0272386	0.140347	0.194059	0.0306088	0.0881823	0.0200372	0	0.020584	0.0143942	1.1e-19	0.140087	0	0.0642122	0.00172082	0.0120341	0.0123813	0.0114773	0.0379701	1.58e-18	0.00423199	0	4.25e-18	0.0255587	0.111579	0.0246181	0.00129216	0.0827504	0.275863	0.0159533
TCGA-CV-7430-01	1	-5.8202	0.468815	14.451	0.0421072	1.29e-19	5.8e-20	1.46e-18	0	0.0435143	0	0	0	0	0	0.00368768	0.00964022	0	2.89e-20	0.00631336	0	1.25e-18	1.22e-18	0.0214329	2.11e-20	0	3.69e-20	0.015866	9.96e-19	0	0	0.00124989	0	0.0197562	0.000628283	0	0.00905862	0	0.141204	1.22e-19
TCGA-BB-4227-01	1	-6.15232	0.190343	14.8773	0.0711532	0	0.00410361	4.86e-18	4.31e-19	0.0140754	0	3.88e-21	6.56e-19	3.22e-19	0	0.000719068	0.0321171	4.49e-19	0.0122854	0.00926001	2.57e-19	1.37e-18	0	0.0187981	0.0127064	0.00711516	0.00586267	0.0196161	0	0.0279776	8.01e-20	0.00271074	1.94e-18	0.0355643	0.000495567	0.00365427	0	8.88e-18	0.257111	0
TCGA-BB-4228-01	2	2.53484	-2.32689	9.41861	0.343998	0.0457072	0.00207144	0	0	2.06e-18	2.6e-18	0.0227198	0.0433387	0.0687483	0	0.0509621	0.0297361	0.0078469	0.0165219	0	6.3e-18	0.135653	0	0.0615933	0.00466737	0.00516709	0.0107548	0.0181857	0.00256691	3.93e-18	0	7.97e-19	1.24e-18	0.00786656	0.0310157	0.00226673	1.23e-19	0.0813675	0.249639	0
TCGA-HD-7831-01	2	-1.46135	0.449964	9.83307	0.155933	9.99e-20	2.96e-19	0.0118278	8.39e-20	0.0158098	1.4e-18	0	0.00805823	0	2.03e-18	0.0100087	0.00207327	0.00680965	0.0284074	0.0488534	1.43e-18	0.276655	0.0143094	0.0997627	0.00857361	0.0154887	0.00269367	0.0208834	2.01e-18	0.020817	1.52e-18	0	1.26e-18	0.0326046	0.00285197	0.00795758	0	1.19e-18	0.0835162	0
TCGA-BB-8596-01	1	1.12169	-4.3863	11.3899	0.414889	1.37e-18	2.72e-19	0.00843015	2.58e-18	0.0324163	1.22e-19	0.00457329	0	3.98e-19	7.03e-19	0	0.0139191	0.00133045	0.0279389	0.0809288	0.00160123	0.143854	0.0054684	0.204922	0.092852	0.058375	0.0311537	0.0150517	4.86e-18	0.0255931	0	0.000395871	1.41e-18	0.0475776	0.0146338	0	0	0	0.172563	0
TCGA-BB-8601-01	2	0.869404	0.126519	7.50003	1.95e-19	2.13e-19	0.00431935	0	4.16e-19	0.00136093	1.56e-17	0	0	0	0	0	0.0348241	2.88e-20	0	0.00357441	0	2.5e-18	6.5e-19	0.0451443	0	0	2.24e-05	0.016539	0.00249404	0	9.66e-20	7.78e-20	5.84e-18	0.00870728	1.72e-19	0.0177423	0	2.84e-18	0.36491	1.05e-17
TCGA-CV-7097-01	1	-5.79578	0.206966	14.5586	0.307365	0.020174	0.0211396	0	2.68e-21	0.0199178	0	0.0150797	0	0.0255509	0	0.000369231	0.0249752	2.66e-18	0.0424402	0.0148537	2.45e-18	0	1.08e-17	0.0306732	0.0491254	0.0455003	0.00789938	0.0201294	0	0.0351328	0	0	0	0.0362399	0.0866336	0.00391495	2.68e-18	0.0717324	0.280115	0
TCGA-BB-A5HU-01	1	-5.76615	0.563	14.3576	0.224562	0.0090379	0.00315773	1.24e-18	0	0.0470894	0.00696945	1.4e-19	0.00796139	0.00804124	0	0.0363354	0.0178438	3.06e-21	0.022867	0.00548342	0	0.0679882	0.00267884	0.015484	0.000248847	0	0	0.0169749	1.19e-18	0.0435268	3.85e-19	0.00404834	9.33e-21	0.0677124	0.00665168	0.00212992	0	7.91e-21	0.203858	1.4e-19
TCGA-BB-A5HY-01	1	-6.10939	0.101284	14.8838	0.0857396	0	0.0067408	6.12e-19	0.000415805	0.0142147	0	0.00358106	3.75e-19	0	0	0	0.0348056	2.31e-18	0.00044476	0.000236637	1.39e-18	0	1.67e-18	0	3.99e-21	0.00249829	0	0.00883188	3.35e-19	0	1.16e-18	0	0	0.0292198	0.0124546	0.00418888	0	0.0171666	0.398215	2.45e-18
TCGA-D6-6825-01	1	-1.14314	0.69331	9.57361	0.395912	0.0500165	0.0292907	0.00294782	0.013363	0.049592	0	0.0234564	0.141222	0.110494	0.037089	0.0370771	0.027681	1.11e-19	0.0414606	0.0462323	0	2.58e-18	0.015196	0.0451063	0.0532905	0.0475358	0.00419381	0.0339345	0.00159922	0.0678876	0.00269226	0.00452517	3.35e-18	0.0279977	0.10996	0	0.019876	1.01e-19	0.312064	0.0485984
TCGA-BB-A5HZ-01	1	-2.15579	0.800902	10.5839	0.0813962	0.000616937	0	3.86e-18	0	0.062228	3.24e-18	0.0138879	0.0176272	2.97e-19	7.2e-20	0.0286092	0.0118343	7.87e-19	0.00338567	0.0373769	1.21e-19	0.024077	1.17e-18	0.0461158	1.49e-19	0	0.00858649	0.0226043	0.00327356	0.0245244	7.24e-19	0.00818789	0	0.0180963	0.011618	0.00722441	6.74e-20	0	0.20724	0
TCGA-BB-A6UM-01	1	-4.59794	1.16004	13.092	0.257206	0.0421471	0	0	0	0.00153247	3.72e-19	0.00873388	0.097071	0.0853138	0.0475195	0.00440917	0.0112041	4.09e-20	0.00610412	0.00843364	1.65e-18	0.0216622	0	0.147383	0.00806279	0.0084607	0.0077659	0.0107221	0	0	0	3.18e-19	0	0.00929051	0.0381019	0.0116709	0.0127776	0.0691985	0.382561	1.72e-18
TCGA-BB-A6UO-01	1	-6.29625	0.435199	14.8821	0.182065	1.96e-18	0.00431962	0	0	0.0375812	1.37e-18	0.008802	0	0.00736187	0.000566632	0.00281724	0.0263967	0	0.00664703	0.0605457	0	0.0385862	2.67e-18	0.0757709	0.0149565	0.011104	0.0115703	0.00504205	2.99e-18	0.0275792	1.35e-19	0	0	0.0285892	0.0396002	0.00249474	6.85e-19	0.0642835	0.297602	0
TCGA-C9-A47Z-01	1	-5.67606	1.85055	14.3695	0.154915	0.000121402	0	3.11e-18	0	0.0653695	0	0.0170265	0.0440887	1.37e-18	2.93e-19	0.0110073	0.0208011	7.52e-19	0.00273662	0.00736441	1.18e-18	1.22e-17	7.78e-18	0.015778	0.00523547	0.00870851	0.0036191	0.0157451	3.86e-20	0.0094313	0.0020349	0.0023125	1.28e-17	0.0364847	0.0349518	0.00699473	2.61e-18	0.00958867	0.149916	0
TCGA-CN-4737-01	1	0.540639	-4.52493	11.7304	0.150693	4.84e-19	1.49e-18	0	7.1e-19	0.0774455	0	0.00312949	0.0281712	2.87e-19	0	0	0.0046034	0.00150796	0.0117041	0.0347482	0	0.0476724	3.99e-19	0.0493711	0.0468823	0.0308788	0.0118416	0.0199569	0	0.0287949	1.96e-20	0.000749513	0	0.0483931	0.0119337	0.00158942	0	0.0028136	0.0672534	6.93e-19
TCGA-C9-A480-01	1	-5.74564	0.457496	14.3917	0.18369	0.0139967	0.00138241	0	0	0.0736157	0.00165733	0.0277588	0.0441683	0.0124831	0.0120826	0.0343276	0.0137935	0	0.0102542	0.00926211	0	5.17e-18	3.82e-18	0.0238817	0.00745533	0.00904746	0.0089434	0.028744	1.32e-18	0.00715175	1.69e-18	0	1.58e-18	0.0719891	0.0541614	0.00449796	0	0.045582	0.13741	9.56e-19
TCGA-CN-4722-01	2	6.83116	1.52952	0.74869	0.195995	1.14e-18	1.6e-19	0.000177399	0	0.0489901	0.0233269	0	0.0476238	0.0174284	2.08e-18	0.00766538	0.00822435	0.00238498	0.0164796	0.0816344	0	0.13495	3.52e-19	0.264231	0.000836082	1.86e-19	0.00646401	0.0112123	0	0.0152151	0	6e-05	9.01e-18	0.00124173	1.57e-18	0.00959176	0	1.5e-19	0.0938916	0
TCGA-CN-4739-01	2	7.27436	1.37711	0.358019	0.296487	0.136269	0.00485384	0.00454788	3.09e-18	0.0294812	7.43e-19	0	0.0295592	0.0684114	1.6e-19	0.040897	0.00397767	1.04e-18	0.00983552	0.0188527	0	0.0398279	0	0.0860092	1.09e-20	0.00145995	0.00827071	0.0131415	0.0456363	0.0232884	2.87e-19	0.0120208	0	0.0121474	0.0310553	0.0216781	6.14e-05	0.0119035	0.218308	0
TCGA-CN-4723-01	2	2.4904	-2.22674	9.32798	0.258054	0.035794	0.00267768	1.41e-18	0.00370181	0.0425262	0	0.00378704	0.00860998	0.0154137	0.00190468	0.0148991	0.0392681	3.78e-19	0.0165379	0.0197438	0	0	4.42e-18	0.014969	0.00892389	0.0091096	0.00976267	0.020982	0.0025077	0.025297	4.04e-20	0	0.00348834	0.0232252	0.0301092	0.0116515	0	0.0627479	0.227872	2.01e-18
TCGA-CN-4725-01	1	-6.19895	0.216965	14.9048	0.0521278	4.29e-19	0	0	4.23e-19	0.009164	1.17e-17	0.0103684	0.00719795	1.23e-19	0	0	0.0261873	0	0.000373932	0.029393	0	0	0	0.0399305	0.00370373	0.00592929	0.00034682	0.0177002	0	0.00686026	0	0.00303946	0	0.0123459	0.0126299	8.46e-19	1.1e-17	2.74e-17	0.35581	6.8e-18
TCGA-CR-6488-01	1	-5.55892	-0.160085	14.533	0.302408	0.00961114	0	0.00896333	0	0.0696895	0.00759071	0.00932742	0.0332552	0.0165335	4.01e-20	0.0143143	0.00265224	0.00158699	0.0243667	0.0281966	0.00163693	0.129758	0.019807	0.0591643	0.111506	0.069179	0.046757	0.0369212	0	0.051334	0	0	0	0.102061	0.0398099	0	1.12e-18	0.00637915	0.0888436	0.00491836
TCGA-CN-4726-01	1	-5.80889	1.79972	14.4469	0.196578	0.00155972	0.00428899	0	4.28e-18	0.0137184	0.00449415	0	0.02829	0.00294808	0	0.0104126	0.0111374	0	0.0288433	0.0216582	0	0.00345214	5.79e-19	0.0274871	0.012843	0.00785974	0.0165362	0.0207762	3.84e-19	0.0823207	2.2e-20	0.0374969	0	5.6e-18	0.0231864	0.00297347	0	0	0.159347	0
TCGA-CN-A6V6-01	2	7.32331	1.5286	0.272495	0.323551	0.158804	0.00621714	0.00239764	0	0.016854	0	0.0238804	0.137409	0.124094	0.0723525	0.0120822	0.0149756	4.61e-19	0.00783774	1.9e-20	3.62e-19	0.0525686	0	0.0834263	0.0111457	0.01757	0.00395394	0.0134378	0.0295628	1.08e-18	0.00397809	0	1.79e-18	0	0.0953451	0.0330169	0.0115047	0.0200736	0.316993	0.000653309
TCGA-CN-4727-01	1	-5.95919	0.345111	14.633	0.0303945	0	0.00319402	0	1.93e-18	3.56e-19	1.35e-18	0	1.69e-19	0	3.57e-18	0.0148742	0.0184366	0	7.51e-19	0.0485071	2.24e-19	0.0422274	0	0.0410471	0	0	0.00033265	0.00887003	3.7e-18	0	9.51e-19	0.0100751	0	0.000327391	7.38e-20	0.000726915	2.21e-19	0	0.301994	9.89e-18
TCGA-CN-4728-01	3	1.19192	-4.15286	11.1469	0.669105	0.0306182	0.00595133	0	8.02e-19	0.047834	0.00189637	0.0139495	0.0174683	0.0337925	4.89e-19	0.0285562	0.00346072	0	0.0926953	0.0551747	1.36e-18	0.18683	0	0.163009	0.181207	0.0963695	0.0651117	0.0187355	1.17e-18	0.0538671	0	8.2e-19	1.3e-18	0.01282	0.0319528	0	0	0	0.110589	0.0412169
TCGA-CV-7418-01	1	1.51453	-5.25725	12.0585	0.192161	0.000970666	0.00866718	3.16e-18	0	0	8.27e-18	0	9.75e-20	0.0115724	0	0.00432436	0.0287759	0	0.00158006	0.00869691	0	0	1.05e-18	0.0325729	0.0115984	0.0151182	0.00271334	0.00967336	0	1.48e-19	0.00218706	0	2.62e-18	0	0.044967	0.00125903	1.32e-17	0.0505114	0.31352	0
TCGA-CN-4729-01	2	6.49785	1.38737	1.10711	0.228625	0.0128685	0.00113395	1.43e-19	0	0.0347927	1.08e-18	0	0.00393257	0	0	0.0280803	0.0154212	0.0105147	0.0214606	0.032038	0	0.0499608	0.00337457	0.0394831	0	9.41e-21	0.0078199	0.0395901	0.00030739	0.0146085	1.35e-18	0.0078088	1.05e-19	0.0289433	0.0303109	0.0112634	4.11e-19	0.000554632	0.14062	0
TCGA-CN-4730-01	1	-3.3142	0.747636	11.7239	0.0605917	0.00821156	0.00393959	0	3.48e-19	0	5.55e-18	0.00692552	0	0	1.01e-18	0.00657492	0.0349398	0	0	0.0247187	7.15e-20	0	7.15e-18	0.0130317	0	0.000367724	0.00521499	0.0228945	0.00100197	6.16e-19	1.95e-21	0.000163378	7.54e-18	0.044187	0.0061321	0.0109312	7.24e-18	0	0.427618	2.58e-17
TCGA-P3-A5Q6-01	1	-5.77236	0.106081	14.5879	0.20653	0	0.000445708	6.18e-20	7.35e-19	0.0203407	0	0.00365798	1.43e-19	0	1.53e-18	0	0.0187327	0	0.0289742	0.0248084	9.96e-19	0.138606	0	0.0747416	0.0137566	0.0160346	0.00898535	0.0058604	0	0.00325784	0	0	3.3e-18	0.0338198	0.0080914	0.00391046	5.72e-18	0.0154403	0.231701	0
TCGA-CN-4731-01	1	0.718203	-3.93674	11.1178	0.119962	0.0068287	0.00182873	1.48e-19	5.24e-20	0	0	0	0.0125248	0.0394162	3.67e-19	0.0268172	0.0121123	8.92e-19	0.0028405	4.98e-19	1.12e-18	0.0514062	0	0.0213401	0.00428026	0.00212129	0.00171594	0.00702142	8.58e-19	0.00811079	0	5.27e-05	0	0.0180965	0.00427066	0.00248726	0	0	0.296828	4.23e-18
TCGA-CV-A45T-01	2	6.71746	1.70296	0.815082	0.578792	0.2894	0.0299354	0.0514672	0	0.0804124	0	0.0186388	0.115172	0.14925	0.0689947	0.068123	0.00590309	0	0.0491107	0.037266	3.39e-18	0.0365691	0	0.0508333	0.031647	0.0485608	0.0046556	0.0192868	0.141012	0.0375159	0.0221393	5.09e-19	0	0.0673518	0.198373	0.0298157	0.00900842	0.0616274	0.289335	2.05e-18
TCGA-CN-4733-01	2	7.03744	1.93739	0.446297	0.620684	0.171316	0.0497664	0.0633278	0.0159117	0.0223014	0.0352768	0.0183248	0.179415	0.241726	0.0571526	0.0585107	0.0015204	0.00473892	0.101691	0.109818	1.5e-18	0.164388	0.0121488	0.183867	0.0427957	0.0658969	0.0146975	0.039968	0.0608468	0.0540917	2.03e-18	8.17e-20	1.04e-19	0.096774	0.143671	0.0774537	0.00919514	0.011791	0.363668	0.0552528
TCGA-CN-4734-01	3	2.04723	1.32614	6.06174	0.349939	0.0217023	0.0184335	0.00699598	0.0118963	0.0149296	0.0159992	0.00109115	0.0819815	0.116351	0.0510167	0.0271796	0.014159	0	0.0278793	0.0347146	2.15e-19	3.04e-18	0.00258098	0.0367974	0.0284204	0.0256472	0.0134143	0.0227094	1.8e-18	0.0438604	1.17e-18	0.00500079	0.00419448	0.0278158	0.0881645	0.0074586	0.0141818	0.0323275	0.362056	0.0248967
TCGA-CV-A6K1-01	1	-5.63528	1.85749	14.3406	0.256698	0.00941346	0	0	0	0.0753891	1.18e-17	0.014527	0.0175623	0.0206119	0.00607619	0	0.0031291	1.87e-18	0.00988608	0.0361904	0	0.0287734	0	0.0201186	0.00844484	0.0131206	0.016926	0.0169629	0.00232644	0.0230686	0	0	3.81e-18	0.0169429	0.0227456	0.00782871	1.59e-18	0.0917664	0.274633	9.03e-21
TCGA-CN-4735-01	2	2.57563	-2.80749	9.70705	0.360908	0.127726	0.00412347	0.00280067	0	1.09e-18	0	0.00352401	0.0366441	0.070766	1.5e-18	0.0900162	0.0400925	0	0.0310762	5.2e-19	0	0.129719	1.01e-17	0.0917155	0.0313971	0.0197562	0.00713311	0.0146699	0.021151	2.27e-18	0.00286665	0	0	0.0529184	0.0686486	0.0112481	0	3.85e-18	0.267864	0
TCGA-CN-4736-01	1	-5.51912	-0.0113982	14.4252	0.415712	0.000960396	7.08e-19	0.00193362	1.26e-18	0.0278674	0	0.00854375	0.113549	0.0928744	0.0406784	0	0.0149909	0	0.0326144	0.0248607	0	0.101145	9.05e-19	0.136595	0.129404	0.0777527	0.0671074	0.0140323	0	0.0122665	0	0	3.43e-18	0.0563264	0.162926	0.00268514	1.65e-18	0.03268	0.20743	0
TCGA-CQ-A4C9-01	2	6.94572	1.22234	0.71513	0.161211	0.0341593	0	0	0	0.0436285	1.28e-18	1.39e-20	9.59e-20	4.25e-19	7.48e-19	0.00355008	0.0140124	0.00204692	0.00946803	0.0411732	0	0.0704081	0	0.0716432	0.00812832	0.0107032	0.0102934	0.0130515	0.00367828	0.00248005	2.73e-19	0.000268219	0	0.0134954	0.00404308	0.00822637	2.98e-20	0.0172903	0.146324	0
TCGA-CN-4738-01	2	5.99307	1.09741	1.66703	0.354243	0.0376167	0.00499767	0	3.1e-18	0.0831436	0.0127104	0.000995141	0.013103	0.037625	1.55e-18	0.0331908	0.0084663	0.00236603	0.0342533	0.00777383	0.0104635	7.08e-18	2.91e-19	0.0418179	0.0161629	0.0156785	0.0123069	0.0349292	0	0.0204647	0	0.000680062	0	0.0280413	0.0280946	0.00546344	0.0076559	0.00574369	0.0655249	0.00784585
TCGA-CV-5441-01	1	-0.878077	0.345258	9.23954	0.188501	0	0	0	1e-18	0.0231506	3.42e-18	0.0134171	0.0439777	0.0136421	0.0106885	0.0232254	0.0118564	0.00175882	0.00445554	0.0411301	0	0.0446592	0.000911684	0.105974	0	0	0.00556174	0.0163392	0	1.44e-22	1.65e-18	0.00132583	7.98e-18	0.0608123	0.0237674	0.00629129	0	0.0279288	0.289126	0
TCGA-CN-4740-01	2	2.54084	-2.14978	9.33018	0.320723	0.00663689	5.63e-19	0	0	4.11e-21	0	0.00717893	0.0551726	0.0340138	1.5e-19	0	0.00952499	2.31e-19	0.065649	0.0627289	0	0.168202	0.0348604	0.145191	0.124196	0.0697444	0.0695251	0.0209412	1.16e-18	0.0915329	0	0.00337237	0	2.09e-18	0.0673616	7.47e-20	3.71e-18	0	0.235272	0
TCGA-CV-5444-01	1	0.7444	-4.09673	11.2573	0.336465	0.000451694	1.89e-19	0.0140733	2.14e-19	0.0387068	0	0.00930348	0.0266914	0.0210232	0.00586272	0.0236722	0.0052272	1.15e-18	0.0220481	0.0440501	0	0.137949	0	0.161911	0.0885064	0.0730545	0.0263369	0.0106723	1.04e-17	0.00564158	5.17e-19	5e-19	1.4e-18	0.102231	0.060892	0	1.23e-17	0.0409866	0.172511	2.28e-19
TCGA-CN-4741-01	2	2.17084	-2.02191	8.94842	0.16343	0.0316912	0.00303319	0	0	0.0362591	2.36e-18	0.00470578	0.00418944	0.0069616	1.31e-17	0.0156249	0.0184499	4.51e-19	0.00591692	0	3.15e-19	0.00899353	0	0.0257829	0.00507895	0.00117283	0.0121491	0.0211561	5.63e-19	0.00254087	0	0	4.37e-18	0.00348427	0.00666268	0.00482422	0.00440847	0.00600145	0.187401	0
TCGA-CN-4742-01	2	2.6348	1.14513	5.82705	0.289602	0.0214232	0.00200222	1.52e-18	1.65e-19	0.0407664	0.00570467	0.00640488	0.0163077	0.0120492	9.7e-19	0.0175597	0.0112483	7.18e-05	0.018554	0.0387245	1.95e-19	0.0963671	0	0.0487972	0.0175159	0.0166056	0.00732232	0.0204986	0.00365809	0.0386208	4.15e-21	0.00288738	0	0.0223973	0.0341934	0.0108137	0	6.64e-19	0.199133	1.9e-21
TCGA-HD-8314-01	2	2.58545	-2.5734	9.59178	0.311422	0.0434679	7.72e-20	4.85e-18	0	0.0772383	1.16e-18	0.00907632	6.09e-19	0.00587685	0	8.72e-19	0.00956603	0	0.0311503	0.0165026	0	0.0860146	0	0.160874	0.0905276	0.0617415	0.0426991	0.0128336	5.6e-18	0	9.64e-20	0	3.03e-18	0	0.00935378	0.0106025	0.0104408	0.0115933	0.117952	0
TCGA-CN-5356-01	2	6.75669	1.51426	0.824627	0.195737	0.0229303	0.00501401	5.1e-05	6.42e-20	0.00202692	0	0	0.0111964	0.0236655	0	0.0132002	0.022009	9.58e-20	0.00428349	0.0865813	0	0.0715191	0	0.190097	0	0.00585645	0.00467154	0.0241726	0.0010459	0.0109902	2.87e-05	0.00124883	6.31e-18	0.014331	0.00163721	0.0228451	1.49e-17	0.00991148	0.237282	0
TCGA-CN-5358-01	2	7.19308	1.51384	0.402271	0.487497	0.131743	0.039307	0.0390377	1.06e-19	0.0683066	2.55e-18	0.0228152	0.129464	0.135779	0.0179942	0.0482441	7.36e-20	0	0.103521	0.134731	0.000494192	0.231864	0.0626156	0.225708	0.0887814	0.0615159	0.0314791	0.0371066	0.038444	0.114778	8.58e-20	0.00665709	0	0.0639745	0.0870944	0.0365388	0	0	0.218136	0.0253491
TCGA-IQ-A61O-01	1	0.580064	-4.39998	11.5997	0.312614	1.5e-19	1.19e-20	0.0124606	5.61e-19	0.000671293	2.16e-18	3.2e-05	0.00111316	1.4e-18	6.11e-19	7.55e-20	0.0115817	0.00217278	0.00698982	0.0693238	1.63e-19	0.397406	0	0.159056	0.0712336	0.0472338	0.0352652	0.0108755	6.48e-18	0.0117276	0	0	0	0.0424372	0.0119948	0	7.12e-18	4.51e-18	0.187157	0
TCGA-CN-5359-01	3	2.31895	-2.15065	9.14219	0.488978	0.0375862	0.0227742	0.0420087	0.00793454	0.0573045	0	0.00332488	0.0918884	0.0964468	0.00777415	0.0158162	0.00217445	0	0.0435406	0.0393644	8.96e-19	0.137701	0	0.0934141	0.0701911	0.0469671	0.0240223	0.0268509	1.79e-19	0.103585	0.00316557	0.0179264	2.2e-19	0.0257827	0.0497494	0	0.0202643	0.0168138	0.168069	0.00378632
TCGA-CN-5360-01	2	7.56835	0.960253	0.178404	0.449316	0.0884055	0.0075448	0.00967236	4.25e-19	0.094981	1.53e-18	0.0115616	0.0613179	0.0905363	0.0135061	0.0384272	0	0	0.0588572	0.0237853	0.0021397	0.0834326	1.25e-19	0.159804	0.0479417	0.0485453	0.00322775	0.0125854	0.0064946	0.0315538	0.00128964	0	0	0.0182204	0.0727248	0.0166807	0	0	0.0918328	0.0156377
TCGA-CN-5361-01	1	-5.86311	0.134726	14.6528	0.203618	0	0.00679561	4.6e-20	3.94e-19	0.0156698	2.17e-18	1.05e-19	0.0131881	0.0168706	0.0102596	0.0063271	0.0164056	0.00534806	0.00545357	0.0423643	0	0.0764064	4.98e-18	0.11574	0.0150255	0.0112165	0.00958771	0.0113844	0	0	3.83e-18	0	0	0.0200767	0.042141	0	1.58e-18	3.05e-18	0.253992	0
TCGA-CQ-5334-01	1	-5.19043	1.6976	13.887	0.337483	0.0209491	0.0178678	0.0148442	0.00249927	0.017498	0.00191484	0.00136219	0.0829966	0.0956663	0.0657053	0.0191358	0.00282622	0.00208226	0.035169	0.106531	0	0.0139886	5.48e-22	0.0455505	0.0364799	0.0387886	0.0200317	0.0337846	0	0.0495564	0.00027577	0	0	0.0271415	0.0860801	0.00259349	0.0271771	0.0990611	0.312132	0.00550967
TCGA-CN-5363-01	3	-1.70437	1.04023	10.1805	0.33247	0.0268808	0.0121517	4.04e-19	1.27e-19	0.0134964	7.5e-19	0.016336	0.0225436	0.0273108	0.00493285	0.0167288	0.0206517	0	0.011983	0.0384827	3.7e-19	0.0615112	1.6e-18	0.0340628	0.0352701	0.0367805	0.00409239	0.0240836	4.19e-18	2.47e-05	0	0	1.39e-17	0.044354	0.0598606	0.00607108	6.38e-19	0.0426421	0.386861	3.99e-18
TCGA-CN-5364-01	1	-5.76168	0.148995	14.5575	0.252761	0.0124976	0.00495185	0	0	0	0	0.0020954	2.84e-19	0.0151876	0	0.0155611	0.0302832	0	0.0212744	0.0101888	6.83e-18	0.0450061	0	0.0784339	0.0340722	0.0216574	0.0269275	0.0103115	5.38e-18	0	0	0	0	0.0432797	0.0425128	0	1.45e-18	0.0279426	0.280776	0
TCGA-CV-7411-01	2	2.03761	1.32124	6.05774	0.249436	0.0141212	0	0	0	0.0587849	0.027895	0.00421681	0.0302663	0.0221108	0	0.0176151	0.00251451	0	0.0236419	0.0330562	0.00152141	0.000419006	9.02e-19	0.0432241	0.00126704	0.00077831	0.00486328	0.0143101	0.00758544	0.0260735	0	0.00686672	0	0.0139828	0.0297484	0.00398464	0	5.82e-19	0.0821202	0.00583389
TCGA-CN-5365-01	1	-5.77925	1.76835	14.4044	0.232151	0.0114696	0.00108073	0	5.03e-19	0.0331336	7.5e-18	0.00572799	0.0189878	0.0295528	0.00538209	0.0197271	0.0213581	1.04e-18	0.0214984	0.00578616	0	1.13e-17	0	0.011332	0.0257633	0.0120523	0.0239658	0.0108597	0	0.0365934	0	0	0	0.0876463	0.0423705	0.00239918	0	0.101294	0.246868	0
TCGA-CN-5366-01	1	-5.30528	0.598268	13.939	0.251297	0	0.00563834	1.49e-18	0	0.0378827	3.66e-18	0.0187751	0.0223937	0.0327026	0.0139141	0.00130904	0.0176153	2.9e-19	0.0130047	0.0494091	0	3.14e-18	0	0.0595595	0.0176998	0.0139097	0.00998923	0.0244628	1.57e-18	0.00601515	0	9.13e-23	7.21e-18	0.0400031	0.0405163	0.00245395	0	0.0786168	0.17927	2.71e-18
TCGA-CN-5367-01	1	-5.64047	0.0694495	14.4911	0.275237	0.00640873	0	0	0	0.025014	0	0.00300335	3.64e-19	2.52e-18	7.51e-19	0.0338758	0.0396213	0	0.0346666	0.00298584	3.47e-18	0.0609692	1.16e-17	0.0490966	0.00869345	0.00941513	0.0167893	0.0269547	0	0.0138022	0	0	0	0.0902499	0.0094185	2.08e-19	0	0.000863317	0.273855	0
TCGA-CN-5369-01	2	6.685	1.60626	0.87085	0.427226	0.108693	0.00909731	0.0242727	6.25e-19	0.0284594	0	0.00296288	0.0617217	0.0851095	0.0387039	0.0181024	0.00828977	1.88e-18	0.0389854	0.0636974	1.45e-18	0.0126482	8.23e-20	0.0522124	0.0350375	0.0457405	0.0170035	0.0217688	0.0284534	0.079988	8.46e-21	0.0105483	2.16e-18	0.0391629	0.118168	0.0219271	0	4.69e-19	0.320823	0
TCGA-CN-5370-01	1	0.832781	-4.11664	11.2438	0.421416	0.0122234	0.0109403	0	0	0.0238082	1.03e-18	0.0129849	0.022004	0.0263191	0.0125192	0.020817	0.0143437	0.00116835	0.0547807	0.0741338	0	0.0978146	0.0136269	0.098166	0.0810314	0.0792331	0.0283505	0.0234895	0	0.0997489	1.47e-18	0.00239903	0	0.0299946	0.0773193	0	1.49e-18	0.0547079	0.228452	0.0202023
TCGA-CV-7177-01	2	2.03133	-2.07775	8.85942	0.242379	5.86e-19	1.51e-18	0	1.1e-18	0.0247956	2.08e-18	0	0.0125393	0	0	0.0110817	0.00547202	0.00300382	0.0113213	0.0178843	0	0.179162	0	0.157635	0.0123592	0.0137241	0.00388365	0.0217333	0	0.00483263	9.26e-19	0.00251154	0	0.0284619	0	2.36e-19	0	0	0.130962	3.98e-18
TCGA-CN-5373-01	3	-1.75669	0.834514	10.1966	0.438369	0.030624	0.00827662	0.0166527	0.00593465	0.0674246	0.0272238	0.000906653	0.0595923	0.0427572	0.0157576	0.0383215	0.00425866	0.00178388	0.042047	0.0356634	0	0.0227701	0.00643986	0.0349643	0.0221922	0.036561	0.00437789	0.0229185	0	0.059749	8.47e-22	0.00766572	3.48e-19	0.0410608	0.0867214	0.00551253	0.0162437	0.00368805	0.0822352	0.0367694
TCGA-CN-5374-01	2	6.76767	1.20289	0.892398	0.332649	0.298173	0.0176827	0.0515134	0	0.0195848	0	0.0116794	0.103986	0.142574	0.0160688	0.07261	0.0246695	3.35e-19	0.0170466	0.00157393	5.33e-18	0.0619364	0	0.0550068	0.00185056	2.83e-20	0.011808	0.0165722	0.0864166	0	0.0228776	0	0	0.0329109	0.097593	0.0151039	0	0.0572956	0.395809	9.21e-21
TCGA-CV-7242-01	2	7.39333	1.277	0.268067	0.301039	0.139651	0.00788651	0	0	0.037523	7.9e-21	0	0.0736661	0.116031	1.54e-20	0.0606767	0.00096935	0.000580562	0.0248489	0.00319645	0.00617728	3.59e-19	0	0.0214887	2.57e-19	0.0022146	0	0.0183678	0.0309446	0	0	4.5e-18	0	0.0104062	0.0484725	0.028569	0	0	0.219081	1.05e-19
TCGA-CN-6010-01	2	7.16871	1.15561	0.51607	0.243071	0.0395453	0.00283483	0	2.22e-18	0	1.6e-19	0	0	0.0190175	0	0.0137941	0.00790336	0.00419695	0.0127585	0.0223044	2.92e-20	0	0	0.0630323	0	0.00290441	9.28e-20	0.0171426	0.00735141	0	0.00150246	7.21e-19	0	0.00476138	0.0107847	0.0120061	0	0.0100163	0.225311	2.06e-17
TCGA-CN-6011-01	1	-6.30837	0.563667	14.8295	0.189183	0.00258948	0	2.65e-18	3.05e-19	0.0756601	0	0.00951598	0.0106974	0.00764466	0.00552583	0.00968856	0.000164854	4.45e-19	2.39e-24	0.00553776	6.1e-19	7.16e-18	0	0.0145666	0.0072299	0.0154774	0.0113011	0.0159824	2.42e-18	0.0212399	0.000708845	2.03e-19	0.00102903	0.0234349	0.0204369	0.0018259	0	0.0590783	0.175706	6.37e-18
TCGA-CV-7414-01	1	0.266914	-4.24367	11.5679	0.060695	0	7.23e-19	5.25e-19	8.79e-19	3.38e-18	6.29e-18	5.05e-19	3.53e-18	0.00850841	7.53e-18	0.000450265	0.0156056	2.34e-18	0	0.0106842	2.38e-18	0.0642702	7.14e-20	0.13451	3.48e-19	0.00270874	0.00233675	0.0130964	0	5.65e-18	0	1.33e-18	0	0.082432	0.00954573	0.00142416	2.28e-18	0.0508625	0.172032	0
TCGA-CN-6012-01	2	7.26926	1.34404	0.37128	0.354453	0.0542896	0	4.09e-20	5.97e-19	0.0507693	0	0	0.0181808	0.0488377	1.17e-18	0.00924155	0.00405286	5.12e-19	0.0324285	0.045278	0.000500992	0.0393762	0	0.12677	0.0381379	0.0400344	0.00480834	0.0114495	0.0117832	0.00394176	5.36e-19	1.37e-19	0	0.0182263	0.0264857	0.0390795	0	0.0669887	0.126371	0
TCGA-CN-6013-01	3	2.39107	1.01745	5.72248	0.584762	0.094497	0.0289207	0.0144653	0.0104944	0.0675738	0.0227355	0.00662219	0.0733046	0.0977299	0.070203	0.0431068	0.0014718	6.9e-20	0.0706863	0.0116295	0.00319687	0.0446729	0	0.0466993	0.115069	0.0831968	0.0297553	0.0276085	0.00188975	0.0502263	0	0	0	0.0459739	0.114073	0.0178365	0.0345773	0.033755	0.14789	0.0730819
TCGA-CN-6016-01	1	-5.61489	-0.247263	14.6247	0.20198	0	0	0.0167464	1.19e-18	0.0942622	0	0.00428717	0.03535	0.0201468	0.00508305	0.0074816	0.000215172	0.00138923	0.00540674	0.0508622	0	0.193736	0.00116417	0.136326	0.0694942	0.0598944	0.020199	0.00815668	4.19e-18	0.000395888	0	2.3e-18	6.77e-19	0.12396	0.0967168	1.53e-18	0	0.00971683	0.0282413	0
TCGA-CN-6017-01	2	6.89258	1.45671	0.70756	0.563344	0.117292	0	0.0331385	5.84e-18	0.043018	1.43e-18	0.0106957	0.212945	0.176581	0.0967901	0.0478019	8.02e-20	7.81e-19	0.078413	0.139479	1.46e-18	0.182985	2.29e-18	0.245749	0.0494579	0.0691204	0.0219483	0.0136308	0.0453853	0.0599342	0.00188725	5.62e-19	0	0.207991	0.179715	0.0664926	1.59e-18	0.0569176	0.215016	0
TCGA-CR-6477-01	2	0.196107	0.360561	8.20125	0.444143	0.0290399	0.00404473	0.0041908	0.00564317	0.036373	0.030238	4.83e-19	0.0185293	0.012696	1.05e-18	0.0248656	0.00386359	0.00556118	0.0891239	0.0594722	0	0.0260196	0	0.0278176	0.0462398	0.04259	0.015807	0.0214083	0.00772472	0.0827641	7.86e-19	0.00356043	1.36e-19	0.0428743	0.045712	0.0056433	0.015345	0	0.130294	0.0292384
TCGA-CN-6018-01	2	2.55725	0.911392	5.60148	0.301853	0.0424195	0.0116517	0.00748093	1.41e-19	0	4.08e-19	0.00854244	0.02109	0.0307392	0.00219302	0.00961691	0.0116629	0	0.0214648	0.0692132	5.93e-19	0.0189432	0	0.0400499	0.0610635	0.054963	0.0278055	0.00360253	2.2e-18	0.0444398	0	0.000574352	0	0.0362242	0.0656737	0.00934133	4.25e-19	0.0784528	0.281574	0
TCGA-CN-6019-01	2	2.54212	-2.42485	9.47653	0.486711	0.00161027	0	0.0109298	6.02e-20	0.0354988	0.013171	0.00562263	0.0256505	0.0417674	7.94e-21	0.00632389	0	0	0.0424538	0.0878408	0.00640659	0.210752	2.78e-18	0.210581	0.178897	0.116976	0.0663044	0.0144985	3.64e-19	0.0496561	1.8e-18	1.79e-19	0	0.032929	0.0424971	4.03e-19	0	0.00507031	0.00621806	0.00875878
TCGA-CN-6020-01	2	0.607013	0.304761	7.79699	0.300055	5.75e-20	0.00559325	0	9.36e-19	0.0338206	8.37e-19	1.94e-05	1.34e-20	0.00463902	0	0.00642382	0.00772157	1.37e-19	0.0136167	0.0337333	9.12e-19	0.097604	0	0.067404	0.022753	0.0182831	0.00970999	0.017151	0	0.0440035	0	0.0138257	4.26e-19	0.00896353	0.0258196	0.0025458	1.43e-18	1.04e-18	0.206007	0
TCGA-F7-A623-01	2	2.5659	0.932656	5.62185	0.155542	0.043971	0.00571068	9.72e-20	8.7e-19	0.0714868	3.06e-18	0.00909477	0.0673935	0.0586228	0	0.012358	0.0367268	1.36e-18	0.0038968	0.00759787	3.1e-20	0.00479137	3.05e-18	0.0451411	0.00246496	9.55e-19	0.0161723	0.0286405	0	0.0241986	0.00162173	0.00776367	7.76e-19	0.00253057	0.0212113	0.0269974	4.27e-19	0	0.280295	0
TCGA-CN-6021-01	2	6.89809	1.68652	0.644367	0.171819	0.0834653	0.00392458	0	0	0.0126541	0	2.71e-19	0	0.0289041	8.44e-19	0.0113703	0.00913784	3.35e-19	0.00957633	0.0737352	0	0.0126726	0	0.129147	0.000994815	0.00455632	0.00791187	0.0151193	0.0320094	0.00709608	0	0.012024	0	0.0176883	1.45e-19	0.0392194	0.00247095	0.00785522	0.1307	0
TCGA-CN-6022-01	1	0.629595	-4.3064	11.4944	0.254063	0.00751953	0.00330469	0.00787993	0	0.0284645	0.00148734	0.00233374	2.96e-20	8.64e-05	1.85e-19	0.0066357	0.0140233	0.000135489	0.019664	0.0380942	4.35e-20	0.123084	7.16e-21	0.0704492	0.0527517	0.0311761	0.0589213	0.0120877	1.11e-18	0.0573559	0	0.000204083	0	0.0544525	0.00804934	0	0	0.00441392	0.279936	0.00809803
TCGA-MT-A51W-01	1	-5.62774	1.95294	14.3908	0.197422	0.00150378	0.00490219	1.82e-18	0	0.0477995	6.78e-20	0.00637579	0.00611793	0.0198763	0.00983906	0.0105318	0.0174366	2.61e-18	0.00522104	0.0102544	0	0	1.31e-18	0.0220243	0.00369029	0.0049811	0.00583473	0.0129007	9.8e-20	0.00495225	0	0.0061031	4.82e-18	0.0145501	0.0823355	0.00558977	0.0123763	0.0316436	0.19138	0
TCGA-CN-6023-01	2	6.74598	1.58497	0.817181	0.352504	0.11802	0.0110605	0.000379468	0	3.86e-18	5.49e-18	0.00468194	0.13249	0.134672	0.051815	0.0252185	0.0119299	0.00348754	0.0360711	0.00938588	0.00257369	0.0100982	0.00925803	0.0472962	0.0483241	0.0418485	0.0183937	0.0303976	0.0346858	1.3e-19	0.0118501	0.00143367	1.39e-18	0.00912021	0.0413571	0.0194513	3.79e-18	0	0.53219	3.48e-17
TCGA-CN-6024-01	1	0.0680436	-4.31692	11.7085	0.041983	9.12e-19	0	0	0	0.00393079	0	4.79e-20	4.72e-18	3.54e-18	9.26e-18	2.67e-18	0	1.11e-18	0.00417128	0.000118118	0	0.0638664	0	0.00848834	0	0	0	0.0108324	1.27e-18	0	0	3.61e-21	0	0.0120429	0	0	1.44e-17	0.0379511	0.153077	2.95e-18
TCGA-CN-6989-01	3	1.0144	-4.25107	11.3029	0.434148	0.0144748	0.0126678	0	0.00680828	0.0327251	0	0.00282728	4.07e-20	0	0	0.0154502	0.00832865	2.55e-19	0.0840714	0.0590037	3.31e-19	0.204385	6.65e-18	0.137539	0.125944	0.0744034	0.0393761	0.0200584	0	0.036872	4.35e-18	4.01e-19	0	0.0540597	0.00531905	6.47e-20	6.3e-18	0	0.194162	0.0568839
TCGA-CN-6992-01	2	1.38995	-4.38713	11.2931	0.262999	0.000956404	0.0161281	6.01e-18	0	0.0630302	0	0	0	2.55e-20	1.27e-18	5.01e-21	0.0217792	0	0.00968861	0.0374071	6.1e-19	0.0239255	0	0.0965302	0.0111009	0.0168892	0.00664597	0.0203916	1.42e-18	2e-19	0	0	2.54e-18	0.000375276	0.0090509	0.00157324	2.98e-19	0	0.294153	0
TCGA-CN-6994-01	1	-5.68818	0.0822196	14.5263	0.168893	0.00532097	0.00235778	3.06e-18	3.8e-20	0.0577962	0.01015	1.96e-20	0.00546616	0.0115179	0	0.017721	0.000251526	0	0.0109269	0	0.000763298	0.00562944	0	0.0311239	0.02087	0.015032	0.00734053	0.0152506	0	0.0273009	0	3.23e-19	2.21e-18	0.0172466	0.00572988	1.4e-18	7.23e-18	0.0146176	0.100286	0
TCGA-QK-A8Z8-01	2	2.4178	0.102372	5.84124	0.0676178	0.0578581	0.00527042	0	5.06e-19	0.0162304	0	1.48e-21	0.00681207	0.010568	0	0.015029	0.0287873	0	0	0.010545	3.52e-19	0	0	0.0443151	0.00172827	0.00331586	0.00431996	0.0294811	0.00310096	0.00100748	0.000583351	0.00294646	3.06e-19	0.0137585	0.0111097	0.0255145	6.24e-19	1.62e-18	0.258938	1.52e-18
TCGA-CN-6995-01	1	-5.63628	1.77653	14.2937	0.246917	0.0650585	0.0153912	0.00133253	4.33e-19	2.92e-19	0	0.0144012	0.0750556	0.0812203	0.037302	0.0360762	0.0174221	0	0.0172935	0.010881	2.8e-19	6.87e-18	3.08e-19	0.0185729	0.0674153	0.0504135	0.011311	0.00839575	2.97e-19	0.0353703	5.68e-19	0	0	0.0787341	0.0615715	1.26e-21	9.27e-19	0.0680282	0.487087	1.51e-18
TCGA-CN-6996-01	3	2.49677	0.687878	5.38453	0.46291	0.060031	0.0176843	0.00312507	0.0131829	0.058936	0	0.00986129	0.0849256	0.0597734	0.0160121	0.0310758	0.0121288	0	0.0809066	0.0356622	0	0	0.0197638	0.0357585	0.0444632	0.0631181	0.0137849	0.0354099	0.00544293	0.0537244	0.000441114	0	3.62e-18	0.0573705	0.137467	0.0135913	0.0127503	0.0190431	0.291336	0.0564794
TCGA-KU-A66T-01	1	-6.18373	0.09959	14.9493	0.0245869	0	0.00069564	0	0	0.0160874	2.88e-18	0.00305555	0	0	1.48e-18	0.0284445	0.0268971	3.16e-18	7.58e-21	0	0	1.33e-17	0	0	4.21e-20	0	0.000312608	0.0145716	0	0.00479865	4.1e-18	0.00310519	0	0.0193217	0.000225455	0.00570207	5.1e-18	0	0.242348	3.11e-18
TCGA-CN-6997-01	1	0.902197	-4.09462	11.198	0.0881052	0	0.00494895	5.47e-18	2.91e-19	0.000879876	0	0.000562086	4.4e-19	0.00396557	0	0.0107605	0.0320874	0	0.019725	0.00891004	0.00270134	0.103839	0	0.0911083	0.00440983	0.0025238	0.00568078	0.0224024	0	0	0	4.64e-19	1.11e-18	0.0299139	0	0.00161606	2.08e-17	0	0.312611	2.12e-18
TCGA-CN-6998-01	1	-6.16981	2.17788	14.9614	0.181977	0.0070114	0.00874524	4.47e-18	0.00255488	0.0567108	0	0.0121317	0.00452125	0.0185922	0	0.0079193	0.00711049	4.7e-19	0.00812434	0.0126599	1.76e-18	1.36e-17	3.15e-18	0.00249149	0.011568	0.00773132	0.00664753	0.0216072	0	0.0289675	0.000402751	0.00924458	0	0.0233348	0.0452362	0.0132609	5.77e-18	0.0373208	0.191792	0.00744
TCGA-CN-A497-01	2	2.46347	-2.06581	9.22013	0.144653	0.0213078	0.0101966	0	0.00393543	0.0236647	4.42e-18	0	0.000155005	0.0261267	0.00182538	0.0224779	0.0053507	0.0129175	0.0201568	0.0453518	0.00633969	0.105322	0.00367792	0.174232	0.00264119	0.00732735	0.00138266	0.0148028	0	0	0	5.05e-19	4.06e-19	0.0287973	0.0047891	0.0130487	0	0	0.220702	0
TCGA-CV-6942-01	2	7.34666	1.3194	0.302564	0.480927	0.123882	0.00565163	0.0267325	4.74e-18	5.02e-19	2.31e-18	0.0097446	0.0863917	0.0991709	0.0508619	0.0223697	0.00978779	0.00571731	0.0465078	0.0971701	0	0.0562986	0.00717695	0.12282	0.0400245	0.038728	0.0203508	0.0310468	0.0472906	0.0340763	0.000187132	0.000493713	0	0.0746087	0.102979	0.0488724	0.00980586	0.137732	0.283879	0
TCGA-CN-A498-01	2	5.7291	1.54078	1.81763	0.203223	0.0370328	0.00503664	9.81e-20	1.07e-18	0.032724	0	4.83e-20	0.0148734	0.0109471	2.55e-19	0.016985	0.0249143	2.15e-20	0.00722708	0	0	0	5.51e-19	0.0160935	0.00369109	0	0.00197043	0.014894	0.0107753	0.00254139	0.00186691	0.00242612	0	0.0344431	0.027157	0.0126646	1.42e-19	0	0.193253	0.00225784
TCGA-CN-A499-01	1	-2.29884	1.08733	10.7677	0.307212	0.0502351	0.0230976	0	0.00232426	0.00155211	8.37e-18	0.00398625	0.0568261	0.108398	0.0316249	0.0148467	0.0222926	0	0.0192346	0.00794538	4.66e-18	0	6.74e-19	0.016151	0.0143301	0.0197954	0.00352085	0.0153102	0.00320494	0.0222716	0.0058404	0	0	0.00305391	0.0741566	0.0149795	0.00996266	0.0792085	0.439131	0
TCGA-CN-A49A-01	1	0.665552	-5.13926	12.2573	0.0069408	0	0.000849432	0	0	0.030777	0	0	0.00137069	6.22e-19	0	1.6e-19	0.0195736	1.93e-18	0	8.84e-19	0	0.123335	0	0.0622251	0	2.06e-20	0	0.0113874	0	2.54e-18	0.00583956	2.05e-19	5.95e-19	0.00379171	0.00138856	0.00329224	0	0	0.143396	0
TCGA-CV-6934-01	3	1.17585	-4.40622	11.3888	0.406043	0	3.33e-20	0.00459286	1.09e-18	0.00207998	7.69e-19	0.0205323	0.0655399	0.0857858	0.0143335	0	0.0103624	0.00264278	0.0357996	0.131721	0	0.214933	0.0152041	0.246877	0.0718251	0.0581151	0.0166713	0.0183748	3.24e-18	0.0207741	2.65e-18	0	0	0.0778607	0.0950563	0	2.62e-18	0.0167108	0.131027	0.00407961
TCGA-CN-A49B-01	1	-2.15651	0.806716	10.5856	0.225412	0.0234706	0.0267811	1.9e-18	0.00739743	0.0147148	0.00528997	0.00247081	0.0276979	0.0648693	0.0211229	0.0151634	0.0244498	0	0.039807	0.00758057	0	0.0532677	0	0.0508136	0.0513799	0.0463365	0.0133936	0.0102593	0	0.0240963	0.00190861	0	3.54e-19	0.0319702	0.0835521	0.00349509	2.71e-18	0.0588281	0.343485	0.0323739
TCGA-IQ-A61I-01	2	5.77563	1.35361	1.81695	0.341096	0.118114	6.64e-20	0	1.8e-19	0.0370287	3.86e-18	0.0130847	0.00398331	0.0326374	0.010367	0.0368	0.0260709	0	0.0110092	0.00160076	1.77e-18	0.0553012	1.47e-18	0.0516189	0.00753519	0.0146824	0.00818353	0.00165763	0.0358516	1.33e-18	1.37e-18	0	5.8e-18	0.0125529	0.0474202	0.0261325	5.73e-18	0.111515	0.198972	0
TCGA-CN-A49C-01	2	2.46622	1.07175	5.76958	0.199277	0.0986557	1.82e-21	1.42e-18	2.5e-18	0.00788621	9.67e-19	0	8.59e-19	0.0141464	0	0.037551	0.0236033	0	0.00620024	0.00804193	0	5.08e-18	0	0.0271714	0.00296199	0.00207444	0.00311945	0.00617408	0.0142865	0.00973475	9.91e-20	2.38e-19	0	0.0281739	0.0189645	0.00967658	0	0.0600867	0.226575	0
TCGA-CN-A63T-01	2	5.16239	0.971375	2.50433	0.38317	0.0387094	0.00801397	0	1.84e-22	0.049671	0	0.00855473	0.00867193	0.0471858	0.00129954	0.0103699	0.014358	0	0.0222873	0.0250413	1.87e-19	0.0386854	9.91e-19	0.0334827	0.0199205	0.0287256	1.09e-19	0.00505789	0.0186643	0.0330067	0	7.49e-19	3.67e-19	0.039046	0.0527558	0.0103678	3.82e-18	0.0492949	0.324687	1.21e-18
TCGA-CN-A63U-01	1	0.741574	-4.22342	11.3764	0.0204668	0.0309459	6.12e-19	1.11e-18	0	1.62e-19	8.26e-19	0	0	1.16e-19	0	0.0258226	0.0185288	0.00418603	1.04e-19	0.00739816	0.00788936	0.0453829	4.79e-18	0.036109	4.2e-19	0	0.00508639	0.0158328	0.00204588	2.28e-18	0.00295558	0	9.31e-18	0.019726	0.00556491	0.00627373	2.57e-18	0.0404737	0.301389	8.49e-18
TCGA-IQ-A61G-01	1	-6.37656	0.489462	14.9254	0.147087	0.00419177	0.00608982	0	2.7e-18	0.0180007	9.01e-18	0.000449966	0	1.55e-18	1.23e-19	0.00917326	0.0294242	0	0.00262756	1.06e-19	9.62e-19	0	0	1.96e-19	0.00388555	0.00317763	0.00216299	0.0122729	0	0.00471087	0	1.09e-19	0	0.0276871	0.00638405	0.0055948	0	0.0456364	0.269125	2.11e-18
TCGA-CN-A63V-01	1	-5.7074	0.167995	14.5008	0.107697	2.04e-20	0	0	0	0.0390208	0.0262011	0.000582625	0.00978418	0.00750935	0.00853665	0	0.00734438	8.89e-20	0	0.0358811	0	0.132528	1.64e-19	0.0607114	0.00992838	0.00799161	0.0111868	0.012272	5.87e-19	0.046634	0	0.00292436	0	0.0183811	0.00518963	0	0	0.00155317	0.171882	0
TCGA-CN-A6V3-01	2	6.73336	1.61773	0.821152	0.254048	0.0750882	0.00130329	0	0	0.0355947	2.49e-18	0.00365499	0.0273421	0.0309059	0.00127301	0.0343768	0.0154758	0	0.0118169	1.06e-19	0	5.27e-18	0	0.00959257	0.00357774	0.00866965	0	0.0199994	0.0103113	7.12e-20	4.13e-19	2.47e-19	0	0.0231713	0.0427891	0.0216072	1.05e-17	0.00700211	0.309213	7.71e-18
TCGA-CN-A63W-01	1	-5.63289	0.0595287	14.4893	0.0799561	0	0.00483663	1.37e-19	0	0.0137755	0	0.0117345	0.00282088	0.00331204	0.00633524	0.00690196	0.0243911	0	7.28e-22	0.00687242	0.00151535	0	0	0.00729242	7.71e-06	0.00150137	0.00489423	0.00499032	0	0.00508575	1.56e-18	5.39e-21	0	0.0109532	0.0117613	0.00743261	2.09e-18	0.0179786	0.246322	0
TCGA-IQ-A61J-01	1	-5.66288	0.0707266	14.5099	0.207459	0.00165807	0	0	0	0.0709074	0	0.0135659	0.0572041	0.0146628	0.00358991	0.0180938	0.0116534	0.00496609	0.0287453	0.0178193	0	0.115036	0.0136995	0.0902617	0.0238191	0.0161061	0.0142745	0.0240271	4.89e-18	0.0163447	0	0.000983916	5.97e-18	0.08778	0.0640125	0.000126518	0.00312814	0.0104986	0.0592216	0.000671863
TCGA-CN-A641-01	2	1.80785	-1.58606	8.24486	0.115304	0.0343659	0	0	0	0.0312344	0	0.00303676	0	7.61e-20	1.01e-18	0.0150215	0.0304982	0	0.00183884	0.0227615	5.41e-19	1.04e-19	3.12e-18	0.0304884	1.06e-19	0.00540006	0.00241228	0.0247004	0.00982942	0.0101535	0	0.0088993	2.75e-18	0.0144511	0.0102625	0.0123342	2.72e-19	0.00368518	0.207836	1.54e-20
TCGA-CN-A642-01	1	-5.91396	0.456236	14.5389	0.220076	0.0290134	0.000786454	0.00107201	2.11e-19	0.0135731	3.35e-18	0.0270107	0.0737611	0.0579655	0.0342828	0.0170683	0.029592	0.00169561	0.0105451	0.0258392	0	0.0247393	2.05e-18	0.0154977	0.0345354	0.0310462	0.0121785	0.0219821	1.08e-18	0.00867163	4.87e-19	2.52e-19	1.69e-18	0.0363087	0.0692829	0.00121953	9.92e-18	0.0943788	0.239945	4.14e-18
TCGA-UF-A7JO-01	1	-5.7365	0.169273	14.5256	0.48648	0.0408413	0.0257064	3.77e-20	4.48e-19	0.044242	0.0335	0.00431297	0.0950753	0.0999604	0.0562948	0.0183427	0.00780755	0	0.0949352	0.00211932	0	0.0114012	0	0.00291113	0.134189	0.0952844	0.0250101	0.0218447	0.00548492	0.0438633	0.00108346	0	2.73e-19	0.0539937	0.143297	0.00149458	0	0.0443344	0.450112	0.0186321
TCGA-CN-A6UY-01	2	6.64982	1.423	0.951064	0.27317	0.18232	4.85e-19	0.0412889	0	0.0292555	0	0.0399711	0.150692	0.158892	0.0968875	0.0949585	0.00223047	0	0.0206126	0.0134916	0	0.0692298	2.58e-18	0.01709	0.0011575	0.00678626	0.00695369	0.011094	0.0487401	3.79e-18	0	1.71e-18	2.8e-18	0.0561662	0.125854	0.031856	3.67e-20	0.178974	0.281341	0
TCGA-CQ-5326-01	1	-5.87902	1.82828	14.5204	0.297257	0.015184	0.00821737	0	0.00232682	0.0255879	7.4e-22	0.000949332	0	0.00689145	7.08e-05	0.00541737	0.0238704	0.000843843	0.0363014	0.0165874	0	0	0	0	0.0336616	0.0364594	0.0057273	0.0206345	0	0.0710632	0.000684959	0.0166992	5.78e-19	0.01886	0.031359	0.00342599	4.14e-20	0	0.333969	0
TCGA-CN-A6V7-01	1	1.64775	-1.18487	7.83191	0.154459	0.0738798	0.00666144	4.03e-18	0	0.0224085	4.06e-18	0.00852286	0.0130578	0.0274633	0.000818357	0.0191891	0.0265255	1.08e-18	0.002133	0	0	0	8.72e-18	0.000287386	0.00440545	0.00509376	0.00806561	0.0128894	0.00680489	4.41e-19	0	0	6.61e-18	0.0207841	0.0228706	0.0110813	8.25e-18	0.0578414	0.302101	0
TCGA-CV-6962-01	1	0.371939	-4.46461	11.7356	0.0406768	1.25e-18	2.04e-19	0	0	0.00945913	0	0	0	0	1.63e-18	1.45e-18	0.0380811	5.01e-20	0.0027116	0.0451882	0	0	0	0.0516042	0.00263961	0.00265818	0.00264829	0.00510248	6.78e-18	0	0	2.98e-19	0	0.0134181	1.54e-20	0.00469834	0	0.0113282	0.181701	0
TCGA-CQ-5323-01	2	6.73716	1.72676	0.790017	0.296511	0.0740886	0.00214172	3.39e-18	0	0.0515229	0	0.00463616	0.0181456	0.0205602	0	0.00260233	0.00954693	1.86e-19	0.00878151	0.0153648	0	7.85e-20	0	0.0438455	0	0.00639628	6.27e-06	0.0210516	0.0169969	5.19e-05	0.00116932	0	3.61e-18	0.00840525	0.0145821	0.0217541	4.68e-19	0.0205024	0.246432	1.42e-17
TCGA-CQ-5324-01	2	-2.85894	1.39586	11.3481	0.231357	0.0040922	0.00410698	0	1.95e-18	7.71e-20	0	0	0.0142304	0.0346354	0.0117162	0.00951835	0.00741436	0.000321754	0.00795555	0.0150625	9.89e-19	5.85e-20	0	0.0271906	0.00996755	0.00875562	8.36e-05	0.0145681	0	0.0224467	1.07e-19	0.00148398	0	0.0149417	0.0324675	0.00602007	0	0.0232283	0.269551	1.44e-18
TCGA-T2-A6X2-01	1	-5.72242	1.80527	14.3803	0.245877	0.0165052	0.0065979	0	0	0.0406767	0.0234345	0.00662608	0.0538159	0.0422073	0.049449	0.00818494	0.0125184	3.58e-19	0.0121866	0.0184991	0	3.49e-18	0	0.0167021	0.0194544	0.013614	0.010734	0.013501	3.84e-19	0.0232203	0.000311241	0	0.00641573	0.0366449	0.0452272	0.0032958	0.00453731	0.0696376	0.16218	0.0134727
TCGA-CQ-5325-01	2	6.93469	1.98838	0.532923	0.47664	0.159976	0.0279403	0.0119989	3.53e-18	0.0359362	0.0192643	0.0162425	0.140013	0.178268	0.057365	0.0406029	0.0137663	0	0.0700268	0.0526162	0	0.149628	0.0037916	0.0850542	0.0784765	0.0754816	0.0189847	0.0281217	0.0545345	0.0832151	0.0104116	0	0	0.095213	0.229552	0.0643066	0.024398	0.00722862	0.32687	0
TCGA-IQ-A61H-01	1	1.11944	-4.46137	11.4607	0.149662	2.04e-19	0.00638025	0	0	3.74e-19	0	0.0137726	0	0	0	0.00233796	0.0378727	3.91e-19	0.0039574	0.00881984	0	0.0401572	0	0.0681139	0.0106121	0.00897801	0	0.00871467	1.41e-19	0.0038012	3.71e-19	0.00216417	4.61e-18	0	0.0182324	0.00208922	1.1e-17	0	0.433902	0
[truncated: 325 more rows]

## Sheet: TIDE Score
Patient	No benefits	Responder	TIDE	IFNG	MSI Expr Sig	Merck18	CD274	CD8	CTL.flag	Dysfunction	Exclusion	MDSC	CAF	TAM M2
TCGA-UF-A71A-06	FALSE	FALSE	2.14	2.55	1	2.41	2.26	0.26	FALSE	-0.86	2.14	0.17	0.14	-0.01
TCGA-CV-6960-01	FALSE	FALSE	2.04	2.25	1	2.09	0.68	0.07	FALSE	-0.65	2.04	0.17	0.15	-0.03
[truncated: 544 more rows]

## Sheet: TCGA clinical info
level	Overall
n		498
[truncated: 70 more rows]

## Sheet: GSE65858 clinical info
GSE65858
[truncated: 25 more rows]
